# Supplementary material for: Crystal structure and Hirshfeld surface analysis of 2-picolyllithium·3thf
Source: Acta Crystallogr E Crystallogr Commun. 2024 Jan 1;80(Pt 1):78–82. doi: 10.1107/S2056989023010873 (PMC10833367; doi:10.1107/S2056989023010873)
Supplement: Supplementary file 1 [file e-80-00078-sup1.cif]

##############################################################################
#                                                                            #
# This CIF contains the data in a paper accepted for publication in          #
# Acta Crystallographica Section E. It conforms to the requirements of       #
# Notes for Authors for Acta Crystallographica Section E, and has been       #
# peer reviewed under the auspices of the IUCr Commission on Journals.       #
#                                                                            #
# Full details of the Crystallographic Information File format               #
# are given in the paper "The Crystallographic Information File (CIF):       #
# a New Standard Archive File for Crystallography" by S. R. Hall, F. H.      #
# Allen and I. D. Brown [Acta Cryst. (1991), A47, 655-685].                  #
#                                                                            #
# The current version of the core CIF dictionary is obtainable from          #
# ftp://ftp.iucr.org/pub/cif_core.dic.                                       #
#                                                                            #
# Software is freely available for graphical display of the structure(s)     #
# in this CIF. For information consult the CIF software page                 #
# http://www.iucr.org/resources/cif/software.                                #
#                                                                            #
# This file may be used for bona fide research purposes within the           #
# scientific community so long as proper attribution is given to the journal # 
# article from which it was obtained.                                        #
#                                                                            #
##############################################################################
data_I
_audit_creation_method
;
Olex2 1.3
(compiled Nov 21 2019 18:26:39 for OlexSys, GUI svn.r6003)
;
_journal_date_recd_electronic     2023-11-15
_journal_date_accepted     2023-12-19
_journal_name_full     'Acta Crystallographica, Section E'
_journal_year     2024
_journal_volume     80
_journal_issue      1
_journal_page_first     0
_journal_page_last     0
_journal_paper_category     GM
_journal_paper_doi     10.1107/S2056989023010873
_journal_coeditor_code     HB8083
_publ_contact_author_name     'Carsten Strohmann'
_publ_contact_author_address
;
TU Dortmund University
Fakult\"at f\"ur Chemie und chemische Biologie
Anorganische Chemie
Otto-Hahn-Strasse 6
44227 Dortmund
Germany
;
_publ_contact_author_email     'carsten.strohmann@tu-dortmund.de'
_publ_contact_author_fax     ?
_publ_contact_author_phone     ?
_publ_section_title
;
Crystal structure and Hirshfeld surface analysis of 2-picolyllithium\\cdot3thf
;
loop_
    _publ_author_name
    _publ_author_footnote
    _publ_author_address
    'Mairath, Tristan' .
;
TU Dortmund University
Fakult\"at f\"ur Chemie und chemische Biologie
Anorganische Chemie
Otto-Hahn-Strasse 6
44227 Dortmund
Germany
;
    'Schmidt, Annika' .
;
TU Dortmund University
Fakult\"at f\"ur Chemie und chemische Biologie
Anorganische Chemie
Otto-Hahn-Strasse 6
44227 Dortmund
Germany
;
    'Strohmann, Carsten' .
;
TU Dortmund University
Fakult\"at f\"ur Chemie und chemische Biologie
Anorganische Chemie
Otto-Hahn-Strasse 6
44227 Dortmund
Germany
;
_publ_section_synopsis
;
In the title compound, the lithium ion adopts a distorted LiNO~3~ tetrahedral
coordination geometry and the 2-picolyl anion adopts its enamido form with the
lithium ion lying close to the plane of the pyridine ring. In the crystal, a
weak C---H...O interaction generates inversion dimers. A Hirshfeld surface
analysis shows that H...H contacts dominate the packing (86%) followed by
O...H/H...O and C...H/H...C contacts, which contribute 3% and 10.4%,
respectively.
;
_chemical_name_systematic
;\
(2-Methylidene-1,2-dihydropyridinium-\k<i>N</i>)tris(tetrahydrofuran-\
\k<i>O</i>)lithium
;
_chemical_name_common     ?
_chemical_formula_moiety     'C18 H30 Li N O3'
_chemical_formula_sum     'C18 H30 Li N O3'
_chemical_formula_iupac     '[Li (C6 H6 N) (C4 H8 O)3]'
_chemical_formula_weight     315.37
_chemical_melting_point     ?
_space_group_crystal_system     monoclinic
_space_group_name_H-M_alt     'P 1 21/n 1'
_space_group_name_Hall     '-P 2yn'
loop_
    _space_group_symop_operation_xyz
    'x, y, z'
    '-x+1/2, y+1/2, -z+1/2'
    '-x, -y, -z'
    'x-1/2, -y-1/2, z-1/2'
_cell_length_a     9.267(3)
_cell_length_b     13.178(4)
_cell_length_c     15.053(5)
_cell_angle_alpha     90
_cell_angle_beta     94.437(6)
_cell_angle_gamma     90
_cell_volume     1832.7(10)
_cell_formula_units_Z     4
_cell_measurement_reflns_used     812
_cell_measurement_theta_min     2.69
_cell_measurement_theta_max     17.21
_cell_measurement_temperature     100.00
_exptl_crystal_description     block
_exptl_crystal_colour     orange
_exptl_crystal_size_max     0.393
_exptl_crystal_size_mid     0.286
_exptl_crystal_size_min     0.212
_exptl_crystal_density_diffrn     1.143
_exptl_crystal_density_meas     ?
_exptl_crystal_density_method     ?
_exptl_crystal_F_000     688
_exptl_absorpt_coefficient_mu     0.075
_exptl_absorpt_correction_type     multi-scan
_exptl_absorpt_process_details
;
(SADABS; Krause <i>et al.</i>,  2015)
;
_exptl_absorpt_correction_T_min     0.4929
_exptl_absorpt_correction_T_max     0.5699
_diffrn_ambient_temperature     100.00
_diffrn_source     ?
_diffrn_source_power     0.05
_diffrn_source_voltage     50.0
_diffrn_source_current     1.0
_diffrn_radiation_type     MoK\a
_diffrn_radiation_wavelength     0.71073
_diffrn_measurement_device_type     'Bruker APEXII CCD'
_diffrn_measurement_method     '\f and \w scans'
_diffrn_detector_area_resol_mean     ?
_diffrn_reflns_number     58129
_diffrn_reflns_av_R_equivalents     0.0480
_diffrn_reflns_av_unetI/netI     0.0343
_diffrn_reflns_theta_min     2.057
_diffrn_reflns_theta_max     40.229
_diffrn_reflns_theta_full     25.242
_diffrn_measured_fraction_theta_max     0.896
_diffrn_measured_fraction_theta_full     1.000
_diffrn_reflns_limit_h_min     -15
_diffrn_reflns_limit_h_max     14
_diffrn_reflns_limit_k_min     -23
_diffrn_reflns_limit_k_max     20
_diffrn_reflns_limit_l_min     -27
_diffrn_reflns_limit_l_max     23
_diffrn_standards_number     0
_refine_special_details     ?
_reflns_number_total     10326
_reflns_number_gt     7724
_reflns_threshold_expression     'I > 2\s(I)'
_refine_ls_structure_factor_coef     Fsqd
_refine_ls_matrix_type     full
_refine_ls_R_factor_all     0.0738
_refine_ls_R_factor_gt     0.0524
_refine_ls_wR_factor_gt     0.1428
_refine_ls_wR_factor_ref     0.1585
_refine_ls_goodness_of_fit_ref     1.040
_refine_ls_restrained_S_all     1.040
_refine_ls_number_reflns     10326
_refine_ls_number_parameters     226
_refine_ls_number_restraints     0
_refine_ls_hydrogen_treatment     mixed
_refine_ls_weighting_scheme     calc
_refine_ls_weighting_details
              'w=1/[\s^2^(Fo^2^)+(0.0816P)^2^+0.2483P] where P=(Fo^2^+2Fc^2^)/3'
_atom_sites_solution_hydrogens     mixed
_atom_sites_solution_primary     dual
_atom_sites_solution_secondary     ?
_refine_ls_shift/su_max     0.002
_refine_ls_shift/su_mean     0.000
_refine_diff_density_max     0.679
_refine_diff_density_min     -0.394
_refine_ls_extinction_method     none
_refine_ls_extinction_coef     .
loop_
    _atom_type_symbol
    _atom_type_description
    _atom_type_scat_dispersion_real
    _atom_type_scat_dispersion_imag
    _atom_type_scat_source
    'C' 'C' 0.0033 0.0016
                         'International Tables Vol C Tables 4.2.6.8 and 6.1.1.4'
    'H' 'H' 0.0000 0.0000
                         'International Tables Vol C Tables 4.2.6.8 and 6.1.1.4'
    'Li' 'Li' -0.0003 0.0001
                         'International Tables Vol C Tables 4.2.6.8 and 6.1.1.4'
    'N' 'N' 0.0061 0.0033
                         'International Tables Vol C Tables 4.2.6.8 and 6.1.1.4'
    'O' 'O' 0.0106 0.0060
                         'International Tables Vol C Tables 4.2.6.8 and 6.1.1.4'
_computing_data_collection
;
APEX2 (Bruker, 2016)
;
_computing_cell_refinement
;
SAINT V8.40B (Bruker, 2016)
;
_computing_data_reduction
;
SAINT V8.40B (Bruker, 2016)
;
_computing_structure_solution
;
<i>SHELXT</i>  (Sheldrick, 2015a)
;
_computing_structure_refinement
;
<i>SHELXL2014/7</i> (Sheldrick, 2015b)
;
_computing_molecular_graphics
;
Olex2 1.3 (Dolomanov <i>et al.</i>,  2009)
;
_computing_publication_material
;
Olex2 1.3 (Dolomanov <i>et al.</i>,  2009)
;
loop_
    _atom_site_type_symbol
    _atom_site_label
    _atom_site_fract_x
    _atom_site_fract_y
    _atom_site_fract_z
    _atom_site_U_iso_or_equiv
    _atom_site_adp_type
    _atom_site_calc_flag
    _atom_site_occupancy
    _atom_site_disorder_assembly
    _atom_site_disorder_group
    O O1 0.54688(6) 0.40545(4) 0.69990(4) 0.02005(10) Uani d 1 . .
    O O2 0.25473(6) 0.37020(4) 0.59195(3) 0.01990(10) Uani d 1 . .
    O O3 0.40664(7) 0.59499(4) 0.60466(4) 0.02251(11) Uani d 1 . .
    N N1 0.27503(7) 0.50208(5) 0.78389(4) 0.01709(10) Uani d 1 . .
    C C1 0.05286(9) 0.55119(6) 0.70141(5) 0.02052(13) Uani d 1 . .
    H H1A 0.0958(14) 0.5399(11) 0.6444(9) 0.031(3) Uiso d 1 . .
    H H1B -0.0492(14) 0.5759(10) 0.6979(8) 0.026(3) Uiso d 1 . .
    C C2 0.13184(8) 0.53679(5) 0.78198(4) 0.01576(11) Uani d 1 . .
    C C3 0.07194(8) 0.55663(5) 0.86681(5) 0.01810(12) Uani d 1 . .
    H H3 -0.0262 0.5774 0.8673 0.022 Uiso calc 1 . .
    C C4 0.15372(9) 0.54601(6) 0.94577(5) 0.02027(13) Uani d 1 . .
    H H4 0.1128 0.5601 1.0004 0.024 Uiso calc 1 . .
    C C5 0.29996(9) 0.51389(6) 0.94596(5) 0.02199(14) Uani d 1 . .
    H H5 0.3600 0.5070 0.9997 0.026 Uiso calc 1 . .
    C C6 0.35063(8) 0.49311(6) 0.86368(5) 0.01989(13) Uani d 1 . .
    H H6 0.4479 0.4704 0.8635 0.024 Uiso calc 1 . .
    C C7 0.55077(9) 0.30305(6) 0.73460(5) 0.02141(13) Uani d 1 . .
    H H7A 0.5091 0.2547 0.6892 0.026 Uiso calc 1 . .
    H H7B 0.4956 0.2983 0.7882 0.026 Uiso calc 1 . .
    C C8 0.70987(9) 0.28060(6) 0.75781(6) 0.02488(15) Uani d 1 . .
    H H8A 0.7577 0.2567 0.7051 0.030 Uiso calc 1 . .
    H H8B 0.7231 0.2292 0.8057 0.030 Uiso calc 1 . .
    C C9 0.76766(10) 0.38425(7) 0.78926(6) 0.02664(16) Uani d 1 . .
    H H9A 0.7487 0.3970 0.8521 0.032 Uiso calc 1 . .
    H H9B 0.8729 0.3902 0.7828 0.032 Uiso calc 1 . .
    C C10 0.68127(9) 0.45639(6) 0.72633(6) 0.02482(15) Uani d 1 . .
    H H10A 0.6625 0.5210 0.7570 0.030 Uiso calc 1 . .
    H H10B 0.7351 0.4714 0.6736 0.030 Uiso calc 1 . .
    C C11 0.17241(9) 0.29871(6) 0.64195(5) 0.02126(13) Uani d 1 . .
    H H11A 0.1476 0.3291 0.6990 0.026 Uiso calc 1 . .
    H H11B 0.2288 0.2359 0.6549 0.026 Uiso calc 1 . .
    C C12 0.03647(10) 0.27587(7) 0.58261(6) 0.02632(16) Uani d 1 . .
    H H12A -0.0410 0.3257 0.5917 0.032 Uiso calc 1 . .
    H H12B 0.0002 0.2066 0.5933 0.032 Uiso calc 1 . .
    C C13 0.09069(11) 0.28551(6) 0.48928(6) 0.02723(16) Uani d 1 . .
    H H13A 0.1429 0.2237 0.4726 0.033 Uiso calc 1 . .
    H H13B 0.0101 0.2991 0.4438 0.033 Uiso calc 1 . .
    C C14 0.19207(10) 0.37589(6) 0.50112(5) 0.02495(15) Uani d 1 . .
    H H14A 0.2684 0.3722 0.4587 0.030 Uiso calc 1 . .
    H H14B 0.1380 0.4402 0.4910 0.030 Uiso calc 1 . .
    C C15 0.37218(13) 0.62291(7) 0.51309(5) 0.0318(2) Uani d 1 . .
    H H15A 0.2719 0.6025 0.4934 0.038 Uiso calc 1 . .
    H H15B 0.4393 0.5896 0.4741 0.038 Uiso calc 1 . .
    C C16 0.3882(2) 0.73688(8) 0.50938(7) 0.0516(4) Uani d 1 . .
    H H16A 0.4885 0.7565 0.4988 0.062 Uiso calc 0.717(5) A 1
    H H16B 0.3209 0.7666 0.4621 0.062 Uiso calc 0.717(5) A 1
    H H16C 0.4604 0.7554 0.4670 0.062 Uiso calc 0.283(5) A 2
    H H16D 0.2945 0.7684 0.4889 0.062 Uiso calc 0.283(5) A 2
    C C17 0.3499(2) 0.76969(9) 0.60076(10) 0.0299(4) Uani d 0.717(5) A 1
    H H17A 0.3994 0.8339 0.6188 0.036 Uiso calc 0.717(5) A 1
    H H17B 0.2441 0.7792 0.6021 0.036 Uiso calc 0.717(5) A 1
    C C17A 0.4337(5) 0.7718(2) 0.59564(19) 0.0232(9) Uani d 0.283(5) A 2
    H H17C 0.3801 0.8339 0.6100 0.028 Uiso calc 0.283(5) A 2
    H H17D 0.5385 0.7874 0.6000 0.028 Uiso calc 0.283(5) A 2
    C C18 0.40128(13) 0.68536(6) 0.65944(6) 0.0325(2) Uani d 1 . .
    H H18A 0.4987 0.7009 0.6879 0.039 Uiso calc 0.717(5) A 1
    H H18B 0.3344 0.6749 0.7068 0.039 Uiso calc 0.717(5) A 1
    H H18C 0.4750 0.6825 0.7106 0.039 Uiso calc 0.283(5) A 2
    H H18D 0.3045 0.6938 0.6821 0.039 Uiso calc 0.283(5) A 2
    Li Li1 0.36132(16) 0.47086(10) 0.66828(9) 0.0189(2) Uani d 1 . .
loop_
    _atom_site_aniso_label
    _atom_site_aniso_U_11
    _atom_site_aniso_U_22
    _atom_site_aniso_U_33
    _atom_site_aniso_U_12
    _atom_site_aniso_U_13
    _atom_site_aniso_U_23
    O1 0.0182(2) 0.0180(2) 0.0236(2) -0.00114(17) -0.00041(18) 0.00186(17)
    O2 0.0242(3) 0.0201(2) 0.01507(19) -0.00422(18) -0.00091(17) -0.00015(16)
    O3 0.0354(3) 0.0150(2) 0.0172(2) -0.00083(19) 0.0025(2) 0.00046(16)
    N1 0.0175(3) 0.0193(2) 0.0143(2) 0.00114(19) 0.00059(18) -0.00134(17)
    C1 0.0204(3) 0.0227(3) 0.0180(3) 0.0024(2) -0.0009(2) 0.0007(2)
    C2 0.0176(3) 0.0134(2) 0.0163(2) -0.00083(19) 0.0013(2) -0.00071(18)
    C3 0.0199(3) 0.0164(2) 0.0184(3) -0.0007(2) 0.0041(2) -0.0020(2)
    C4 0.0243(3) 0.0205(3) 0.0164(3) -0.0030(2) 0.0042(2) -0.0035(2)
    C5 0.0241(3) 0.0269(3) 0.0146(2) -0.0008(3) -0.0007(2) -0.0039(2)
    C6 0.0189(3) 0.0244(3) 0.0161(3) 0.0010(2) -0.0005(2) -0.0029(2)
    C7 0.0211(3) 0.0172(3) 0.0257(3) -0.0014(2) -0.0002(2) 0.0007(2)
    C8 0.0222(3) 0.0237(3) 0.0281(4) 0.0028(3) -0.0017(3) 0.0016(3)
    C9 0.0239(4) 0.0303(4) 0.0247(3) -0.0053(3) -0.0056(3) 0.0020(3)
    C10 0.0244(4) 0.0222(3) 0.0271(3) -0.0064(3) -0.0027(3) 0.0016(3)
    C11 0.0278(4) 0.0185(3) 0.0173(3) -0.0030(2) 0.0007(2) 0.0015(2)
    C12 0.0244(4) 0.0244(3) 0.0298(4) -0.0050(3) -0.0006(3) 0.0003(3)
    C13 0.0362(4) 0.0227(3) 0.0213(3) -0.0047(3) -0.0076(3) -0.0016(2)
    C14 0.0351(4) 0.0234(3) 0.0156(3) -0.0047(3) -0.0025(3) 0.0016(2)
    C15 0.0580(6) 0.0211(3) 0.0163(3) -0.0044(3) 0.0028(3) 0.0001(2)
    C16 0.1042(11) 0.0230(4) 0.0273(4) -0.0134(5) 0.0030(6) 0.0074(3)
    C17 0.0322(10) 0.0159(4) 0.0408(7) 0.0010(4) -0.0016(5) -0.0044(4)
    C17A 0.028(2) 0.0150(9) 0.0251(12) -0.0041(9) -0.0038(10) 0.0015(8)
    C18 0.0597(6) 0.0175(3) 0.0201(3) -0.0080(3) 0.0022(3) -0.0030(2)
    Li1 0.0223(6) 0.0184(5) 0.0159(5) -0.0007(5) 0.0011(4) -0.0001(4)
_geom_special_details
;
 All esds (except the esd in the dihedral angle between two l.s. planes)
 are estimated using the full covariance matrix.  The cell esds are taken
 into account individually in the estimation of esds in distances, angles
 and torsion angles; correlations between esds in cell parameters are only
 used when they are defined by crystal symmetry.  An approximate (isotropic)
 treatment of cell esds is used for estimating esds involving l.s. planes.
;
loop_
    _geom_bond_atom_site_label_1
    _geom_bond_atom_site_label_2
    _geom_bond_site_symmetry_2
    _geom_bond_distance
    _geom_bond_publ_flag
    Li1 O1 . 1.9493(16) y
    Li1 O2 . 1.9698(15) y
    Li1 O3 . 1.9576(15) y
    Li1 N1 . 2.0131(16) y
    O1 C7 . 1.4465(10) ?
    O1 C10 . 1.4433(10) ?
    O2 C11 . 1.4577(10) ?
    O2 C14 . 1.4454(10) ?
    O3 C15 . 1.4384(11) ?
    O3 C18 . 1.4515(10) ?
    N1 C2 . 1.4017(10) y
    N1 C6 . 1.3479(10) y
    C1 H1A . 0.985(14) ?
    C1 H1B . 0.998(13) ?
    C1 C2 . 1.3804(10) ?
    C2 C3 . 1.4548(10) y
    C3 H3 . 0.9500 ?
    C3 C4 . 1.3664(11) y
    C4 H4 . 0.9500 ?
    C4 C5 . 1.4196(12) y
    C5 H5 . 0.9500 ?
    C5 C6 . 1.3855(11) y
    C6 H6 . 0.9500 ?
    C7 H7A . 0.9900 ?
    C7 H7B . 0.9900 ?
    C7 C8 . 1.5177(12) ?
    C8 H8A . 0.9900 ?
    C8 H8B . 0.9900 ?
    C8 C9 . 1.5288(13) ?
    C9 H9A . 0.9900 ?
    C9 H9B . 0.9900 ?
    C9 C10 . 1.5248(12) ?
    C10 H10A . 0.9900 ?
    C10 H10B . 0.9900 ?
    C11 H11A . 0.9900 ?
    C11 H11B . 0.9900 ?
    C11 C12 . 1.5170(12) ?
    C12 H12A . 0.9900 ?
    C12 H12B . 0.9900 ?
    C12 C13 . 1.5335(14) ?
    C13 H13A . 0.9900 ?
    C13 H13B . 0.9900 ?
    C13 C14 . 1.5189(12) ?
    C14 H14A . 0.9900 ?
    C14 H14B . 0.9900 ?
    C15 H15A . 0.9900 ?
    C15 H15B . 0.9900 ?
    C15 C16 . 1.5107(14) ?
    C16 H16A . 0.9900 ?
    C16 H16B . 0.9900 ?
    C16 H16C . 0.9900 ?
    C16 H16D . 0.9900 ?
    C16 C17 . 1.510(2) ?
    C16 C17A . 1.411(3) ?
    C17 H17A . 0.9900 ?
    C17 H17B . 0.9900 ?
    C17 C18 . 1.4755(16) ?
    C17A H17C . 0.9900 ?
    C17A H17D . 0.9900 ?
    C17A C18 . 1.535(3) ?
    C18 H18A . 0.9900 ?
    C18 H18B . 0.9900 ?
    C18 H18C . 0.9900 ?
    C18 H18D . 0.9900 ?
loop_
    _geom_angle_atom_site_label_1
    _geom_angle_atom_site_label_2
    _geom_angle_atom_site_label_3
    _geom_angle_site_symmetry_1
    _geom_angle_site_symmetry_3
    _geom_angle
    _geom_angle_publ_flag
    C7 O1 Li1 . . 119.84(6) ?
    C10 O1 C7 . . 109.73(6) ?
    C10 O1 Li1 . . 125.99(7) ?
    C11 O2 Li1 . . 113.13(6) ?
    C14 O2 C11 . . 109.51(6) ?
    C14 O2 Li1 . . 131.57(6) ?
    C15 O3 C18 . . 108.65(6) ?
    C15 O3 Li1 . . 129.97(7) ?
    C18 O3 Li1 . . 112.93(7) ?
    C2 N1 Li1 . . 119.19(6) ?
    C6 N1 C2 . . 118.22(6) ?
    C6 N1 Li1 . . 122.58(7) ?
    H1A C1 H1B . . 116.7(11) ?
    C2 C1 H1A . . 121.5(8) ?
    C2 C1 H1B . . 121.8(7) ?
    N1 C2 C3 . . 117.74(6) ?
    C1 C2 N1 . . 119.98(6) ?
    C1 C2 C3 . . 122.28(7) ?
    C2 C3 H3 . . 119.3 ?
    C4 C3 C2 . . 121.43(7) ?
    C4 C3 H3 . . 119.3 ?
    C3 C4 H4 . . 120.1 ?
    C3 C4 C5 . . 119.83(7) ?
    C5 C4 H4 . . 120.1 ?
    C4 C5 H5 . . 121.7 ?
    C6 C5 C4 . . 116.52(7) ?
    C6 C5 H5 . . 121.7 ?
    N1 C6 C5 . . 126.19(7) ?
    N1 C6 H6 . . 116.9 ?
    C5 C6 H6 . . 116.9 ?
    O1 C7 H7A . . 110.7 ?
    O1 C7 H7B . . 110.7 ?
    O1 C7 C8 . . 105.16(6) ?
    H7A C7 H7B . . 108.8 ?
    C8 C7 H7A . . 110.7 ?
    C8 C7 H7B . . 110.7 ?
    C7 C8 H8A . . 111.4 ?
    C7 C8 H8B . . 111.4 ?
    C7 C8 C9 . . 102.00(7) ?
    H8A C8 H8B . . 109.2 ?
    C9 C8 H8A . . 111.4 ?
    C9 C8 H8B . . 111.4 ?
    C8 C9 H9A . . 111.3 ?
    C8 C9 H9B . . 111.3 ?
    H9A C9 H9B . . 109.2 ?
    C10 C9 C8 . . 102.13(7) ?
    C10 C9 H9A . . 111.3 ?
    C10 C9 H9B . . 111.3 ?
    O1 C10 C9 . . 106.36(7) ?
    O1 C10 H10A . . 110.5 ?
    O1 C10 H10B . . 110.5 ?
    C9 C10 H10A . . 110.5 ?
    C9 C10 H10B . . 110.5 ?
    H10A C10 H10B . . 108.6 ?
    O2 C11 H11A . . 110.6 ?
    O2 C11 H11B . . 110.6 ?
    O2 C11 C12 . . 105.55(6) ?
    H11A C11 H11B . . 108.8 ?
    C12 C11 H11A . . 110.6 ?
    C12 C11 H11B . . 110.6 ?
    C11 C12 H12A . . 111.4 ?
    C11 C12 H12B . . 111.4 ?
    C11 C12 C13 . . 101.94(7) ?
    H12A C12 H12B . . 109.2 ?
    C13 C12 H12A . . 111.4 ?
    C13 C12 H12B . . 111.4 ?
    C12 C13 H13A . . 111.5 ?
    C12 C13 H13B . . 111.5 ?
    H13A C13 H13B . . 109.3 ?
    C14 C13 C12 . . 101.59(6) ?
    C14 C13 H13A . . 111.5 ?
    C14 C13 H13B . . 111.5 ?
    O2 C14 C13 . . 105.66(6) ?
    O2 C14 H14A . . 110.6 ?
    O2 C14 H14B . . 110.6 ?
    C13 C14 H14A . . 110.6 ?
    C13 C14 H14B . . 110.6 ?
    H14A C14 H14B . . 108.7 ?
    O3 C15 H15A . . 110.5 ?
    O3 C15 H15B . . 110.5 ?
    O3 C15 C16 . . 105.94(7) ?
    H15A C15 H15B . . 108.7 ?
    C16 C15 H15A . . 110.5 ?
    C16 C15 H15B . . 110.5 ?
    C15 C16 H16A . . 111.2 ?
    C15 C16 H16B . . 111.2 ?
    C15 C16 H16C . . 110.0 ?
    C15 C16 H16D . . 110.0 ?
    H16A C16 H16B . . 109.1 ?
    H16C C16 H16D . . 108.4 ?
    C17 C16 C15 . . 102.72(9) ?
    C17 C16 H16A . . 111.2 ?
    C17 C16 H16B . . 111.2 ?
    C17A C16 C15 . . 108.27(13) ?
    C17A C16 H16C . . 110.0 ?
    C17A C16 H16D . . 110.0 ?
    C16 C17 H17A . . 111.0 ?
    C16 C17 H17B . . 111.0 ?
    H17A C17 H17B . . 109.0 ?
    C18 C17 C16 . . 104.00(10) ?
    C18 C17 H17A . . 111.0 ?
    C18 C17 H17B . . 111.0 ?
    C16 C17A H17C . . 110.5 ?
    C16 C17A H17D . . 110.5 ?
    C16 C17A C18 . . 105.94(18) ?
    H17C C17A H17D . . 108.7 ?
    C18 C17A H17C . . 110.5 ?
    C18 C17A H17D . . 110.5 ?
    O3 C18 C17 . . 107.55(8) ?
    O3 C18 C17A . . 103.68(13) ?
    O3 C18 H18A . . 110.2 ?
    O3 C18 H18B . . 110.2 ?
    O3 C18 H18C . . 111.0 ?
    O3 C18 H18D . . 111.0 ?
    C17 C18 H18A . . 110.2 ?
    C17 C18 H18B . . 110.2 ?
    C17A C18 H18C . . 111.0 ?
    C17A C18 H18D . . 111.0 ?
    H18A C18 H18B . . 108.5 ?
    H18C C18 H18D . . 109.0 ?
    O1 Li1 O2 . . 103.75(7) y
    O1 Li1 O3 . . 105.69(7) y
    O1 Li1 N1 . . 106.33(7) y
    O2 Li1 N1 . . 115.29(7) y
    O3 Li1 O2 . . 113.22(7) y
    O3 Li1 N1 . . 111.51(7) y
loop_
    _geom_torsion_atom_site_label_1
    _geom_torsion_atom_site_label_2
    _geom_torsion_atom_site_label_3
    _geom_torsion_atom_site_label_4
    _geom_torsion_site_symmetry_1
    _geom_torsion_site_symmetry_2
    _geom_torsion_site_symmetry_3
    _geom_torsion_site_symmetry_4
    _geom_torsion
    _geom_torsion_publ_flag
    O1 C7 C8 C9 . . . . 34.54(8) ?
    O2 C11 C12 C13 . . . . 31.49(8) ?
    O3 C15 C16 C17 . . . . -30.31(15) ?
    O3 C15 C16 C17A . . . . 1.4(2) ?
    N1 C2 C3 C4 . . . . 2.67(10) ?
    C1 C2 C3 C4 . . . . -177.20(7) ?
    C2 N1 C6 C5 . . . . 0.86(12) ?
    C2 C3 C4 C5 . . . . -0.71(11) ?
    C3 C4 C5 C6 . . . . -1.14(11) ?
    C4 C5 C6 N1 . . . . 1.12(13) ?
    C6 N1 C2 C1 . . . . 177.20(7) ?
    C6 N1 C2 C3 . . . . -2.67(9) ?
    C7 O1 C10 C9 . . . . -5.96(9) ?
    C7 C8 C9 C10 . . . . -37.15(9) ?
    C8 C9 C10 O1 . . . . 27.22(9) ?
    C10 O1 C7 C8 . . . . -18.19(8) ?
    C11 O2 C14 C13 . . . . -14.18(9) ?
    C11 C12 C13 C14 . . . . -39.06(8) ?
    C12 C13 C14 O2 . . . . 33.23(9) ?
    C14 O2 C11 C12 . . . . -11.21(8) ?
    C15 O3 C18 C17 . . . . 4.90(13) ?
    C15 O3 C18 C17A . . . . -26.28(19) ?
    C15 C16 C17 C18 . . . . 32.73(16) ?
    C15 C16 C17A C18 . . . . -17.3(3) ?
    C16 C17 C18 O3 . . . . -23.87(15) ?
    C16 C17A C18 O3 . . . . 26.7(3) ?
    C18 O3 C15 C16 . . . . 16.25(13) ?
    Li1 O1 C7 C8 . . . . -175.91(7) ?
    Li1 O1 C10 C9 . . . . 150.06(8) ?
    Li1 O2 C11 C12 . . . . 145.25(7) ?
    Li1 O2 C14 C13 . . . . -164.78(8) ?
    Li1 O3 C15 C16 . . . . 161.28(10) ?
    Li1 O3 C18 C17 . . . . -146.62(11) ?
    Li1 O3 C18 C17A . . . . -177.80(17) ?
    Li1 N1 C2 C1 . . . . -1.37(10) ?
    Li1 N1 C2 C3 . . . . 178.76(6) ?
    Li1 N1 C6 C5 . . . . 179.37(8) ?
loop_
    _geom_hbond_atom_site_label_D
    _geom_hbond_atom_site_label_H
    _geom_hbond_atom_site_label_A
    _geom_hbond_site_symmetry_A
    _geom_hbond_distance_DH
    _geom_hbond_distance_HA
    _geom_hbond_distance_DA
    _geom_hbond_angle_DHA
    C15 H15B O1 3_666 0.99 2.63 3.3695(14) 131.2
_shelx_space_group_comment
;
The symmetry employed for this shelxl refinement is uniquely defined
by the following loop, which should always be used as a source of
symmetry information in preference to the above space-group names.
They are only intended as comments.
;
_shelx_estimated_absorpt_T_min     0.971
_shelx_estimated_absorpt_T_max     0.984
_shelx_hkl_file
;
   1   0   0 0.32117 0.20427   4
   1   0   0 0.05202 0.11232   6
  -1   0   0 0.01860 0.14149   4
  -1   0   0 -0.1853 0.21507   2
   1   0   0 -0.2180 0.23475   1
   1   0   0 0.30407 0.21895   2
  -1   0   0 -0.1073 0.07802   6
   1   0   0 0.11411 0.10299   8
  -2   0   0 573.932 22.2935   1
  -2   0   0 543.357 21.3134   8
   2   0   0 549.988 22.0416   4
  -2   0   0 549.950 21.6165   3
  -2   0   0 562.918 22.9473   2
  -2   0   0 547.668 21.8998   6
  -2   0   0 551.057 22.0859   4
   2   0   0 532.749 21.2999   8
   2   0   0 619.369 22.0325   6
   3   0   0 0.14637 0.49565   4
  -3   0   0 1.41578 1.10420   2
   3   0   0 0.54162 0.31596   8
  -3   0   0 0.65972 0.31123   8
  -3   0   0 0.27871 0.30254   3
   3   0   0 -0.1465 0.34847   6
  -3   0   0 0.30666 0.30375   6
  -3   0   0 0.02735 0.42263   4
  -3   0   0 -0.1230 0.13070   5
  -3   0   0 1.15486 0.64188   1
  -4   0   0 71.1808 3.56091   3
  -4   0   0 64.7810 2.99871   8
   4   0   0 66.3986 3.01483   8
  -4   0   0 58.8930 4.20527   1
   4   0   0 65.5874 4.19055   4
   4   0   0 71.2389 4.11269   6
  -4   0   0 58.2425 4.12355   4
  -4   0   0 58.7207 2.92143   5
  -4   0   0 63.3338 5.22246   2
  -4   0   0 60.0353 3.81182   6
   5   0   0 -0.0205 0.45272   8
  -5   0   0 -1.9671 1.63136   2
  -5   0   0 -0.1054 0.40947   6
  -5   0   0 0.03001 0.40327   3
  -5   0   0 0.00698 1.04927   1
  -5   0   0 1.24130 0.99174   4
  -5   0   0 0.95932 0.36591   5
   5   0   0 0.78212 1.01647   4
   5   0   0 0.38419 0.60679   6
   6   0   0 167.541 8.82530   4
   6   0   0 176.723 8.86206   6
  -6   0   0 154.091 10.5580   2
  -6   0   0 160.591 8.89346   1
   6   0   0 155.929 6.83982   8
  -6   0   0 160.412 7.75447   3
  -6   0   0 156.975 8.98151   4
  -6   0   0 153.023 6.76828   5
  -6   0   0 154.850 8.34538   6
   7   0   0 1.02052 0.80959   6
  -7   0   0 1.17743 0.82946   6
  -7   0   0 -1.4905 1.49162   1
  -7   0   0 0.89525 0.41558   5
  -7   0   0 2.18781 2.48416   2
   7   0   0 -0.1606 0.57705   8
  -7   0   0 1.36709 0.82922   3
  -7   0   0 0.77989 1.23666   4
  -8   0   0 28.3951 2.86984   3
  -8   0   0 27.0663 1.13224  11
  -8   0   0 25.5300 3.11167   6
  -8   0   0 30.2465 1.83402   5
   8   0   0 26.1656 3.49054   6
   8   0   0 25.3914 2.11446   8
   8   0   0 25.3512 3.68638   4
  -9   0   0 -0.0211 0.09849  11
   9   0   0 -0.9667 0.96348   6
  -9   0   0 0.10779 0.71049   3
  -9   0   0 1.36318 1.58678   4
   9   0   0 0.13513 0.67766   8
  -9   0   0 0.18878 0.35280   5
   9   0   0 -1.1495 1.16678   4
  10   0   0 96.6725 7.80891   4
 -10   0   0 111.218 4.03717  11
 -10   0   0 99.9716 4.04127  11
 -10   0   0 106.204 6.66235   3
  10   0   0 113.260 5.52316   8
  10   0   0 97.9016 7.75748   6
 -11   0   0 2.54089 1.32877   3
  11   0   0 0.38226 2.04001   4
  11   0   0 0.51673 0.83564   8
  12   0   0 9.83151 1.94563   8
  13   0   0 -0.1813 0.83477   8
  14   0   0 0.63074 1.07055   8
  -1  -1   0 129.076 5.67966   4
  -1  -1   0 156.486 6.91514   1
   1  -1   0 150.797 5.99693   4
  -1  -1   0 145.103 6.03237   6
   1   1   0 137.387 5.56506  10
   1   1   0 139.447 5.50786   8
   1   1   0 140.830 5.71421   4
   1   1   0 131.867 5.98268   6
  -1   1   0 138.664 6.71820   2
  -2  -1   0 6814.31 251.716   1
  -2  -1   0 6472.49 250.568   2
  -2   1   0 6586.70 251.968   2
   3  -1   0 250.876 10.2152   6
  -3  -1   0 225.926 11.4548   1
  -3  -1   0 222.893 10.3080   4
   3  -1   0 237.078 9.31902   8
  -3  -1   0 247.189 10.0557   3
  -3  -1   0 232.114 9.43913   8
   3  -1   0 233.065 10.4950   4
  -3  -1   0 237.648 10.4249   6
  -3  -1   0 241.001 11.0391   2
  -3   1   0 238.920 12.0298   2
   3   1   0 239.673 10.3207   4
  -3   1   0 244.165 9.66019   3
  -3   1   0 229.584 10.6209   4
   3   1   0 251.753 10.6277   6
   3   1   0 240.061 9.47267   8
  -3   1   0 237.609 10.1292   6
  -4  -1   0 91.2314 5.28325   4
  -4  -1   0 89.7582 4.11318   8
   4  -1   0 97.4214 5.03520   6
   4  -1   0 94.3007 3.99802   8
  -4  -1   0 93.2838 6.14938   2
  -4  -1   0 93.4211 4.77548   3
  -4  -1   0 93.5435 5.20443   6
   4  -1   0 96.0719 5.42933   4
  -4  -1   0 85.3777 4.25256   5
   4   1   0 100.147 5.32712   4
   4   1   0 89.8680 5.28000   6
  -4   1   0 92.3851 5.49782   4
  -4   1   0 87.7262 3.76739   5
  -4   1   0 97.3706 4.45297   3
  -4   1   0 87.3382 4.87785   6
  -4   1   0 98.0500 6.96710   2
   4   1   0 89.9216 4.12501   8
  -5  -1   0 103.272 6.90931   1
   5  -1   0 107.499 4.54534   8
   5  -1   0 107.587 5.84099   6
   5  -1   0 104.703 6.18050   4
  -5  -1   0 102.469 5.43003   3
  -5  -1   0 103.302 4.81355   5
  -5  -1   0 95.6490 6.90703   2
  -5  -1   0 102.647 4.65573   8
  -5  -1   0 101.978 6.13477   4
   5   1   0 89.1432 5.81181   4
  -5   1   0 109.734 5.17443   3
  -5   1   0 112.413 8.33550   2
  -5   1   0 102.399 5.66682   6
   5   1   0 108.829 6.21746   6
  -5   1   0 96.7194 4.24040   5
   5   1   0 110.479 4.72469   8
  -5   1   0 93.1572 6.19542   4
   6  -1   0 83.7347 3.80077   8
  -6  -1   0 84.0939 5.74640   4
  -6  -1   0 83.4215 4.82731   3
   6  -1   0 87.9068 5.30905   6
  -6  -1   0 75.2138 5.15053   6
  -6  -1   0 80.1099 6.41535   1
   6  -1   0 83.3489 5.63160   4
  -6  -1   0 77.9342 6.72176   2
  -6  -1   0 77.7260 3.98221   5
  -6   1   0 73.0110 4.88869   6
   6   1   0 85.2099 5.68862   6
  -6   1   0 74.4374 3.04699  11
  -6   1   0 76.8088 5.72841   4
   6   1   0 82.4018 3.96719   8
   6   1   0 83.1556 5.48444   4
  -6   1   0 69.3685 7.42380   2
  -6   1   0 85.3886 4.50462   3
  -6   1   0 75.3815 3.42918   5
  -6   1   0 79.3178 3.05033  11
  -7  -1   0 25.6191 1.83731   5
   7  -1   0 21.4982 3.22369   4
  -7  -1   0 21.9882 3.60339   4
  -7  -1   0 20.6160 3.94451   1
   7  -1   0 23.9043 1.80875   8
  -7  -1   0 27.2140 4.78436   2
  -7  -1   0 21.8972 2.44185   3
   7  -1   0 22.8112 2.86736   6
  -7  -1   0 21.9259 2.72437   6
   7   1   0 26.3191 3.17140   6
  -7   1   0 21.0744 0.92100  11
   7   1   0 27.2582 3.17339   4
  -7   1   0 23.6010 0.92464  11
  -7   1   0 24.9528 5.11792   2
   7   1   0 23.5420 1.93365   8
  -7   1   0 16.6713 3.23389   4
  -7   1   0 26.6534 2.42818   3
   8  -1   0 0.91833 1.36053   4
  -8  -1   0 1.02796 1.16704   4
   8  -1   0 1.21034 0.70493   8
   8  -1   0 1.46942 1.05112   6
  -8  -1   0 1.77848 1.07103   3
  -8  -1   0 0.83395 0.99028   6
  -8  -1   0 1.87616 0.58077   5
   8   1   0 1.37861 0.78830   8
   8   1   0 1.46453 1.34575   4
   8   1   0 0.68451 1.08239   6
  -8   1   0 1.30828 0.89904   3
  -9  -1   0 14.3193 3.15377   4
   9  -1   0 15.2437 1.71567   8
  -9  -1   0 12.3811 2.80372   6
   9  -1   0 9.80235 2.50727   4
  -9  -1   0 12.0142 1.33654   5
  -9  -1   0 9.49702 2.14217   3
  -9  -1   0 14.5238 0.67162  11
   9   1   0 11.7233 2.83770   6
  -9   1   0 12.7076 2.15105   3
   9   1   0 15.2623 1.80025   8
   9   1   0 10.7293 2.84865   4
  10  -1   0 4.43628 1.16559   8
 -10  -1   0 4.29546 0.81273   5
 -10  -1   0 4.74233 1.53249   3
 -10  -1   0 3.44589 0.29742  11
  10  -1   0 1.40113 1.50641   6
  10  -1   0 0.26460 1.59416   4
  10   1   0 3.34053 1.18459   8
 -10   1   0 2.29488 1.28395   3
  10   1   0 0.36767 1.47808   6
  10   1   0 3.44771 2.19499   4
 -11  -1   0 1.02699 0.41731   5
 -11  -1   0 0.56544 0.14760  11
  11  -1   0 -0.8798 0.67071   8
  11  -1   0 -1.1190 1.40914   4
 -11   1   0 1.37897 1.26383   3
  11   1   0 1.09033 1.75399   4
  11   1   0 0.03542 0.79343   8
  12  -1   0 11.7910 1.92692   8
  12   1   0 12.9247 2.15628   8
  13  -1   0 1.00770 0.94486   8
  13   1   0 -0.1730 1.17426   8
  14  -1   0 2.38846 1.27892   8
  14   1   0 4.21841 1.65537   8
   0  -2   0 219.778 9.59963   1
   0  -2   0 212.587 8.10380   3
   0  -2   0 229.213 8.61546   6
   0  -2   0 190.406 8.04987   7
   0  -2   0 199.700 7.85901   8
   0   2   0 197.572 7.86539   8
   0   2   0 185.184 8.81476   2
  -1  -2   0 802.227 31.4902   7
  -1  -2   0 842.671 33.6147   1
   1  -2   0 860.634 32.3945   1
   1  -2   0 862.056 31.9451   4
  -1  -2   0 779.213 31.1784   9
   1  -2   0 792.804 31.1326   8
  -1  -2   0 814.574 31.4592   4
  -1  -2   0 863.251 32.1724   6
  -1  -2   0 829.795 31.7255   3
  -1  -2   0 774.998 31.3044   8
   1  -2   0 874.049 31.3873   5
   1   2   0 787.579 31.4543  10
   1   2   0 795.546 31.3169   8
   1   2   0 821.978 31.5013   4
  -1   2   0 872.736 33.4201   2
  -2  -2   0 617.590 24.5349   8
  -2  -2   0 629.309 24.9768   4
   2  -2   0 667.805 25.5018   4
  -2  -2   0 678.049 27.4366   1
  -2  -2   0 629.391 25.1168   3
  -2  -2   0 645.431 25.6136   6
   2   2   0 609.307 24.6673  10
   2   2   0 607.038 24.4471   9
   2   2   0 680.812 25.7779   6
   2   2   0 615.332 24.9324   4
   2   2   0 617.067 24.5430   8
  -2   2   0 677.320 25.6417   4
  -2   2   0 669.074 27.4184   2
   3  -2   0 2118.93 79.5717   4
  -3  -2   0 2111.19 81.7156   1
  -3  -2   0 2102.62 79.0315   3
  -3  -2   0 2038.07 79.2623   2
  -3  -2   0 2049.74 79.5387   6
  -3  -2   0 1988.48 79.0605   4
   3  -2   0 2038.47 78.8670   6
  -3  -2   0 2003.36 78.2693   8
  -3   2   0 2183.20 82.2495   2
   3   2   0 2172.59 79.8259   6
  -3   2   0 2076.11 79.7392   4
  -3   2   0 2167.22 78.2263   3
   3   2   0 1897.01 78.3709  10
   3   2   0 1948.35 78.2011   9
   3   2   0 2084.16 79.0327   4
  -4  -2   0 94.8334 6.04621   2
   4  -2   0 105.447 5.95261   4
   4  -2   0 106.086 4.36375   8
  -4  -2   0 102.720 5.81032   6
  -4  -2   0 92.3575 4.86065   5
  -4  -2   0 105.277 7.35731   1
  -4  -2   0 104.074 5.68489   4
  -4  -2   0 102.277 4.60491   8
  -4  -2   0 102.116 5.35897   3
   4  -2   0 115.919 5.45610   6
  -4   2   0 106.470 7.85814   2
  -4   2   0 106.086 6.16075   4
   4   2   0 101.391 4.62807   9
   4   2   0 115.952 4.72783   8
  -4   2   0 101.214 4.67553   3
   4   2   0 104.686 5.62059   4
   4   2   0 110.900 6.15278   6
   4   2   0 98.7183 4.68831  10
   5  -2   0 98.7919 4.10377   8
  -5  -2   0 93.9473 6.18224   2
   5  -2   0 102.064 5.38355   6
  -5  -2   0 87.5070 4.59284   5
   5  -2   0 98.0456 5.94769   4
  -5  -2   0 96.8533 5.28545   3
  -5  -2   0 93.6028 5.69121   6
  -5  -2   0 93.1014 7.25606   1
  -5  -2   0 88.6251 5.61196   4
   5   2   0 90.4322 4.42224  10
   5   2   0 91.6966 5.50764   4
   5   2   0 98.9490 6.03694   6
  -5   2   0 99.2857 4.57325   3
   5   2   0 84.2170 4.32065   9
  -5   2   0 82.5251 5.86176   4
   5   2   0 90.2348 4.36428   8
  -5   2   0 93.2192 8.18443   2
   6  -2   0 15.6758 1.99933   6
   6  -2   0 13.4883 1.22673   8
  -6  -2   0 7.50219 2.61840   2
  -6  -2   0 14.3862 1.92817   3
  -6  -2   0 11.5349 2.28405   4
  -6  -2   0 13.6647 2.07319   6
  -6  -2   0 10.0640 2.82673   1
   6  -2   0 10.1921 2.10908   4
  -6  -2   0 11.8235 1.39489   5
  -6   2   0 14.9529 1.56865   3
   6   2   0 11.4968 1.46272   8
   6   2   0 10.6572 2.14024   4
   6   2   0 13.9038 2.98746   6
   7  -2   0 0.27478 0.50218   8
  -7  -2   0 -0.4780 0.58393   3
   7  -2   0 1.19908 1.11245   4
  -7  -2   0 0.06136 0.41712   5
  -7  -2   0 2.26619 1.90755   2
  -7  -2   0 -0.2802 2.06284   1
  -7  -2   0 -1.7074 0.75348   4
   7  -2   0 -0.2761 0.66760   6
  -7  -2   0 0.73416 0.72387   6
  -7   2   0 0.79641 0.63678   3
   7   2   0 0.79491 0.98579   6
   7   2   0 -0.3942 1.08819   4
  -7   2   0 -1.1095 2.48633   2
  -7   2   0 0.38470 1.03206   4
   7   2   0 -0.2566 0.57474   8
   8  -2   0 -0.0848 0.48014   8
   8  -2   0 0.13600 0.79378   6
   8  -2   0 1.45679 1.44125   4
  -8  -2   0 1.05744 0.75365   3
  -8  -2   0 0.50232 0.66926   6
  -8  -2   0 1.89725 1.36895   4
  -8  -2   0 -0.1743 0.49083   5
  -8   2   0 -0.9919 1.30378   4
  -8   2   0 1.49851 0.74200   3
   8   2   0 0.14300 0.65735   8
   8   2   0 -0.1025 1.07235   6
   8   2   0 -0.4580 1.37463   4
  -9  -2   0 0.21295 1.11087   3
  -9  -2   0 1.06027 1.09649   6
  -9  -2   0 2.61011 1.57811   4
   9  -2   0 1.39176 0.78111   8
  -9  -2   0 1.59887 0.63152   5
   9  -2   0 -0.4932 0.78804   6
   9  -2   0 -1.0842 1.48996   4
  -9   2   0 0.55898 0.79557   3
   9   2   0 1.02549 1.25613   6
   9   2   0 0.70380 1.56523   4
   9   2   0 0.82029 0.86042   8
 -10  -2   0 14.2565 1.71626   5
 -10  -2   0 14.0414 3.22427   6
  10  -2   0 23.7406 3.35138   6
  10  -2   0 17.3924 1.86322   8
 -10  -2   0 18.0997 0.84365  11
  10  -2   0 11.0027 3.03285   4
 -10  -2   0 12.1001 2.50215   3
  10   2   0 13.0763 3.38650   4
  10   2   0 19.6082 2.22368   8
 -10   2   0 14.4904 2.33150   3
  11  -2   0 -0.8049 0.62094   8
 -11  -2   0 0.16323 0.16444  11
  11  -2   0 -2.1100 1.39247   4
  11   2   0 0.00893 0.84785   8
  11   2   0 -1.0093 1.76749   4
 -11   2   0 -0.7760 0.89845   3
  12  -2   0 -1.2632 0.65025   8
 -12  -2   0 0.50763 0.17631  11
  12   2   0 2.22095 1.17092   8
  13  -2   0 23.9547 2.47371   8
  13   2   0 21.5091 3.02533   8
  14  -2   0 11.5778 2.02242   8
  14   2   0 12.3255 2.30130   8
   0  -3   0 0.74758 0.27891   8
   0  -3   0 0.98942 0.66458   7
   0  -3   0 0.79036 0.67443   1
   0  -3   0 -0.0077 0.27339   3
   0  -3   0 0.00140 0.39982   6
   0   3   0 0.45315 0.25958   8
   0   3   0 -0.6878 0.65719   2
   0   3   0 0.23416 0.43621   7
   0   3   0 -0.0754 0.42486   6
  -1  -3   0 146.401 8.31166   1
  -1  -3   0 139.183 5.72966   8
   1  -3   0 140.679 5.52097   8
   1  -3   0 156.845 5.69066   3
  -1  -3   0 140.788 5.93920   4
   1  -3   0 157.970 5.99975   5
  -1  -3   0 140.226 5.92438  10
  -1  -3   0 144.367 6.36094   2
  -1  -3   0 146.753 6.25266   3
  -1  -3   0 141.579 5.93412   7
  -1  -3   0 139.054 6.72149   6
   1   3   0 157.314 6.95105   6
   1   3   0 137.469 5.74570   8
  -1   3   0 137.933 5.54939   8
   1   3   0 137.581 5.92547   7
   1   3   0 133.353 5.94165  10
   1   3   0 132.782 6.22219   2
   1   3   0 141.690 5.99849   4
  -1   3   0 136.985 7.77405   2
  -2  -3   0 1164.89 45.9164   8
  -2  -3   0 1186.34 46.2360   4
   2  -3   0 1266.81 45.8444   5
  -2  -3   0 1240.40 49.6467   1
   2  -3   0 1260.77 47.0544   1
   2  -3   0 1274.62 47.0153   4
  -2  -3   0 1153.18 47.1584   6
  -2  -3   0 1203.72 46.6154   3
   2   3   0 1204.06 46.2826   4
   2   3   0 1123.39 46.1025  10
  -2   3   0 1251.75 49.4691   2
   2   3   0 1158.11 45.7371   9
   2   3   0 1192.48 46.3495   7
   2   3   0 1222.98 47.3591   6
   2   3   0 1205.15 45.9428   8
  -3  -3   0 742.700 31.0664   3
  -3  -3   0 800.634 34.4190   1
  -3  -3   0 808.607 31.8701   6
  -3  -3   0 776.003 30.2899   8
   3  -3   0 791.678 29.8830   8
  -3  -3   0 786.413 30.9517   4
   3  -3   0 832.474 31.7064   4
   3  -3   0 835.208 29.8262  12
   3   3   0 752.212 30.1383   9
  -3   3   0 822.749 34.6062   2
   3   3   0 762.107 30.4906  10
   3   3   0 782.947 31.9547   6
   3   3   0 773.377 30.2990   8
   3   3   0 764.151 30.8670   4
  -4  -3   0 0.72186 0.41517   5
   4  -3   0 -0.4557 0.69046   4
  -4  -3   0 2.74288 1.43640   1
   4  -3   0 0.77209 0.49090   6
   4  -3   0 0.44625 0.31738   8
  -4  -3   0 0.53473 0.42932   8
  -4  -3   0 -0.6534 0.60239   4
  -4  -3   0 1.04425 0.63301   3
  -4  -3   0 0.25639 0.58677   6
  -4  -3   0 1.45977 0.87030   2
   4  -3   0 0.46056 0.23462  12
   4   3   0 0.81598 0.59340   8
   4   3   0 0.28319 0.31071  10
  -4   3   0 0.25782 0.31791   3
   4   3   0 0.64929 0.83619   6
   4   3   0 0.34525 0.54621   9
  -4   3   0 4.74851 2.16621   2
  -4   3   0 1.91953 0.94461   4
   4   3   0 0.07070 0.93249   4
  -5  -3   0 571.709 24.0485   6
   5  -3   0 590.263 21.7002   8
   5  -3   0 562.972 23.9845   4
  -5  -3   0 575.257 27.2345   1
  -5  -3   0 553.081 23.7233   2
   5  -3   0 605.255 23.2191   6
  -5  -3   0 576.803 23.4048   3
  -5  -3   0 520.202 22.5884   5
  -5  -3   0 561.682 23.5990   4
  -5   3   0 578.928 22.0609   3
   5   3   0 551.168 24.4325   6
  -5   3   0 594.971 27.9803   2
   5   3   0 522.933 22.0345   9
  -5   3   0 507.905 24.2253   4
   5   3   0 571.698 22.1646   8
   5   3   0 566.083 23.3949   4
  -6  -3   0 28.2971 2.23995   5
   6  -3   0 24.7567 2.52627   6
   6  -3   0 25.8105 3.21804   4
  -6  -3   0 21.5790 2.83126   4
   6  -3   0 28.5548 1.64722   8
   6   3   0 25.8468 1.99914   8
  -6   3   0 26.5993 3.47960   4
   6   3   0 19.5604 3.13151   6
   6   3   0 21.0193 2.90163   4
  -7  -3   0 -0.1268 0.47277   5
   7  -3   0 0.21511 1.01965   4
  -7  -3   0 0.20946 0.56658   6
   7  -3   0 -0.6671 0.55434   6
  -7  -3   0 -0.5242 0.52149   3
   7  -3   0 -0.2926 0.44466   8
  -7  -3   0 1.81066 2.11131   1
  -7  -3   0 1.26145 1.04038   4
   7   3   0 0.43787 1.01171   6
  -7   3   0 -0.3990 0.48473   3
  -7   3   0 -0.2787 3.04356   2
   7   3   0 -1.0333 0.54257   8
   7   3   0 -0.0568 1.19080   4
  -8  -3   0 2.35988 1.18235   3
   8  -3   0 2.50645 1.47977   6
  -8  -3   0 5.05283 1.74576   4
   8  -3   0 0.25475 1.19480   4
   8  -3   0 2.94466 0.79885   8
  -8  -3   0 5.14346 1.19159   5
  -8  -3   0 3.19279 1.28197   6
   8   3   0 3.97453 1.09933   8
   8   3   0 3.23061 1.85184   4
   8   3   0 2.63338 1.38444   6
  -8   3   0 3.77150 0.97543   3
  -9  -3   0 0.02751 1.67484   4
   9  -3   0 0.83941 1.33105   4
  -9  -3   0 -0.1964 0.56446   6
  -9  -3   0 1.09447 1.07606   3
   9  -3   0 0.51688 0.95591   6
  -9  -3   0 0.05722 0.63909   5
   9  -3   0 2.18779 0.78916   8
   9   3   0 0.36715 1.21516   6
   9   3   0 1.17977 1.60153   4
   9   3   0 -0.2743 0.72291   8
  -9   3   0 1.75299 0.88043   3
  10  -3   0 5.82491 2.40256   4
  10  -3   0 5.13056 1.73344   6
  10  -3   0 9.25862 1.38155   8
 -10  -3   0 10.8293 1.70769   5
 -10  -3   0 5.92797 1.92453   6
 -10   3   0 9.67685 1.67106   3
  10   3   0 7.61999 1.58366   8
  10   3   0 5.85220 2.48200   4
 -11  -3   0 10.7513 1.64702   5
 -11  -3   0 9.25210 2.74856   6
  11  -3   0 5.85590 2.85422   4
 -11  -3   0 9.10733 0.58277  11
  11  -3   0 7.59659 1.39141   8
  11   3   0 7.28446 1.82421   8
  11   3   0 5.32117 2.81173   4
 -12  -3   0 58.3920 2.32151  11
  12  -3   0 52.4223 3.43351   8
  12   3   0 53.0875 4.07587   8
  13  -3   0 1.92141 1.15176   8
 -13  -3   0 3.28331 0.35174  11
  13   3   0 3.06383 1.42837   8
  14  -3   0 2.75406 1.10987   8
  14   3   0 0.99258 1.33250   8
   0  -4   0 1509.44 61.3848   9
   0  -4   0 1764.94 62.9299   6
   0  -4   0 1620.68 61.8999   3
   0  -4   0 1544.34 61.8104   7
   0  -4   0 1689.79 65.0917   1
   0   4   0 1552.69 61.4412   8
   0   4   0 1770.50 62.9928   6
   0   4   0 1542.87 63.5970   2
   1  -4   0 1837.43 64.9983   6
   1  -4   0 1633.74 63.4784   8
   1  -4   0 1696.50 63.7633   3
  -1  -4   0 1789.07 65.2907   6
  -1  -4   0 1702.17 67.7766   1
  -1  -4   0 1683.07 64.3700   3
  -1  -4   0 1604.62 63.6905   8
  -1  -4   0 1595.86 63.9110   4
   1  -4   0 1714.86 66.5655   1
  -1  -4   0 1598.42 63.8884   7
   1  -4   0 1727.04 64.1005   5
   1   4   0 1810.02 65.3953   6
  -1   4   0 1639.06 66.8314   2
  -1   4   0 1636.55 63.5182   8
   1   4   0 1598.28 63.8987   7
   1   4   0 1634.89 64.8420   2
   2  -4   0 3.80122 0.58899   5
   2  -4   0 3.57284 1.14389   1
  -2  -4   0 2.93988 0.79180   4
  -2  -4   0 3.72861 0.73624  10
   2  -4   0 3.93823 1.02011   4
  -2  -4   0 3.86304 0.66220   8
  -2  -4   0 3.32178 0.93763   6
  -2  -4   0 3.58328 0.83005   3
  -2  -4   0 4.49769 1.53594   1
   2   4   0 2.41281 0.92935   4
   2   4   0 3.13765 0.99339   6
   2   4   0 4.34528 0.80382  10
   2   4   0 3.20535 0.77146   7
   2   4   0 2.62367 0.57991   8
   2   4   0 3.14504 0.51121   9
  -2   4   0 3.01743 1.41798   2
   3  -4   0 456.438 18.0447   4
  -3  -4   0 418.096 17.0364   4
  -3  -4   0 387.545 18.0621   6
  -3  -4   0 433.121 21.2718   1
  -3  -4   0 422.814 17.4645   3
  -3  -4   0 395.955 17.2504   5
   3  -4   0 418.915 16.2146   5
  -3  -4   0 397.336 16.4833   8
   3  -4   0 428.758 17.5515   1
   3   4   0 425.345 16.8162  10
   3   4   0 406.990 16.5514   8
   3   4   0 430.820 17.1353   4
   3   4   0 405.872 16.2793   9
   3   4   0 436.725 18.5311   6
   3   4   0 421.154 17.1919   7
  -3   4   0 433.356 20.9812   2
   4  -4   0 198.101 7.78428   8
  -4  -4   0 193.273 8.99101   5
  -4  -4   0 202.224 9.39687   3
  -4  -4   0 202.824 9.19383   4
  -4  -4   0 190.704 9.99591   6
   4  -4   0 213.996 7.73564  12
  -4  -4   0 215.465 12.8984   1
   4  -4   0 188.506 9.77510   4
   4   4   0 188.124 8.37355   8
   4   4   0 208.602 9.23056   4
   4   4   0 194.823 8.18656   9
   4   4   0 197.962 9.30786   7
  -4   4   0 213.456 13.0802   2
   4   4   0 186.869 8.58291  10
   4   4   0 196.257 10.3721   6
  -5  -4   0 3.72848 1.00391   5
  -5  -4   0 5.49353 1.51819   4
  -5  -4   0 11.1015 3.22669   1
   5  -4   0 6.56849 1.66961   4
  -5  -4   0 4.26767 1.37104   6
   5  -4   0 6.21902 1.27246   6
   5  -4   0 5.18626 0.69664   8
   5  -4   0 5.69865 0.56787  12
  -5  -4   0 6.94734 1.52914   3
   5   4   0 6.84903 1.59600   4
   5   4   0 5.47849 1.75423   6
   5   4   0 7.35374 1.05523   9
  -5   4   0 4.22936 2.81697   2
   5   4   0 8.03496 1.72272   7
   5   4   0 5.87753 1.08062   8
   6  -4   0 247.912 11.6439   6
  -6  -4   0 250.366 12.2541   4
  -6  -4   0 238.164 12.6219   6
  -6  -4   0 245.776 11.3143   5
  -6  -4   0 256.703 15.7830   1
  -6  -4   0 242.659 11.9747   3
   6  -4   0 269.622 10.0905   8
   6  -4   0 262.063 12.8361   4
  -6   4   0 257.155 16.9772   2
  -6   4   0 262.504 10.3862   3
   6   4   0 260.952 12.1141   4
   6   4   0 245.738 10.7242   8
   6   4   0 244.096 13.1491   6
  -7  -4   0 28.8334 3.56877   6
  -7  -4   0 32.1304 3.67636   4
   7  -4   0 30.2882 3.77068   4
  -7  -4   0 29.2245 3.20554   3
   7  -4   0 35.9183 3.17211   6
  -7  -4   0 33.6135 2.76802   5
   7  -4   0 28.9800 1.85932   8
  -7  -4   0 30.4820 5.66268   1
   7   4   0 30.8422 2.47339   8
   7   4   0 35.9909 3.68400   4
  -7   4   0 31.2165 2.15353   3
  -7   4   0 22.8876 5.80766   2
  -8  -4   0 12.1920 2.84695   4
  -8  -4   0 16.6847 3.29660   6
   8  -4   0 14.9156 3.10176   4
   8  -4   0 17.0507 2.49607   6
  -8  -4   0 15.0636 1.92907   5
   8  -4   0 19.9508 1.52759   8
  -8  -4   0 20.8169 2.73626   3
   8   4   0 13.1148 2.78197   4
   8   4   0 13.5575 3.11617   7
   8   4   0 16.6631 2.03287   8
   8   4   0 14.9856 3.16203   6
  -8   4   0 14.4566 1.68800   3
   9  -4   0 0.46057 0.61614   8
  -9  -4   0 0.77425 0.70693   5
  -9  -4   0 -0.1948 0.73776   6
   9  -4   0 0.50631 0.95651   6
  -9  -4   0 0.55242 0.80001   3
   9  -4   0 2.61301 2.03396   4
  -9  -4   0 -2.2681 1.20824   4
  -9   4   0 -0.3416 0.73708   3
   9   4   0 0.82226 1.31070   6
   9   4   0 -0.6605 0.81449   8
   9   4   0 0.39889 1.68910   4
 -10  -4   0 0.29002 0.84392   6
  10  -4   0 -2.0296 0.88165   6
 -10  -4   0 1.65178 2.30957   4
  10  -4   0 0.04052 0.60166   8
  10  -4   0 -1.3435 1.29978   4
 -10  -4   0 0.01905 0.68058   5
  10   4   0 -0.7742 0.81351   8
  10   4   0 -1.2559 1.52979   4
  11  -4   0 14.6307 3.43656   4
  11  -4   0 25.9081 2.01599   8
 -11  -4   0 17.6091 3.54385   6
 -11  -4   0 22.5274 1.09137  11
 -11  -4   0 22.3274 2.38423   5
  11   4   0 16.1659 3.80323   4
  11   4   0 19.6093 2.50894   8
 -11   4   0 15.7982 2.30802   3
  12  -4   0 10.5523 1.64195   8
 -12  -4   0 12.2348 0.74383  11
  12   4   0 10.9347 2.19330   8
 -13  -4   0 1.18480 0.28388  11
  13  -4   0 2.09462 1.02952   8
  13   4   0 0.53065 1.38911   8
   0  -5   0 -0.0775 0.26059   5
   0  -5   0 0.18897 0.29132   8
   0  -5   0 0.19089 0.29474   3
   0  -5   0 -0.1796 0.47822   6
   0  -5   0 0.38495 1.05601   1
   0  -5   0 -0.4056 0.74406   7
   0  -5   0 0.05008 0.46011   9
   0   5   0 0.21992 0.48743   6
   0   5   0 2.54826 1.12522   2
   1  -5   0 117.513 7.49100   1
  -1  -5   0 110.183 5.12270   4
   1  -5   0 110.985 4.48789   8
  -1  -5   0 105.375 5.44599   5
  -1  -5   0 102.827 4.66913   8
  -1  -5   0 119.448 8.37621   1
   1  -5   0 119.163 5.22165   5
  -1  -5   0 112.767 5.39017   3
  -1  -5   0 115.266 6.21198   6
   1  -5   0 107.622 5.32839   7
  -1  -5   0 109.482 5.02039  10
   1  -5   0 114.439 4.87706   3
   1  -5   0 124.388 6.10153   6
  -1  -5   0 112.848 5.00544   7
   1   5   0 106.126 5.02734   7
  -1   5   0 109.558 7.44065   2
  -1   5   0 109.456 4.54415   8
   1   5   0 109.331 4.74981   8
   1   5   0 119.559 6.38120   6
   1   5   0 95.4095 5.95396   2
  -2  -5   0 89.2472 7.38169   1
  -2  -5   0 81.3245 5.19189   6
  -2  -5   0 86.9181 4.12262  10
  -2  -5   0 75.5477 4.06987   4
  -2  -5   0 77.8443 4.50277   5
   2  -5   0 91.3400 4.93525   4
   2  -5   0 84.4820 3.39991   8
   2  -5   0 86.6148 3.98617   5
  -2  -5   0 74.5684 3.76578   8
   2  -5   0 87.2282 5.86453   1
   2   5   0 90.5588 4.52248   4
   2   5   0 86.2494 4.25101   7
   2   5   0 95.2193 5.61080   6
   2   5   0 83.1429 3.88744   8
  -2   5   0 80.8766 6.84165   2
  -3  -5   0 258.499 10.8210   8
  -3  -5   0 250.129 12.5570   6
  -3  -5   0 261.672 11.8359   3
   3  -5   0 284.900 12.3832   4
  -3  -5   0 261.988 11.2562   4
  -3  -5   0 250.448 11.6557   5
   3  -5   0 279.937 10.7214   5
   3  -5   0 275.812 12.5212   1
  -3  -5   0 279.192 15.7931   1
   3   5   0 268.817 10.9106   8
  -3   5   0 285.183 15.6972   2
   3   5   0 262.708 11.4218   7
   3   5   0 263.656 10.5451   9
   3   5   0 262.921 11.2120  10
   3   5   0 256.145 12.8913   6
   3   5   0 273.560 11.5294   4
  -4  -5   0 81.6862 7.62641   1
  -4  -5   0 69.6740 5.05298   6
   4  -5   0 69.8146 3.01804   5
  -4  -5   0 69.8399 4.17297   4
   4  -5   0 75.9193 5.02831   4
   4  -5   0 73.1733 2.89274  12
   4  -5   0 66.8484 2.66639  11
  -4  -5   0 67.3865 4.15673   5
  -4  -5   0 69.2614 4.48452   3
   4   5   0 68.2741 4.31906   7
   4   5   0 65.8184 3.30497   9
  -4   5   0 69.7544 7.28231   2
   4   5   0 67.5159 3.59349   8
   4   5   0 72.3931 4.33225   4
   4   5   0 67.5222 5.27949   6
  -5  -5   0 306.410 15.5607   6
   5  -5   0 355.663 12.8554   8
   5  -5   0 310.494 12.7637  12
  -5  -5   0 335.088 14.9943   3
  -5  -5   0 298.370 14.2607   5
  -5  -5   0 360.308 19.9657   1
  -5  -5   0 341.775 14.7162   4
   5  -5   0 346.406 15.6522   4
   5  -5   0 347.824 14.4248   6
   5   5   0 332.512 13.3666   9
   5   5   0 323.842 13.6376   8
   5   5   0 342.153 14.8806   7
   5   5   0 298.804 15.8594   6
   5   5   0 351.652 14.7117   4
  -5   5   0 330.198 19.7409   2
  -6  -5   0 126.694 7.34142   3
  -6  -5   0 130.800 8.12098   6
   6  -5   0 130.470 7.94718   4
   6  -5   0 135.110 6.89837   6
   6  -5   0 138.417 5.34201   8
  -6  -5   0 132.565 7.44565   4
  -6  -5   0 125.880 10.7787   1
  -6  -5   0 124.221 6.72966   5
  -6   5   0 122.838 11.6621   2
   6   5   0 125.724 7.45778   7
   6   5   0 129.837 7.26117   4
   6   5   0 124.849 6.12600   8
   6   5   0 119.066 8.32225   6
  -7  -5   0 29.8917 2.80358   5
  -7  -5   0 28.3084 3.18893   3
  -7  -5   0 25.6723 3.45655   4
   7  -5   0 33.8431 3.05806   6
   7  -5   0 35.9959 4.10393   4
  -7  -5   0 30.5793 3.64287   6
   7  -5   0 33.8992 1.83019   8
   7   5   0 29.8603 4.04014   7
   7   5   0 27.3714 2.47064   8
   7   5   0 30.2666 3.64929   4
   8  -5   0 25.5219 2.97900   6
   8  -5   0 25.4781 1.68716   8
  -8  -5   0 26.0427 3.62349   6
   8  -5   0 28.4304 4.51971   4
  -8  -5   0 24.2024 2.51666   5
  -8  -5   0 18.2069 3.06033   3
  -8  -5   0 27.9948 3.69192   4
   8   5   0 28.3090 4.03907   6
   8   5   0 25.1637 2.48516   8
   8   5   0 19.7800 3.43224   4
   9  -5   0 34.0520 3.65864   6
  -9  -5   0 29.8183 4.02382   6
   9  -5   0 37.1432 4.75604   4
  -9  -5   0 35.0454 3.09240   5
   9  -5   0 33.8372 2.14319   8
  -9  -5   0 37.5104 4.38456   4
   9   5   0 37.0661 5.10025   7
   9   5   0 39.6850 4.56207   4
   9   5   0 29.0690 2.91728   8
  10  -5   0 0.72641 1.32991   6
 -10  -5   0 1.06820 1.81626   4
 -10  -5   0 1.41563 1.43973   6
  10  -5   0 -0.2952 1.27338   4
  10  -5   0 1.36129 0.70036   8
 -10  -5   0 1.29947 0.87953   5
  10   5   0 1.21554 1.82236   4
  10   5   0 -5.0583 3.50547   7
  10   5   0 1.89522 1.09919   8
  11  -5   0 13.0203 3.61942   4
  11  -5   0 17.3180 1.66603   8
  11   5   0 15.9203 2.44342   8
 -12  -5   0 21.6574 1.10021  11
  12  -5   0 18.3506 1.86242   8
  12   5   0 14.4802 2.54303   8
  13  -5   0 5.06540 1.21054   8
 -13  -5   0 7.40174 0.59595  11
  13   5   0 7.17359 2.05576   8
   0  -6   0 342.813 15.0025   5
   0  -6   0 355.656 14.8426   7
   0  -6   0 355.383 14.1385   8
   0  -6   0 354.969 18.7005   1
   0  -6   0 353.143 14.1489   9
   0  -6   0 367.582 14.6511  10
   0  -6   0 364.898 14.8598   3
   0  -6   0 386.055 16.1721   6
   0   6   0 360.631 17.2489   2
   0   6   0 362.637 14.2027   8
   0   6   0 391.029 16.3374   6
   1  -6   0 472.417 18.5073   6
  -1  -6   0 407.248 16.5653   8
   1  -6   0 433.797 16.8737   3
   1  -6   0 433.492 17.2438   5
  -1  -6   0 395.139 16.9541  10
  -1  -6   0 454.285 18.6932   6
  -1  -6   0 421.727 16.9255   7
  -1  -6   0 418.407 17.4469   3
   1  -6   0 454.803 20.9261   1
  -1  -6   0 403.144 17.0033   4
  -1  -6   0 410.201 17.5737   5
   1  -6   0 435.640 16.3738   8
  -1  -6   0 436.791 21.9330   1
   1  -6   0 413.474 17.3357   7
   1   6   0 403.600 16.8438   7
   1   6   0 445.204 18.8530   6
  -1   6   0 419.858 16.4129   8
   1   6   0 399.508 18.5923   2
  -1   6   0 427.245 20.5276   2
   1   6   0 415.759 16.6479   8
   2  -6   0 642.949 24.0001   8
  -2  -6   0 623.323 26.5040   6
  -2  -6   0 609.586 24.7103   4
  -2  -6   0 625.628 25.5294   3
  -2  -6   0 603.352 24.4484   8
   2  -6   0 660.888 24.8559   5
  -2  -6   0 588.249 24.8100  10
   2  -6   0 652.583 24.3028   3
   2  -6   0 674.628 25.9028   4
   2  -6   0 652.078 27.9781   1
  -2  -6   0 634.902 24.7435   7
  -2  -6   0 609.867 30.1275   1
   2  -6   0 696.837 26.2181   6
   2   6   0 650.200 26.9258   6
   2   6   0 625.213 24.5254   8
   2   6   0 576.214 24.7302   7
   2   6   0 587.399 25.3647   2
  -2   6   0 632.759 29.3523   2
  -3  -6   0 130.888 6.09856   4
  -3  -6   0 126.456 6.03783  10
   3  -6   0 141.604 5.77589   5
  -3  -6   0 113.069 9.94273   1
   3  -6   0 139.641 7.22661   4
  -3  -6   0 131.088 6.81721   3
  -3  -6   0 118.187 6.47434   5
  -3  -6   0 120.850 7.44477   6
   3  -6   0 129.501 7.74629   1
   3   6   0 121.207 6.22298   7
  -3   6   0 127.202 9.98154   2
   3   6   0 131.428 7.87835   6
   3   6   0 133.163 5.83746   8
   3   6   0 128.583 5.38207   9
   3   6   0 131.756 6.47214   4
   4  -6   0 0.89339 0.92519   1
  -4  -6   0 2.07194 1.84182   1
  -4  -6   0 1.87467 0.91138   4
   4  -6   0 0.97910 0.96894   4
   4  -6   0 1.40291 0.40502   5
  -4  -6   0 1.32207 0.85170   3
  -4  -6   0 1.17742 0.76753   6
  -4  -6   0 1.20106 0.72045   5
   4   6   0 1.76762 0.60494   9
   4   6   0 2.54898 1.32371   6
   4   6   0 1.21834 1.03497   7
   4   6   0 2.11645 1.31017   4
  -4   6   0 -0.1533 2.15939   2
   4   6   0 0.64209 0.59111   8
  -5  -6   0 28.0968 2.62542   5
  -5  -6   0 30.2828 2.87253   4
   5  -6   0 33.2375 1.53486  12
   5  -6   0 37.0092 3.66876   4
  -5  -6   0 33.0278 3.07789   3
  -5  -6   0 33.4689 3.66247   6
  -5  -6   0 32.0792 6.15451   1
   5   6   0 32.1311 3.20152   4
   5   6   0 33.7329 2.42198   8
   5   6   0 29.6354 2.06201   9
  -5   6   0 27.1903 5.55625   2
   5   6   0 28.0062 3.70711   6
   5   6   0 32.0480 3.20318   7
   6  -6   0 68.3253 5.48913   4
  -6  -6   0 61.9428 5.44831   6
   6  -6   0 73.1865 4.52223   6
  -6  -6   0 64.4319 4.94046   3
   6  -6   0 72.2355 2.97136  12
  -6  -6   0 66.7237 4.89876   4
  -6  -6   0 64.7629 4.45884   5
  -6  -6   0 73.1999 8.09962   1
   6   6   0 74.2351 5.04586   4
   6   6   0 72.0434 4.02142   8
   6   6   0 66.7466 5.22105   7
   6   6   0 65.6228 5.92323   6
  -6   6   0 68.2834 9.25364   2
   7  -6   0 2.30871 1.60368   4
  -7  -6   0 4.46543 1.25382   5
   7  -6   0 4.96771 1.43881   6
  -7  -6   0 3.96793 1.59979   4
  -7  -6   0 4.07438 1.36001   3
  -7  -6   0 2.21291 1.21958   6
   7   6   0 4.08899 1.64314   6
   7   6   0 4.31138 1.20840   8
   7   6   0 3.51633 1.85053   4
   7   6   0 7.12541 2.12520   7
  -8  -6   0 18.0214 3.29272   4
  -8  -6   0 19.0051 2.31346   5
   8  -6   0 19.5435 2.58063   6
   8  -6   0 13.5151 3.12707   4
   8  -6   0 18.7630 1.32854   8
  -8  -6   0 14.6340 3.24511   6
   8   6   0 12.8505 2.95251   4
   8   6   0 16.6517 2.31520   8
   8   6   0 14.3838 3.02220   7
  -9  -6   0 12.8580 2.79596   6
  -9  -6   0 15.6965 2.51701   5
   9  -6   0 10.4046 2.36831   6
  -9  -6   0 13.4621 3.00887   4
   9  -6   0 13.7252 3.26425   4
   9  -6   0 16.7332 1.33755   8
   9   6   0 10.8054 2.92757   4
   9   6   0 15.0769 2.31320   8
   9   6   0 8.66749 3.17148   7
  10  -6   0 2.17216 1.16942   6
 -10  -6   0 1.06701 1.74288   4
 -10  -6   0 2.84081 1.24454   6
  10  -6   0 1.99508 0.71661   8
 -10  -6   0 -0.7031 0.65640   5
  10  -6   0 1.09058 1.70931   4
  10   6   0 -0.2285 3.00208   7
  10   6   0 0.72384 2.24804   4
  10   6   0 1.42953 1.08384   8
  11  -6   0 0.45373 0.59111   8
  11   6   0 -0.4655 1.04901   8
  12  -6   0 1.31348 0.70831   8
 -12  -6   0 0.17312 0.28550  11
  12   6   0 -0.3563 0.97199   8
 -13  -6   0 15.8460 0.96964  11
  13   6   0 14.4244 2.74774   8
 -14  -6   0 3.28907 0.43546  11
   0  -7   0 0.62932 0.46632   3
   0  -7   0 0.74078 0.72855   6
   0  -7   0 0.09799 0.72120   9
   0  -7   0 1.08902 0.65460   5
   0  -7   0 0.66096 0.39717   8
   0  -7   0 0.38960 0.43632  10
   0  -7   0 1.45214 1.11359   7
   0   7   0 -0.3513 1.58322   2
   0   7   0 0.26541 0.50413   8
   0   7   0 0.63545 0.62431   6
  -1  -7   0 162.142 7.04971   8
  -1  -7   0 180.745 9.20312   6
  -1  -7   0 167.238 7.98844   3
  -1  -7   0 165.189 11.8741   1
  -1  -7   0 167.460 7.55452  10
   1  -7   0 164.987 7.95150   7
   1  -7   0 179.504 11.3850   1
  -1  -7   0 168.493 7.51509   7
  -1  -7   0 166.620 8.09183   5
  -1  -7   0 175.868 7.70903   4
   1  -7   0 172.252 7.45107   3
   1  -7   0 167.678 6.84687   8
   1  -7   0 189.878 9.06303   6
   1  -7   0 171.362 7.79474   5
  -1   7   0 171.451 6.95607   8
   1   7   0 160.400 9.13878   6
   1   7   0 166.905 7.17090   8
  -1   7   0 168.863 10.8407   2
   1   7   0 165.339 9.28735   2
   2  -7   0 902.413 33.9888   5
   2  -7   0 903.593 34.9401   4
   2  -7   0 884.498 32.9452   8
   2  -7   0 876.290 34.5036   7
   2  -7   0 877.485 37.7213   1
  -2  -7   0 828.619 39.9956   1
  -2  -7   0 847.112 34.5991   5
  -2  -7   0 817.362 33.8553  10
  -2  -7   0 871.213 33.7130   4
  -2  -7   0 871.103 35.8049   6
  -2  -7   0 875.788 33.6956   7
  -2  -7   0 830.763 34.5603   3
  -2   7   0 900.336 39.2676   2
   2   7   0 818.378 34.8732   2
   2   7   0 891.261 36.3536   6
   2   7   0 857.016 33.4833   8
  -3  -7   0 147.453 11.9017   1
  -3  -7   0 154.266 7.89035   5
   3  -7   0 166.843 7.02843   5
  -3  -7   0 153.405 7.15427   4
  -3  -7   0 147.820 7.94561   3
   3  -7   0 147.455 8.19914   4
   3  -7   0 150.452 9.47044   1
  -3  -7   0 157.340 7.27825  10
  -3  -7   0 159.767 8.97476   6
   3   7   0 164.986 9.47741   6
  -3   7   0 185.685 12.4878   2
   3   7   0 151.811 7.32101   7
   3   7   0 160.334 6.99819   8
  -4  -7   0 187.827 8.56096   4
  -4  -7   0 169.408 13.8188   1
  -4  -7   0 179.403 10.2421   6
  -4  -7   0 171.869 8.94055   5
   4  -7   0 192.538 9.78772   4
   4  -7   0 187.631 10.0961   1
   4  -7   0 195.854 7.81260   5
  -4  -7   0 172.238 9.22402   3
  -4   7   0 193.489 13.8733   2
   4   7   0 170.198 10.4563   6
   4   7   0 179.251 7.54013   9
   4   7   0 192.518 8.17065   8
   4   7   0 195.373 8.87882   4
   4   7   0 172.679 8.61120   7
  -5  -7   0 0.35858 0.68607   3
   5  -7   0 0.87822 0.93723   4
  -5  -7   0 0.19475 0.81252   4
  -5  -7   0 0.64258 0.67025   5
   5  -7   0 0.47941 0.23516   5
   5  -7   0 0.32252 0.27599  12
  -5  -7   0 1.86641 2.51979   1
   5  -7   0 0.25984 0.08631  11
  -5  -7   0 1.29708 0.93828   6
   5   7   0 1.99669 1.10054   6
   5   7   0 0.42002 0.69444   9
   5   7   0 0.56846 0.75176   8
  -5   7   0 1.54608 3.09673   2
   5   7   0 -0.6780 1.41188   4
   6  -7   0 44.5306 3.30713   6
  -6  -7   0 44.8971 3.97204   3
   6  -7   0 33.0132 3.99742   4
   6  -7   0 41.2379 1.90900  12
  -6  -7   0 37.8244 3.37694   5
  -6  -7   0 39.3621 3.61494   4
  -6  -7   0 38.4082 4.29867   6
   6   7   0 40.3603 3.01264   8
   6   7   0 35.9064 2.61643   9
   6   7   0 39.7071 4.09756   4
   6   7   0 41.7772 4.01349   7
   6   7   0 38.8785 4.55535   6
   7  -7   0 10.1036 1.90347   6
  -7  -7   0 8.54903 1.86015   3
   7  -7   0 10.4167 2.75108   4
  -7  -7   0 10.8406 2.78642   6
  -7  -7   0 7.85323 1.81467   5
  -7  -7   0 7.33618 1.95058   4
   7   7   0 12.6932 2.00929   8
   7   7   0 12.8757 2.56561   7
   7   7   0 5.78912 2.19997   4
   8  -7   0 34.9591 4.54580   4
  -8  -7   0 40.9169 3.59035   5
  -8  -7   0 42.0238 4.27052   3
  -8  -7   0 39.8467 4.67880   6
   8  -7   0 39.3321 3.62485   6
  -8  -7   0 29.7095 4.01600   4
   8   7   0 38.1301 3.25459   8
   8   7   0 43.1001 4.65986   4
   8   7   0 32.8764 4.67517   7
  -9  -7   0 12.1814 2.28842   5
   9  -7   0 8.21391 1.66676   6
   9  -7   0 9.16654 2.80916   4
  -9  -7   0 8.70719 2.62680   4
  -9  -7   0 12.8990 3.17182   6
   9   7   0 11.2237 3.12779   7
   9   7   0 8.33424 1.73245   8
   9   7   0 6.45408 2.61572   4
 -10  -7   0 6.23364 2.25639   4
 -10  -7   0 1.71633 1.15016   5
  10  -7   0 5.50893 2.39011   4
 -10  -7   0 1.23192 1.37695   6
  10  -7   0 2.12728 1.26043   6
  10   7   0 5.40781 3.42612   7
  10   7   0 0.89663 1.15672   8
  10   7   0 1.63246 2.40280   4
  11   7   0 6.76448 1.89869   8
 -12  -7   0 18.2772 1.12325  11
  12   7   0 17.8185 3.00306   8
 -13  -7   0 26.2094 1.36385  11
  13   7   0 17.7989 3.21411   8
 -14  -7   0 5.07119 0.57888  11
   0  -8   0 157.225 6.89048   8
   0  -8   0 171.761 7.52747  10
   0  -8   0 154.362 11.7839   1
   0  -8   0 173.410 7.82732   7
   0  -8   0 162.994 6.93908   9
   0  -8   0 166.832 8.01549   5
   0  -8   0 164.878 7.77434   3
   0  -8   0 187.385 9.36932   6
   0   8   0 151.987 10.6032   2
   0   8   0 170.898 7.05216   8
   0   8   0 168.999 9.19717   6
   1  -8   0 2.54914 0.69710   3
   1  -8   0 2.46375 0.75323   5
  -1  -8   0 4.53430 1.94741   1
  -1  -8   0 1.10246 0.71784   5
   1  -8   0 2.06793 1.17784   7
   1  -8   0 4.58935 1.41633   6
  -1  -8   0 3.04098 0.94004   3
  -1  -8   0 1.07002 1.07519   6
   1  -8   0 1.58710 2.11677   1
   1  -8   0 2.18034 0.49019   8
  -1  -8   0 3.28397 0.69755   8
  -1  -8   0 2.93189 0.85138  10
  -1  -8   0 2.46636 1.16045   4
   1   8   0 4.69550 1.58197   6
  -1   8   0 2.14219 0.65457   8
   1   8   0 3.36706 0.82568   8
  -1   8   0 2.73506 2.22632   2
  -2  -8   0 972.249 38.7109  10
  -2  -8   0 964.073 40.7004   6
   2  -8   0 996.785 38.2289   3
   2  -8   0 1073.50 40.6321   6
  -2  -8   0 960.961 39.4566   5
   2  -8   0 991.694 39.3549   7
   2  -8   0 966.702 43.1020   1
  -2  -8   0 964.375 45.9019   1
   2  -8   0 963.305 37.6307   8
   2  -8   0 1017.35 39.8071   4
   2  -8   0 1031.83 38.9031   5
  -2  -8   0 983.692 38.4316   4
   2   8   0 943.662 38.2200   8
   2   8   0 1015.44 41.3975   6
   2   8   0 977.244 40.2522   2
  -2   8   0 1008.49 44.7771   2
  -3  -8   0 0.66976 0.57617  10
  -3  -8   0 1.20488 1.08212   6
  -3  -8   0 1.01781 0.70769   3
   3  -8   0 0.17521 0.70948   4
   3  -8   0 0.16646 0.60228   6
   3  -8   0 -0.0396 0.86061   7
  -3  -8   0 2.33256 0.78838   4
   3  -8   0 0.46165 0.38694   5
  -3  -8   0 1.39671 2.41427   1
  -3  -8   0 0.66938 0.62814   5
   3  -8   0 2.93393 1.41318   1
   3   8   0 1.19574 1.06754   7
  -3   8   0 -0.2294 2.48460   2
   3   8   0 -0.2848 0.70170   6
   3   8   0 1.47670 0.77277   8
  -4  -8   0 110.666 6.57056   5
  -4  -8   0 118.296 7.89505   6
  -4  -8   0 122.735 6.12578   4
   4  -8   0 121.527 7.32149   4
   4  -8   0 106.571 7.83672   1
  -4  -8   0 120.547 11.6709   1
  -4  -8   0 114.110 6.91799   3
   4  -8   0 125.536 5.59857   5
   4   8   0 123.965 8.47147   6
   4   8   0 119.276 5.81645   8
   4   8   0 116.934 6.46267   4
  -4   8   0 128.957 11.8156   2
   4   8   0 125.581 5.18726   9
  -5  -8   0 60.9996 9.05066   1
   5  -8   0 84.4506 5.96481   4
  -5  -8   0 80.2147 6.36242   6
  -5  -8   0 83.2715 4.85524   4
   5  -8   0 78.9529 2.99973  11
   5  -8   0 76.7032 3.67316   5
   5  -8   0 79.7678 3.27818  12
  -5  -8   0 70.5065 4.96821   5
  -5  -8   0 83.0314 5.62309   3
  -5   8   0 70.4220 9.42904   2
   5   8   0 81.8014 4.43989   8
   5   8   0 65.7486 4.85642   7
   5   8   0 77.3703 3.79762   9
   5   8   0 81.8863 5.44574   4
   5   8   0 64.7420 6.26199   6
  -6  -8   0 3.13063 1.58102   6
  -6  -8   0 5.11050 1.50341   4
   6  -8   0 4.17768 0.60386  12
  -6  -8   0 4.11099 1.36909   5
   6  -8   0 6.52149 2.03930   4
   6   8   0 4.09572 1.28479   8
   6   8   0 4.70473 2.13228   4
   6   8   0 4.63291 1.65331   7
   7  -8   0 42.5064 3.52956   6
  -7  -8   0 43.9704 3.83822   5
  -7  -8   0 36.7479 3.94503   4
   7  -8   0 42.5137 4.71498   4
  -7  -8   0 33.7688 4.42959   6
   7   8   0 34.7337 4.27198   7
   7   8   0 41.5833 3.28424   8
   7   8   0 43.8453 4.55619   4
   8  -8   0 94.3533 7.48485   4
  -8  -8   0 93.1488 6.10388   5
   8  -8   0 89.5141 5.85900   6
  -8  -8   0 94.0432 7.59724   6
  -8  -8   0 90.5290 6.70194   4
   8   8   0 95.9972 5.44840   8
   8   8   0 79.4149 6.94210   7
   8   8   0 94.3681 6.69136   4
  -9  -8   0 -0.8096 1.37416   4
  -9  -8   0 1.34848 1.45216   6
   9  -8   0 1.61204 0.87953   6
  -9  -8   0 -0.1422 0.88129   5
   9   8   0 -2.0621 2.27321   7
   9   8   0 1.57789 1.18217   8
   9   8   0 5.72230 2.13721   4
 -10  -8   0 -3.1111 1.49329   4
  10  -8   0 0.61119 1.88268   4
  10  -8   0 1.88546 1.24522   6
 -10  -8   0 -0.1970 0.99808   6
 -10  -8   0 1.71864 0.86420   5
  10   8   0 -0.0867 3.66859   7
  10   8   0 -0.6135 2.25046   4
  10   8   0 -0.6696 0.96923   8
  11   8   0 3.07774 1.47047   8
  12   8   0 1.21114 1.57657   8
 -13  -8   0 1.05779 0.40346  11
  13   8   0 1.47561 1.46022   8
 -14  -8   0 -0.2904 0.29292  11
   0  -9   0 0.00133 0.43273   5
   0  -9   0 1.60247 1.06622   7
   0  -9   0 0.28166 0.72830   9
   0  -9   0 0.56227 0.48945  10
   0  -9   0 -0.3427 0.65837   6
   0  -9   0 1.91187 1.87544   1
   0   9   0 -0.4435 0.64471   8
   0   9   0 -1.0020 1.84144   2
  -1  -9   0 239.567 11.1608   3
   1  -9   0 256.414 12.4318   6
   1  -9   0 225.736 11.0097   7
   1  -9   0 244.267 10.0659   9
  -1  -9   0 223.358 11.1611   5
   1  -9   0 248.701 11.0716   5
   1  -9   0 237.995 9.76226   8
   1  -9   0 238.349 15.2730   1
  -1  -9   0 267.268 12.8561   6
  -1  -9   0 229.107 10.5489  10
   1  -9   0 256.203 10.5680  10
   1  -9   0 241.655 10.6282   3
  -1  -9   0 232.777 16.2755   1
  -1  -9   0 252.450 10.7249   4
   1   9   0 246.782 10.1598   8
  -1   9   0 253.266 9.95322   8
  -1   9   0 252.658 15.3210   2
   1   9   0 242.814 13.4883   2
   1   9   0 238.361 12.8459   6
   2  -9   0 317.632 13.2713   5
   2  -9   0 310.249 13.7447   7
   2  -9   0 344.235 15.0277   6
   2  -9   0 313.493 14.0797   4
  -2  -9   0 309.470 13.8396   5
  -2  -9   0 298.527 15.0029   6
  -2  -9   0 294.630 12.9948  10
   2  -9   0 296.207 11.9132   8
  -2  -9   0 302.977 19.6633   1
   2  -9   0 301.792 12.5974   3
   2  -9   0 282.310 17.0744   1
  -2  -9   0 306.531 12.7702   4
  -2  -9   0 293.834 13.8072   3
  -2   9   0 315.855 18.7681   2
   2   9   0 283.021 15.4365   6
   2   9   0 305.452 12.6076   8
   2   9   0 298.271 14.8603   2
  -3  -9   0 30.2570 3.12120   3
   3  -9   0 34.4106 3.48304   7
   3  -9   0 38.0325 3.66476   6
   3  -9   0 34.0736 4.72167   1
  -3  -9   0 34.6538 2.55089   4
  -3  -9   0 30.0453 2.56171  10
  -3  -9   0 34.4263 3.91340   6
  -3  -9   0 33.2894 3.05311   5
   3  -9   0 35.6277 2.52821   5
   3  -9   0 39.5528 3.51218   4
  -3  -9   0 34.0284 6.74287   1
  -3   9   0 29.7525 5.70561   2
   3   9   0 32.5579 4.06622   6
   3   9   0 33.3810 2.57751   8
  -4  -9   0 130.437 7.86192   3
  -4  -9   0 137.988 7.67683   5
   4  -9   0 141.531 6.50418   5
   4  -9   0 147.268 8.04155   7
   4  -9   0 139.868 9.72128   1
   4  -9   0 147.142 8.31397   4
  -4  -9   0 131.723 6.71677   4
   4  -9   0 155.221 8.49872   6
  -4  -9   0 124.650 8.66535   6
  -4  -9   0 135.581 12.9611   1
   4   9   0 143.962 6.70620   8
  -4   9   0 133.064 12.6746   2
   4   9   0 127.044 9.19191   6
  -5  -9   0 15.1200 2.53497   5
   5  -9   0 14.3820 0.66210  11
  -5  -9   0 15.0755 2.18633   4
  -5  -9   0 11.7479 2.29817   3
   5  -9   0 15.6759 0.98471  12
  -5  -9   0 13.3579 2.93347   6
   5  -9   0 15.8479 1.33629   5
   5  -9   0 13.0333 2.66090   4
   5   9   0 11.4109 2.17337   7
   5   9   0 11.6994 1.75582   8
   5   9   0 12.6918 1.61475   9
   5   9   0 15.4923 3.48919   6
   5   9   0 10.7056 2.38449   4
   6  -9   0 3.55819 1.54391   4
   6  -9   0 2.87377 0.49081  12
  -6  -9   0 2.19254 1.16416   4
  -6  -9   0 1.24592 1.15801   6
   6  -9   0 2.61101 0.18279  11
  -6  -9   0 2.17779 1.12787   5
   6  -9   0 2.23555 0.18467  11
   6   9   0 1.37436 1.09177   8
   6   9   0 4.55721 2.01960   4
  -7  -9   0 4.91998 1.47441   5
  -7  -9   0 4.21040 1.66435   4
   7  -9   0 5.19407 2.08250   4
  -7  -9   0 4.07029 1.75574   6
   7  -9   0 7.68506 0.81544  12
   7  -9   0 5.53877 1.34504   6
   7   9   0 4.97090 2.16124   7
   7   9   0 3.04751 2.29643   4
   7   9   0 6.67713 1.61551   8
   8  -9   0 5.34835 1.56439   6
  -8  -9   0 5.32540 2.00494   4
   8  -9   0 5.98127 2.43245   4
  -8  -9   0 7.35019 2.46553   6
  -8  -9   0 9.88482 2.09514   5
   8   9   0 5.63198 2.46730   4
   8   9   0 8.22820 1.92379   8
   8   9   0 6.13434 2.44275   7
   9  -9   0 1.89589 1.73176   4
  -9  -9   0 4.27821 1.48193   5
  -9  -9   0 0.91381 1.25462   6
  -9  -9   0 1.25410 1.49772   4
   9   9   0 -1.0961 2.61016   7
   9   9   0 0.49334 1.15614   8
   9   9   0 -0.1258 2.22386   4
  10   9   0 3.49202 1.64316   8
  11   9   0 38.4664 4.01563   8
  12   9   0 12.9180 2.74966   8
 -13  -9   0 8.04321 0.82933  11
 -14  -9   0 0.38735 0.37826  11
   0 -10   0 185.841 8.78605  10
   0 -10   0 199.257 8.12549   9
   0 -10   0 199.337 9.56814   5
   0 -10   0 188.464 9.20758   3
   0 -10   0 189.368 14.2080   1
   0 -10   0 197.540 10.8146   6
   0 -10   0 195.323 9.12816   7
   0  10   0 192.066 13.0882   2
   0  10   0 203.869 8.36711   8
  -1 -10   0 13.9713 1.95764   3
   1 -10   0 12.9449 2.20579   7
   1 -10   0 11.5371 1.41502  10
  -1 -10   0 9.18808 1.75297   4
  -1 -10   0 15.4615 3.11266   6
   1 -10   0 14.1453 2.12397   4
   1 -10   0 13.0827 1.82924   9
   1 -10   0 13.7626 2.24748   5
   1 -10   0 11.2510 2.43585   6
  -1 -10   0 16.3956 4.40528   1
  -1 -10   0 12.8374 1.60350  10
   1 -10   0 11.0354 1.06315   8
   1 -10   0 12.4758 1.79511   3
  -1 -10   0 10.8977 1.78439   5
   1 -10   0 9.33321 3.09936   1
  -1  10   0 16.5751 3.62288   2
  -1  10   0 12.8155 1.52244   8
   1  10   0 9.61856 2.98689   2
   1  10   0 13.4104 1.69041   8
   1  10   0 14.6412 3.06555   6
  -2 -10   0 0.01203 0.70540   3
   2 -10   0 0.85468 0.80212   4
  -2 -10   0 -0.3020 0.85920   4
   2 -10   0 0.63338 0.36613   8
   2 -10   0 0.21372 0.42666  10
  -2 -10   0 0.32091 0.77546   5
   2 -10   0 0.89371 0.88121   6
   2 -10   0 1.92206 1.65775   1
   2 -10   0 0.90909 1.27575   7
  -2 -10   0 -0.7121 1.93479   1
  -2 -10   0 0.91221 1.07033   6
  -2 -10   0 -0.1130 0.60687  10
   2 -10   0 0.44683 0.46972   5
   2 -10   0 0.10617 0.50401   3
   2  10   0 -0.4128 0.81929   6
  -2  10   0 3.59004 2.71431   2
   2  10   0 -4.5488 2.45867   2
   2  10   0 -0.4987 0.71434   8
   3 -10   0 79.6709 5.75489   6
   3 -10   0 62.6230 7.03183   1
  -3 -10   0 68.4736 4.93151   5
  -3 -10   0 75.6660 9.08391   1
  -3 -10   0 74.6734 4.09703   4
   3 -10   0 74.4358 5.32289   4
   3 -10   0 75.0072 5.38706   7
  -3 -10   0 71.5989 5.05884   3
  -3 -10   0 62.3972 5.79660   6
   3 -10   0 76.7552 4.33144   5
  -3 -10   0 72.0959 4.39122  10
  -3  10   0 79.5107 9.35739   2
   3  10   0 71.8652 6.47309   6
   3  10   0 76.6889 4.24280   8
  -4 -10   0 26.4858 3.15282   3
   4 -10   0 31.5347 3.75753   7
  -4 -10   0 33.0630 3.18718   5
  -4 -10   0 28.8217 2.56074   4
  -4 -10   0 30.2492 3.89267   6
   4 -10   0 34.6856 2.45433   5
   4 -10   0 38.4513 3.79582   4
   4 -10   0 29.0492 3.58863   6
   4  10   0 25.9474 4.09206   6
   4  10   0 25.0192 2.57846   8
  -5 -10   0 67.8326 5.04889   5
   5 -10   0 69.0155 5.64812   4
  -5 -10   0 56.6392 4.98884   3
   5 -10   0 79.8134 5.80127   7
   5 -10   0 63.1842 3.57499   5
  -5 -10   0 65.5067 5.98869   6
   5 -10   0 67.1739 2.62638  11
  -5 -10   0 63.9864 4.20992   4
   5  10   0 65.2485 4.25440   8
   5  10   0 59.2907 6.15704   6
   6 -10   0 17.2948 0.77730  11
  -6 -10   0 16.7084 3.78643   6
   6 -10   0 19.4345 1.40342   5
  -6 -10   0 14.2985 2.59403   5
   6 -10   0 16.6153 3.15418   4
  -6 -10   0 15.2538 2.61907   4
   6 -10   0 19.2858 1.18023  12
  -6 -10   0 14.3791 3.78392   3
   6  10   0 16.2481 2.77248   4
   6  10   0 20.4259 1.93901   9
   6  10   0 21.8381 2.64450   8
   6  10   0 14.9773 4.29831   6
  -7 -10   0 3.21817 1.33743   5
   7 -10   0 1.46560 1.57550   4
  -7 -10   0 1.52670 1.18079   4
   7 -10   0 1.86652 0.50545  12
   7 -10   0 3.72717 1.22673   6
   7  10   0 1.25094 1.20852   8
   7  10   0 -0.5457 1.85676   4
   7  10   0 2.80614 1.17912   9
  -8 -10   0 3.78185 1.54475   4
  -8 -10   0 0.45204 0.91456   5
   8 -10   0 3.42612 1.10174   6
   8 -10   0 0.64713 1.63440   4
  -8 -10   0 1.46363 1.42146   6
   8  10   0 1.95825 1.36847   8
   8  10   0 0.29339 2.23430   4
   8  10   0 1.80259 2.21100   7
   9 -10   0 1.85224 1.15344   6
  -9 -10   0 2.65746 1.38487   5
  -9 -10   0 2.77495 1.66855   6
   9 -10   0 1.42496 1.86767   4
  -9 -10   0 3.89907 1.80271   4
   9  10   0 0.76801 1.24296   8
   9  10   0 0.34342 2.56445   7
   9  10   0 -0.9413 2.37795   4
  10  10   0 5.06035 1.87572   8
  11  10   0 13.0409 2.79453   8
  12  10   0 0.88674 1.48261   8
 -13 -10   0 8.04853 0.87788  11
 -14 -10   0 1.72368 0.50546  11
 -15 -10   0 2.42374 0.65791  11
   0 -11   0 2.04226 0.81455  10
   0 -11   0 2.76368 1.31756   7
   0 -11   0 2.01537 0.87276   3
   0 -11   0 1.91924 1.32798   6
   0 -11   0 2.26604 0.89540   5
   0  11   0 2.50159 0.99357   8
   1 -11   0 639.907 25.9634   5
   1 -11   0 647.381 27.6233   6
   1 -11   0 558.168 24.1190   8
  -1 -11   0 628.453 27.8104   6
   1 -11   0 643.607 25.8398   7
  -1 -11   0 633.804 25.1826   4
  -1 -11   0 618.182 26.2422   5
  -1 -11   0 599.242 25.2099  10
   1 -11   0 604.863 25.3167   3
  -1 -11   0 592.125 25.8867   3
   1 -11   0 639.966 25.1159  10
   1 -11   0 666.728 24.5446   9
   1 -11   0 598.132 25.9209   4
   1  11   0 612.519 28.2304   6
  -1  11   0 640.755 24.4221   8
   1  11   0 637.223 24.6648   8
   2 -11   0 74.8272 4.24119   3
   2 -11   0 77.4705 4.26989  10
   2 -11   0 70.6002 3.43925   8
  -2 -11   0 78.1661 4.58066  10
  -2 -11   0 72.9486 5.18045   5
  -2 -11   0 81.4830 5.34176   3
  -2 -11   0 73.5452 6.24763   6
   2 -11   0 75.9056 5.91973   6
   2 -11   0 77.9944 4.34157   9
   2 -11   0 81.0073 4.76427   5
   2 -11   0 73.5851 5.22113   4
  -2 -11   0 79.5728 4.40451   4
   2 -11   0 81.6618 5.74474   7
   2  11   0 76.1926 4.27518   8
   2  11   0 72.8589 6.60084   6
  -3 -11   0 1.63550 1.34588   6
   3 -11   0 -0.9471 1.30473   7
   3 -11   0 1.81068 0.71805   5
   3 -11   0 -0.2605 0.81116   4
  -3 -11   0 2.15260 0.97064   3
  -3 -11   0 0.62672 0.79214   5
  -3 -11   0 0.35752 0.82799   4
   3 -11   0 -0.3125 0.82115   6
  -3 -11   0 0.15730 0.65296  10
   3  11   0 0.36168 1.23434   6
   3  11   0 -0.3915 0.79607   8
   4 -11   0 17.6591 2.74458   4
  -4 -11   0 12.2572 3.09404   6
   4 -11   0 15.9688 2.89903   7
   4 -11   0 17.5708 3.24771   6
  -4 -11   0 14.0956 1.93563   4
   4 -11   0 13.3540 1.65419   5
  -4 -11   0 10.2766 2.18114   3
  -4 -11   0 10.7371 1.90978   5
   4  11   0 14.0401 3.54301   6
   4  11   0 12.1076 1.90525   8
  -5 -11   0 28.8575 2.76846   4
   5 -11   0 34.3245 2.42098   5
   5 -11   0 34.1383 4.20363   7
   5 -11   0 30.9536 3.86507   4
   5 -11   0 33.5821 4.00940   6
  -5 -11   0 31.2098 4.27483   6
  -5 -11   0 28.3640 3.59946   3
   5 -11   0 32.6212 1.38781  11
  -5 -11   0 26.5599 3.20041   5
   5  11   0 35.4084 3.16238   8
   6 -11   0 88.4103 6.50411   6
  -6 -11   0 74.6740 5.68109   5
   6 -11   0 77.9119 3.07095  11
   6 -11   0 80.0881 3.98779   5
   6 -11   0 74.5897 6.28773   4
   6 -11   0 86.4456 6.66565   7
   6 -11   0 81.9473 3.42696  12
  -6 -11   0 69.9045 4.93802   4
  -6 -11   0 65.4790 6.64798   6
   6  11   0 79.5574 4.97018   8
  -7 -11   0 25.0075 3.19859   5
   7 -11   0 24.0169 4.01217   7
   7 -11   0 27.1549 4.63984   4
   7 -11   0 20.4540 1.31296  12
  -7 -11   0 20.3441 3.98533   6
   7 -11   0 18.9311 2.51360   6
  -7 -11   0 17.6047 2.78453   4
   7  11   0 19.7118 2.76270   8
  -8 -11   0 4.83942 1.61298   4
  -8 -11   0 4.21825 1.59670   5
   8 -11   0 4.25001 1.27835   6
  -8 -11   0 3.60559 1.80579   6
   8 -11   0 4.62111 2.26198   4
   8 -11   0 3.99768 2.09577   7
   8  11   0 5.37596 2.37698   7
   8  11   0 3.86173 1.52246   8
   9  11   0 13.8219 2.55548   8
  10  11   0 16.8258 2.84819   8
  11  11   0 37.1748 4.16261   8
 -13 -11   0 2.27098 0.55893  11
 -14 -11   0 2.42790 0.55650  11
   0 -12   0 310.680 15.9105   6
   0 -12   0 306.545 14.4353   5
   0 -12   0 314.647 13.5622  10
   0 -12   0 295.751 14.0079   3
   0  12   0 322.326 12.9393   8
   1 -12   0 33.9490 2.70672   9
  -1 -12   0 35.3691 4.37306   6
  -1 -12   0 33.6787 3.23499   3
   1 -12   0 36.0442 2.72159  10
  -1 -12   0 36.4855 3.37962   5
  -1 -12   0 31.2260 3.24192   4
  -1 -12   0 33.6532 2.80245  10
   1 -12   0 35.6755 3.12080   5
   1 -12   0 35.6437 3.76741   7
   1 -12   0 28.0502 3.13529   4
   1 -12   0 30.8825 2.82119   3
   1 -12   0 33.0446 3.97967   6
  -1  12   0 36.9831 2.54038   8
   1  12   0 37.1463 2.77518   8
   1  12   0 27.5670 4.15587   6
   2 -12   0 33.9043 2.96452   5
   2 -12   0 32.6676 2.53735  10
  -2 -12   0 33.4936 4.12396   6
   2 -12   0 36.4002 2.88976   9
  -2 -12   0 31.4903 3.30690   5
   2 -12   0 29.6135 3.91257   7
  -2 -12   0 31.7076 3.28617   3
   2 -12   0 26.9941 3.83863   6
   2 -12   0 31.1992 2.52668   3
   2 -12   0 29.4150 1.82106   8
   2 -12   0 33.0773 3.29058   4
  -2 -12   0 28.7795 2.63672  10
   2  12   0 33.9104 2.79028   8
   2  12   0 31.9429 4.48783   6
   3 -12   0 19.8581 2.16832   5
   3 -12   0 20.3383 3.24015   7
   3 -12   0 21.9812 1.99702  10
  -3 -12   0 15.4775 2.63676   5
   3 -12   0 25.8094 3.07550   4
  -3 -12   0 21.6973 2.86505   3
  -3 -12   0 15.8713 3.66698   6
   3 -12   0 17.6152 3.21033   6
   3  12   0 20.9845 2.46657   8
   3  12   0 17.2822 3.80734   6
   4 -12   0 3.50971 1.46846   6
   4 -12   0 3.50303 0.94125  10
  -4 -12   0 1.33455 0.99135   5
   4 -12   0 1.19280 1.65645   7
  -4 -12   0 5.51007 2.02771   6
   4 -12   0 3.07102 0.89700   5
   4 -12   0 2.82350 1.49772   4
   4  12   0 2.41930 1.23944   8
   5 -12   0 65.9502 2.48472  11
   5 -12   0 62.7855 5.68242   7
   5 -12   0 58.1499 5.39843   4
  -5 -12   0 58.7601 4.95062   5
  -5 -12   0 55.2498 3.79951   4
   5 -12   0 56.6358 5.39833   6
   5 -12   0 59.4112 3.69592   5
  -5 -12   0 50.6440 5.80167   6
   5  12   0 62.8869 4.22119   8
   6 -12   0 4.23117 0.64185  12
  -6 -12   0 3.77818 1.44819   5
  -6 -12   0 3.04345 1.21127   4
   6 -12   0 1.19819 1.43171   6
  -6 -12   0 5.77293 2.35248   6
   6 -12   0 1.39813 1.77062   4
   6 -12   0 3.71378 0.87249   5
   6 -12   0 3.71430 2.08009   7
   6 -12   0 3.94116 0.32446  11
   6  12   0 3.35748 1.43632   8
  -7 -12   0 2.14463 1.73892   6
   7 -12   0 2.76972 0.54793  12
  -7 -12   0 2.95152 1.37052   5
   7 -12   0 1.87866 1.95223   7
   7 -12   0 5.48374 1.72085   6
   7 -12   0 2.25518 1.12924   6
  -7 -12   0 3.54975 1.44463   4
   7 -12   0 2.69741 1.76069   4
   7  12   0 1.10513 1.34403   8
   8  12   0 -0.1590 1.15154   8
   9  12   0 2.23099 1.60805   8
  10  12   0 4.50764 1.91965   8
  11  12   0 2.34373 1.71689   8
 -13 -12   0 0.34437 0.42815  11
 -14 -12   0 1.69066 0.51850  11
   0 -13   0 1.90280 1.04891   4
   0 -13   0 -1.5406 1.33586   4
   0 -13   0 0.90842 1.25864   6
   0 -13   0 2.84755 0.99477  10
   0 -13   0 2.81456 1.01952   3
   0 -13   0 3.16277 1.12773   5
   0  13   0 1.65318 0.95627   8
   1 -13   0 -0.0520 0.77738   3
  -1 -13   0 1.62514 1.05421   5
  -1 -13   0 -0.4017 1.24180   4
   1 -13   0 1.21070 0.68270  10
   1 -13   0 -0.1463 0.99010   9
   1 -13   0 0.19019 1.14755   6
   1 -13   0 0.23656 0.76548   4
   1 -13   0 1.11855 0.72466   5
  -1 -13   0 -1.4378 0.80950   6
   1 -13   0 -1.0526 1.39476   7
  -1 -13   0 -0.4898 0.51277  10
  -1 -13   0 1.17110 0.91293   3
  -1  13   0 -0.3669 0.72147   8
   1  13   0 1.21944 1.00768   8
   2 -13   0 8.69960 1.00205   8
   2 -13   0 7.43710 1.49007   3
   2 -13   0 11.5256 2.49467   7
   2 -13   0 11.3306 1.81647   9
  -2 -13   0 8.77042 1.55558  10
  -2 -13   0 6.78030 1.79571   5
   2 -13   0 9.13707 2.53637   6
   2 -13   0 11.5194 1.57469  10
   2 -13   0 10.0935 2.06688   5
   2 -13   0 9.16525 2.09098   4
  -2 -13   0 7.35451 1.80484   3
  -2 -13   0 10.5811 2.83235   6
   2  13   0 8.80252 1.73866   8
   2  13   0 11.2492 3.42330   6
  -3 -13   0 68.9326 5.51917   3
  -3 -13   0 68.5896 5.52674   5
   3 -13   0 76.1738 4.88504   5
   3 -13   0 79.1592 6.15778   7
   3 -13   0 76.6672 5.67620   4
   3 -13   0 74.1750 6.18090   6
  -3 -13   0 70.7794 6.56766   6
   3 -13   0 74.8979 4.62595   9
   3 -13   0 78.7955 4.42048  10
   3  13   0 80.6849 4.69807   8
   4 -13   0 81.9795 6.36349   4
  -4 -13   0 84.2582 6.20707   5
   4 -13   0 85.1888 6.70657   6
  -4 -13   0 75.7603 7.10528   6
   4 -13   0 90.1291 6.76707   7
   4 -13   0 87.3700 5.14989   5
   4 -13   0 98.3460 4.88935  10
   4  13   0 83.6027 5.14015   8
   5 -13   0 28.0338 4.03862   6
   5 -13   0 33.1173 3.94158   4
   5 -13   0 26.8701 4.28174   7
  -5 -13   0 22.8893 4.31024   6
   5 -13   0 25.9948 2.47187   5
  -5 -13   0 21.8106 3.37423   5
   5 -13   0 33.7278 2.40371  10
   5 -13   0 31.3307 1.36942  11
   5  13   0 36.4146 3.30924   8
   6 -13   0 6.90071 1.23244  10
   6 -13   0 9.25556 2.65880   4
  -6 -13   0 8.21055 2.61439   6
   6 -13   0 4.78290 2.39683   7
   6 -13   0 6.78173 0.46142  11
   6 -13   0 7.63558 0.85947  12
   6 -13   0 8.03410 2.31983   6
   6 -13   0 6.51695 1.15662   5
  -6 -13   0 7.81721 2.14814   5
   6  13   0 6.52847 1.88146   8
   7 -13   0 0.38314 1.75758   7
  -7 -13   0 1.99325 1.44329   5
   7 -13   0 -0.0031 1.01872   6
   7 -13   0 2.73218 0.60773  12
  -7 -13   0 1.27915 1.87951   6
  -7 -13   0 2.96908 1.38407   4
   7 -13   0 2.36551 1.33500   6
   7 -13   0 1.55589 0.58271  10
   7 -13   0 0.31152 1.49802   4
   7 -13   0 2.09516 0.20759  11
   7  13   0 1.68647 1.45830   8
   8 -13   0 4.96819 0.91042  10
   8  13   0 3.04628 1.66860   8
   9 -13   0 8.64848 1.00608  10
   9  13   0 6.85319 2.17836   8
  10  13   0 3.60595 1.76238   8
 -13 -13   0 8.31003 0.97948  11
 -14 -13   0 -0.6037 0.37551  11
   0 -14   0 4.01205 1.35770   3
   0 -14   0 2.32603 1.06287   5
   0 -14   0 5.67227 1.32733  10
   0 -14   0 3.57348 1.72424   6
   0 -14   0 3.27609 1.72824   4
   0  14   0 4.42514 1.26919   8
   1 -14   0 0.55360 0.78445   5
   1 -14   0 1.46830 1.02737   9
   1 -14   0 0.01908 1.01224   6
   1 -14   0 -0.0578 0.58196  10
  -1 -14   0 0.34584 1.19658   6
  -1 -14   0 0.33687 0.86802   3
   1 -14   0 0.68922 0.89935   4
  -1 -14   0 0.10663 0.75521   5
  -1 -14   0 0.19359 0.69866  10
   1 -14   0 0.63197 1.41695   7
   1 -14   0 -0.0198 0.72380   3
   1  14   0 -0.1557 0.97496   8
  -1  14   0 2.16491 0.93046   8
  -2 -14   0 11.3462 2.52503   5
   2 -14   0 12.5600 1.68714  10
  -2 -14   0 9.43667 1.97915  10
   2 -14   0 10.9719 2.22076   5
   2 -14   0 11.1898 2.53480   7
   2 -14   0 14.0178 1.86130   3
   2 -14   0 12.7859 2.37106   4
  -2 -14   0 14.3736 2.49276   3
  -2 -14   0 9.07904 2.65593   6
   2 -14   0 11.9912 2.86760   6
   2 -14   0 10.2915 1.87235   9
   2  14   0 11.3652 1.95618   8
   3 -14   0 90.8004 5.65381   5
   3 -14   0 99.0893 5.17835  10
  -3 -14   0 75.0135 6.15546   5
   3 -14   0 99.7929 5.41295   9
   3 -14   0 83.8228 6.24468   4
   3 -14   0 86.0130 7.00424   6
  -3 -14   0 84.3113 7.47500   6
   3 -14   0 94.3792 6.80108   7
   3  14   0 95.1655 5.44330   8
   4 -14   0 57.6783 5.52860   6
   4 -14   0 56.4002 4.07071   5
   4 -14   0 61.6173 4.33913   9
   4 -14   0 56.3805 3.57897  10
  -4 -14   0 57.1547 6.10058   6
  -4 -14   0 52.0641 4.90996   5
   4 -14   0 53.9246 5.10126   4
   4 -14   0 61.3634 5.84662   7
   4  14   0 56.5312 4.20622   8
   5 -14   0 4.53134 2.01348   4
   5 -14   0 1.86302 2.19211   7
   5 -14   0 6.58951 1.28291  10
  -5 -14   0 5.24270 2.31261   6
  -5 -14   0 6.39871 1.89168   5
   5 -14   0 5.52295 1.28474   5
   5 -14   0 4.36933 1.87260   6
   5 -14   0 4.60169 0.45536  11
   5  14   0 4.25586 1.68599   8
   6 -14   0 4.67468 1.00944   5
   6 -14   0 3.44469 1.62552   6
   6 -14   0 3.29113 0.36174  11
   6 -14   0 2.66680 1.84140   4
   6 -14   0 3.71908 0.66556  12
   6 -14   0 3.17134 2.45984   7
  -6 -14   0 4.56600 1.70605   5
   6 -14   0 3.74002 0.94282  10
  -6 -14   0 2.60997 1.76614   6
   6  14   0 5.21321 1.71878   8
   7 -14   0 4.55254 0.31495  11
   7 -14   0 4.59273 0.93284  10
   7 -14   0 3.84113 0.67974  12
   7  14   0 4.30550 1.82473   8
   8 -14   0 3.07609 0.79395  10
   8  14   0 4.34318 2.04283   8
   9  14   0 14.0229 2.76626   8
  10  14   0 2.13969 1.72708   8
 -12 -14   0 -0.1884 0.44828  11
 -13 -14   0 7.15566 0.92118  11
   0 -15   0 -0.1374 1.41548   4
   0 -15   0 -0.8010 1.08491   6
   0 -15   0 0.85086 0.88385   3
   0 -15   0 -0.5695 0.70029   4
   0 -15   0 0.37332 0.77078   5
   0 -15   0 0.58580 0.70934  10
   0  15   0 1.55841 0.98957   8
  -1 -15   0 0.35384 1.23123   6
   1 -15   0 0.37918 0.91615   5
  -1 -15   0 1.55011 1.03136  10
  -1 -15   0 3.05161 1.23479   3
  -1 -15   0 2.28433 1.31691   5
   1 -15   0 3.59833 1.24444  10
   1 -15   0 2.41584 1.63907   6
   1 -15   0 3.13308 1.20116   4
  -1  15   0 1.22436 1.03253   8
   1  15   0 1.41679 1.07123   8
  -2 -15   0 16.4270 2.87327   3
   2 -15   0 19.6302 2.08916  10
   2 -15   0 12.4363 2.36400   5
   2 -15   0 17.9383 2.21305   9
  -2 -15   0 11.4507 2.29648   5
   2 -15   0 16.8159 3.46009   6
   2 -15   0 12.9646 2.85752   7
  -2 -15   0 13.9407 3.45411   6
   2 -15   0 16.7259 2.36806   3
   2 -15   0 13.6009 2.37376   4
   2  15   0 19.5038 2.65445   8
   3 -15   0 1.67073 1.46170   6
   3 -15   0 2.93162 1.11499   5
   3 -15   0 1.04628 0.75534  10
   3 -15   0 0.26648 1.96447   7
   3 -15   0 1.85492 1.36941   9
  -3 -15   0 2.67190 1.14544   5
  -3 -15   0 3.22725 2.00400   6
   3 -15   0 3.25259 1.40435   4
   3  15   0 1.11186 1.12913   8
  -4 -15   0 16.5572 3.74957   6
   4 -15   0 18.8733 1.96396  10
  -4 -15   0 14.4255 2.80059   5
   4 -15   0 17.8039 3.69927   6
   4 -15   0 19.5149 3.38736   4
   4 -15   0 15.7247 3.39686   7
   4 -15   0 19.7003 2.51151   5
   4  15   0 18.6234 2.71253   8
   5 -15   0 0.79240 0.72575  10
   5 -15   0 3.40186 1.67337   9
   5 -15   0 1.24351 0.29259  11
   5  15   0 1.58463 1.42132   8
   6 -15   0 39.6611 2.05702  12
   6 -15   0 39.4114 2.71828  10
   6 -15   0 38.9508 1.71929  11
   6  15   0 40.3973 4.04388   8
   7 -15   0 13.8563 1.15358  12
   7 -15   0 14.2015 0.68347  11
   7 -15   0 12.2071 1.61115  10
   7  15   0 12.7354 2.74820   8
   8 -15   0 3.89405 0.79929  10
   8  15   0 4.24503 1.99221   8
   9  15   0 3.10778 1.90325   8
 -12 -15   0 6.04783 0.93060  11
 -13 -15   0 2.52802 0.65762  11
   0 -16   0 1.87316 1.46753   3
   0 -16   0 3.96216 1.39141  10
   0 -16   0 1.31050 1.09312   5
   0 -16   0 4.19585 2.08005   6
   0  16   0 4.97118 1.43885   8
   1 -16   0 51.0443 4.78121   4
  -1 -16   0 59.5869 6.13382   6
  -1 -16   0 51.3520 4.85591   3
   1 -16   0 54.0817 4.74181   5
  -1 -16   0 57.6962 5.03274   5
   1 -16   0 49.4583 5.82644   6
   1 -16   0 61.2320 4.07303  10
   1 -16   0 52.9915 4.33395   4
   1 -16   0 53.5853 4.48919   3
  -2 -16   0 33.7369 3.99311   5
   2 -16   0 28.1689 3.61242   4
   2 -16   0 41.1353 3.77786   5
   2 -16   0 37.1195 2.98883   9
  -2 -16   0 28.5787 5.03377   6
   2 -16   0 35.7491 4.86541   6
   2 -16   0 35.9229 4.31881   7
   2  16   0 41.3206 3.44588   8
   3 -16   0 7.17914 1.71956   9
   3 -16   0 8.61107 1.61032  10
   3  16   0 7.24203 1.88877   8
   4 -16   0 12.6604 2.34094   9
   4 -16   0 11.5726 0.80266  11
   4 -16   0 12.5645 1.65458  10
   4  16   0 9.31955 2.15695   8
   5 -16   0 7.46334 1.37080  10
   5 -16   0 6.15814 0.55638  11
   5 -16   0 5.06313 1.83140   9
   5 -16   0 5.93839 0.79846  12
   5  16   0 5.45187 2.00154   8
   6 -16   0 5.24827 1.05445  10
   6 -16   0 4.36941 0.73275  12
   6 -16   0 5.46570 0.49176  11
   6 -16   0 5.44157 1.99765   9
   6  16   0 8.45576 2.33592   8
   7 -16   0 1.19433 0.62959  10
   7 -16   0 1.62492 0.58022  12
   7  16   0 1.72803 1.92490   8
   8  16   0 -1.7618 1.50867   8
 -12 -16   0 3.62160 0.77766  11
   0  17   0 -1.2778 1.03353   8
   1 -17   0 10.0351 2.01926  10
   1  17   0 10.7670 2.06819   8
   2 -17   0 3.39199 1.09399  10
   2  17   0 0.99096 1.37328   8
   3 -17   0 27.8961 3.04830   9
   3 -17   0 25.8976 2.52151  10
   3  17   0 26.7055 3.29494   8
   4 -17   0 1.90800 0.41088  11
   4 -17   0 2.54402 1.51682   9
   4 -17   0 2.11296 0.87853  10
   4  17   0 -0.5607 1.20956   8
   5 -17   0 -0.2878 0.40600  12
   5 -17   0 0.45503 0.29627  11
   5 -17   0 0.57152 0.64064  10
   5  17   0 -0.2530 1.39713   8
   6 -17   0 2.55598 0.64555  12
   6 -17   0 3.60046 1.02666  10
   6 -17   0 3.44981 0.41581  11
   6 -17   0 5.37309 1.92622   9
   6  17   0 1.14822 1.66860   8
   7 -17   0 13.5344 1.19753  12
   7 -17   0 13.3843 2.91494   9
   7  17   0 15.0613 3.16629   8
   0  18   0 21.7671 2.63793   8
   1  18   0 15.7783 2.49129   8
   2 -18   0 1.46862 0.89544  10
   2  18   0 2.93792 1.54661   8
   3 -18   0 3.55554 1.42645   9
   3 -18   0 1.53786 0.86141  10
   4 -18   0 2.73754 1.63901   9
   4 -18   0 3.71336 0.53363  11
   4 -18   0 2.62352 1.06151  10
   4  18   0 3.85791 1.95937   8
   5 -18   0 0.55464 0.30992  11
   5 -18   0 0.80952 0.65580  10
   5 -18   0 0.28426 0.49186  12
   5 -18   0 -0.2445 1.48052   9
   5  18   0 3.27812 1.85904   8
   6 -18   0 1.35984 1.72438   9
   6  18   0 -0.1705 1.82398   8
 -11 -18   0 4.17493 0.83491  11
   1  19   0 14.3925 2.34857   8
   2  19   0 0.49027 1.56974   8
   3 -19   0 1.01147 0.42303  11
   3  19   0 1.44154 1.49815   8
   4 -19   0 13.7238 0.95718  11
   4 -19   0 13.0338 2.24642   9
   4  19   0 9.19615 2.51769   8
   5 -19   0 18.7385 1.10815  11
   5 -19   0 18.0086 1.32186  12
   6 -19   0 2.74705 0.64513  12
   6 -19   0 3.28153 0.42034  11
 -10 -19   0 7.42036 0.99876  11
   1  20   0 1.93899 1.41397   8
   2 -20   0 9.88903 0.92599  11
   2  20   0 6.00500 1.97686   8
   3 -20   0 43.9127 2.18319  11
   4 -20   0 0.50658 0.49350  12
   4 -20   0 0.29623 0.35168  11
   5 -20   0 10.3962 0.80924  11
   5 -20   0 10.0778 1.03692  12
   6 -20   0 0.26734 0.46758  12
   1 -21   0 11.6006 1.06348  11
   2 -21   0 3.43310 0.63356  11
   3 -21   0 0.06733 0.34688  11
   4 -21   0 6.17000 0.72855  11
   4 -21   0 4.87724 0.75509  12
   5 -21   0 0.28179 0.43811  12
   5 -21   0 0.02693 0.29332  11
   0 -22   0 51.7490 2.64850  11
   1 -22   0 3.85354 0.70500  11
   2 -22   0 0.88892 0.48609  11
   3 -22   0 8.10209 0.89887  11
   4 -22   0 0.32845 0.32606  11
   0 -23   0 0.48467 0.50238  11
  -1 -23   0 1.18044 0.55771  11
   1 -23   0 1.28297 0.52364  11
  -2 -23   0 3.63844 0.77691  11
   2 -23   0 3.32762 0.66727  11
   3 -23   0 2.25843 0.53451  11
  -3 -23   0 1.09968 0.56392  11
  -4 -23   0 2.03812 0.66599  11
   4 -23   0 1.29088 0.40937  11
  14   0  -1 -0.3535 1.11256   8
  13   0  -1 17.7413 2.43611   8
  12   0  -1 0.06871 0.89632   8
 -11   0   1 2.70974 1.29826   3
  11   0  -1 -0.8913 1.60040   4
  11   0  -1 2.27952 1.01988   8
 -10   0   1 0.11905 0.09963  11
 -10   0   1 1.19366 1.01769   3
  10   0  -1 -0.5936 1.51035   4
  10   0  -1 0.41035 0.74868   8
  10   0  -1 0.17865 1.21314   6
   9   0  -1 2.98868 1.84101   4
  -9   0   1 3.78124 1.33524   3
  -9   0   1 5.35561 0.80513   5
   9   0  -1 4.20345 1.73297   6
   9   0  -1 3.39940 1.06153   8
  -9   0   1 5.50077 1.79581   6
   8   0  -1 -0.7515 0.70019   6
   8   0  -1 0.07489 0.65839   8
  -8   0   1 1.31710 0.86049   3
  -8   0   1 -1.1134 1.18474   4
  -8   0   1 -0.3671 0.56414   6
   8   0  -1 0.96000 1.30220   4
  -8   0   1 0.91293 0.40557   5
  -7   0   1 253.092 12.2345   6
  -7   0   1 251.385 13.1913   4
  -7   0   1 259.645 15.6320   2
  -7   0   1 255.283 11.5275   3
   7   0  -1 252.574 12.5841   6
  -7   0   1 248.999 10.3438   5
   7   0  -1 256.820 12.6449   4
   7   0  -1 243.377 10.3898   8
  -7   0   1 226.911 12.9783   1
   6   0  -1 -0.5423 0.76221   4
  -6   0   1 0.17133 1.84241   2
  -6   0   1 -1.1493 0.82531   4
   6   0  -1 0.24484 0.50526   8
  -6   0   1 0.78120 0.62349   3
   6   0  -1 0.43027 0.31417  10
  -6   0   1 -2.1231 1.16323   1
   6   0  -1 -0.3369 0.57462   6
  -6   0   1 0.00968 0.31011   5
  -6   0   1 0.07756 0.44578   6
  -5   0   1 103.304 6.67132   1
   5   0  -1 112.991 4.84187   8
  -5   0   1 99.8709 7.89021   2
  -5   0   1 102.966 6.43262   4
   5   0  -1 108.527 6.31126   4
   5   0  -1 106.712 4.78157  10
  -5   0   1 112.485 5.96599   6
  -5   0   1 107.780 5.47077   3
   5   0  -1 115.018 6.27135   6
   4   0  -1 0.50552 0.53673   6
   4   0  -1 0.23657 0.70949   4
  -4   0   1 0.27588 0.42052   6
  -4   0   1 1.96739 1.24516   2
   4   0  -1 0.33456 0.25337  10
   4   0  -1 0.33231 0.48827   9
  -4   0   1 -0.6983 0.59389   4
  -4   0   1 -0.1848 0.35701   3
  -4   0   1 -0.2596 0.83712   1
   4   0  -1 0.29538 0.38996   8
   3   0  -1 1039.22 39.9532   8
   3   0  -1 1107.27 40.9642   6
  -3   0   1 1071.11 42.5892   2
   3   0  -1 1042.08 41.0288   4
   3   0  -1 1080.77 40.4234   3
  -3   0   1 955.810 41.0551   4
   3   0  -1 964.201 40.0420   9
  -3   0   1 1098.14 41.9155   1
  -3   0   1 1097.01 40.8265   6
   3   0  -1 1018.31 39.9232  10
  -3   0   1 1071.55 40.4393   3
   2   0  -1 0.01501 0.30659   3
   2   0  -1 0.05755 0.15976  10
  -2   0   1 0.36416 0.59904   1
  -2   0   1 0.20281 0.12394  12
   2   0  -1 -0.5337 0.30808   6
  -2   0   1 0.84827 0.52946   4
   2   0  -1 -0.2908 0.37162   9
  -2   0   1 0.37463 0.72909   2
  -2   0   1 0.14296 0.32000   6
   2   0  -1 0.12304 0.48327   4
  -2   0   1 0.25235 0.29278   3
   2   0  -1 0.15755 0.14160  12
  -1   0   1 213.354 8.27307  10
  -1   0   1 241.570 8.64478   6
   1   0  -1 195.918 8.14221  11
   1   0  -1 223.367 8.52967   3
   1   0  -1 196.812 8.16774  12
   1   0  -1 219.504 9.33323   1
  -1   0   1 221.176 8.37873   9
   1   0   1 3799.64 144.044   1
  -1   0  -1 3833.65 144.058   1
  -1   0  -1 3757.71 144.262   2
   2   0   1 0.55118 0.61777   4
  -2   0  -1 -0.5246 0.73750   2
  -2   0  -1 0.68207 0.59072   4
  -2   0  -1 0.61552 0.28240   8
  -2   0  -1 0.54127 0.20534   5
  -2   0  -1 0.29740 0.35498   6
   2   0   1 0.28031 0.33216   6
   2   0   1 0.51038 0.28438   8
   2   0   1 0.17398 0.19498   5
  -2   0  -1 0.42628 0.07198  11
  -3   0  -1 404.689 16.4235   6
  -3   0  -1 401.415 16.5497   4
   3   0   1 409.022 16.4651   6
  -3   0  -1 411.332 16.9351   1
  -3   0  -1 365.482 15.4155   5
  -3   0  -1 398.283 17.8217   2
   3   0   1 406.576 15.4169   8
   3   0   1 399.177 16.4941   4
  -3   0  -1 386.591 15.3743   8
  -4   0  -1 -0.9355 0.58289   4
  -4   0  -1 0.68575 0.75318   1
  -4   0  -1 0.05065 0.22693   5
   4   0   1 -0.2657 0.80690   4
   4   0   1 -0.0318 0.59343   6
  -4   0  -1 0.17101 0.34763   8
  -4   0  -1 0.24661 0.44440   6
   4   0   1 0.22161 0.39364   8
   5   0   1 1518.10 64.6804   8
  -5   0  -1 1674.38 64.7284   8
   5   0   1 1761.07 66.5970   6
  -5   0  -1 1756.84 65.6253   3
  -5   0  -1 1627.69 64.7361   5
   5   0   1 1784.53 66.7313   4
  -5   0  -1 1758.39 69.1388   2
  -5   0  -1 1755.49 67.1402   1
  -5   0  -1 1681.58 66.8376   4
  -6   0  -1 -0.5197 0.40920   8
   6   0   1 -0.1941 0.44522   8
  -6   0  -1 -0.2999 0.19793   5
   6   0   1 -0.5896 0.56946   6
  -6   0  -1 -0.9328 1.75528   2
  -6   0  -1 0.45987 0.59386   6
  -6   0  -1 0.98006 0.88762   4
  -6   0  -1 1.43939 0.65601   3
   6   0   1 -0.0253 0.99553   4
  -6   0  -1 -0.0006 0.09207  11
  -6   0  -1 -0.6551 1.10328   1
   7   0   1 49.1096 4.35784   4
  -7   0  -1 33.4299 5.74826   2
   7   0   1 41.6644 2.60520   8
  -7   0  -1 44.4562 4.49207   4
  -7   0  -1 46.2616 3.43158   3
  -7   0  -1 43.4348 1.75786  11
  -7   0  -1 45.3323 2.46750   5
  -7   0  -1 43.3567 3.83667   6
   7   0   1 48.1491 4.23050   6
  -8   0  -1 0.37303 0.32824   5
   8   0   1 -0.2281 0.58475   8
  -8   0  -1 3.19671 1.28840   4
  -8   0  -1 0.05878 0.10150  11
   8   0   1 1.52605 1.57403   4
  -8   0  -1 1.24876 0.74791   3
  -9   0  -1 25.3263 2.89051   3
  -9   0  -1 25.9658 1.11114  11
   9   0   1 28.4266 4.06211   4
   9   0   1 29.0016 3.75370   6
  -9   0  -1 26.6270 1.74064   5
   9   0   1 30.5034 2.37820   8
 -10   0  -1 0.50072 0.95113   3
 -10   0  -1 0.03206 0.10421  11
  10   0   1 -0.0759 0.87251   8
  10   0   1 -0.8844 0.96514   6
  10   0   1 -0.8031 1.42976   4
 -10   0  -1 0.15003 0.09397  11
  11   0   1 34.3938 5.71766   4
 -11   0  -1 41.0736 4.22247   3
  11   0   1 55.3667 3.54279   8
  12   0   1 0.06386 0.85982   8
  13   0   1 16.4391 2.44789   8
  14   0   1 1.73350 1.17357   8
  14  -1  -1 97.1713 5.60316   8
  14   1  -1 85.4428 5.59328   8
  13  -1  -1 0.14872 0.96688   8
  13   1  -1 0.72167 1.06971   8
  12  -1  -1 1.30911 1.03115   8
  12   1  -1 1.13888 1.05811   8
 -11  -1   1 20.6712 1.74371   5
 -11  -1   1 22.7268 0.95565  11
 -11  -1   1 19.4311 1.68657   5
  11  -1  -1 23.2478 2.26624   8
 -11   1   1 19.7702 2.99672   3
  11   1  -1 21.4095 2.34297   8
 -10  -1   1 28.8894 3.15617   3
 -10  -1   1 22.1563 1.80360   5
  10  -1  -1 17.1131 3.68607   4
  10  -1  -1 21.9737 3.45418   6
 -10  -1   1 18.9741 3.41746   6
 -10  -1   1 23.2829 1.00318  11
  10  -1  -1 24.5614 2.19083   8
  10   1  -1 20.2722 2.17705   8
  10   1  -1 16.8424 3.60437   4
 -10   1   1 23.6485 2.99068   3
  10   1  -1 19.8937 3.80084   6
   9  -1  -1 6.31625 2.20306   4
  -9  -1   1 4.74296 1.50750   3
   9  -1  -1 7.97758 2.05167   6
   9  -1  -1 7.12167 1.31366   8
  -9  -1   1 6.62115 2.03804   6
  -9  -1   1 6.41096 1.12298   5
   9   1  -1 5.98265 1.28296   8
   9   1  -1 5.49007 1.89629   6
  -9   1   1 4.24839 1.34831   3
   9   1  -1 7.90270 2.45090   4
   8  -1  -1 132.838 6.06555   8
   8  -1  -1 133.311 8.50935   4
   8  -1  -1 140.925 8.31155   6
  -8  -1   1 122.328 7.83153   6
  -8  -1   1 119.981 8.62212   4
  -8  -1   1 137.917 6.26724   5
  -8  -1   1 135.873 7.45909   3
  -8   1   1 142.562 7.16093   3
  -8   1   1 120.150 5.00613  11
   8   1  -1 129.371 6.18893   8
   8   1  -1 134.724 8.55550   6
  -8   1   1 133.435 5.01250  11
   8   1  -1 132.898 8.38017   4
  -7  -1   1 4.24677 1.25624   3
  -7  -1   1 5.43249 0.98898   5
   7  -1  -1 4.53408 1.47338   6
  -7  -1   1 4.42949 1.43700   6
  -7  -1   1 7.24972 2.52759   2
   7  -1  -1 3.39218 0.84166   8
   7  -1  -1 7.06423 1.86819   4
  -7  -1   1 2.80918 1.51176   4
   7  -1  -1 4.35433 0.77421  10
  -7  -1   1 7.56495 2.44950   1
  -7   1   1 -1.5532 2.79480   2
  -7   1   1 3.81749 0.22978  11
   7   1  -1 6.83883 1.89717   6
  -7   1   1 5.72969 1.28860   3
   7   1  -1 3.92538 1.66327   4
  -7   1   1 4.78651 0.61894   5
   7   1  -1 4.26405 0.97639   8
  -7   1   1 5.13491 1.46355   6
  -7   1   1 4.20906 0.61241   5
  -6  -1   1 8.92121 1.12433   5
   6  -1  -1 9.97794 2.05032   6
  -6  -1   1 12.1736 2.63513   1
   6  -1  -1 11.3927 1.20354   8
  -6  -1   1 14.6406 1.87686   3
   6  -1  -1 9.95111 2.06504   4
  -6  -1   1 8.28100 2.11022   4
  -6  -1   1 9.62072 1.93459   6
  -6  -1   1 14.5735 2.89137   2
  -6   1   1 11.3488 1.72029   6
  -6   1   1 10.6537 0.88191   5
   6   1  -1 12.6576 2.53963   6
   6   1  -1 11.5205 2.11027   4
   6   1  -1 10.5409 1.36387   8
  -6   1   1 6.88139 3.11856   2
  -6   1   1 7.81715 2.08693   4
   6   1  -1 10.5098 1.11185  10
  -6   1   1 10.9133 0.47236  11
  -6   1   1 13.0984 1.64671   3
   5  -1  -1 243.956 9.58610   8
  -5  -1   1 234.973 12.6311   1
   5  -1  -1 260.520 11.1021   6
   5  -1  -1 240.878 11.3987   4
  -5  -1   1 225.588 12.4417   2
  -5  -1   1 241.982 10.6043   3
  -5  -1   1 232.769 11.0742   6
  -5  -1   1 230.471 11.3539   4
   5   1  -1 216.292 9.69364  10
  -5   1   1 241.059 10.2281   3
   5   1  -1 221.630 9.80134   9
   5   1  -1 246.187 11.2322   4
  -5   1   1 238.025 11.7512   4
  -5   1   1 242.539 13.7066   2
   5   1  -1 236.869 9.71101   8
   5   1  -1 250.753 11.5252   6
  -5   1   1 222.936 8.94271  11
  -5   1   1 233.253 10.7192   6
  -4  -1   1 426.083 18.8988   1
  -4  -1   1 398.588 17.0157   6
  -4  -1   1 402.459 18.2185   2
  -4  -1   1 409.834 17.2326   4
   4  -1  -1 411.601 15.7019   8
   4  -1  -1 406.590 17.3004   4
  -4  -1   1 386.895 16.5203   3
   4  -1  -1 424.521 16.8131   6
   4   1  -1 410.827 15.8426   8
  -4   1   1 397.405 16.8698   1
  -4   1   1 373.792 15.1979  11
  -4   1   1 415.356 16.2214   3
   4   1  -1 435.397 17.4408   6
   4   1  -1 390.009 15.8645  10
  -4   1   1 405.880 19.3817   2
  -4   1   1 404.537 17.5614   4
   4   1  -1 403.728 16.9884   4
   4   1  -1 376.153 15.8846   9
  -4   1   1 380.851 16.5536   6
   3  -1  -1 93.2600 3.79397  12
   3  -1  -1 99.8559 4.32484   3
  -3  -1   1 93.8561 5.01998   6
   3  -1  -1 92.9222 5.11345   4
   3  -1  -1 92.9100 4.02678   8
   3  -1  -1 104.990 4.77101   6
  -3  -1   1 98.4660 4.68674   3
  -3  -1   1 99.8434 5.64481   2
  -3  -1   1 105.818 6.35612   1
  -3  -1   1 93.1619 4.98382   4
   3   1  -1 91.2434 4.83377   4
   3   1  -1 101.283 4.67707   3
   3   1  -1 101.329 4.18249   8
  -3   1   1 102.197 3.99401   5
   3   1  -1 88.3872 4.18985   9
   3   1  -1 100.874 5.22043   6
   3   1  -1 89.7102 4.15854  10
  -3   1   1 95.3804 4.59503   6
  -3   1   1 102.699 4.38562   3
  -3   1   1 88.6670 4.84387   1
  -3   1   1 94.3871 3.67113  11
  -3   1   1 101.551 6.53595   2
  -2  -1   1 523.943 22.0625   4
  -2  -1   1 564.620 22.3560   6
  -2  -1   1 525.888 21.5452  10
   2  -1  -1 579.500 21.6029   3
  -2  -1   1 582.868 22.7811   2
  -2  -1   1 598.544 24.0010   1
   2  -1  -1 572.250 22.2785   1
  -2  -1   1 547.345 21.5568   9
   2  -1  -1 572.509 22.4260   4
  -2  -1   1 544.959 21.9596   3
   2  -1  -1 588.514 21.8365   6
  -2   1   1 584.017 21.6543   3
   2   1  -1 543.456 22.0304   4
   2   1  -1 551.233 21.5825  10
  -2   1   1 590.482 24.0735   2
   2   1  -1 533.036 21.9364   3
  -2   1   1 557.326 21.4218   5
   2   1  -1 605.211 22.4984   6
  -2   1   1 581.772 21.7960   6
   2   1  -1 543.320 21.5207   8
  -2   1   1 550.492 22.2419   1
   2   1  -1 528.874 21.5504   9
  -1  -1   1 234.863 9.70188   3
  -1  -1   1 253.461 10.0794   6
   1  -1  -1 254.887 9.37415   6
   1  -1  -1 257.873 9.48265   3
  -1  -1   1 241.523 9.82354   7
  -1  -1   1 230.361 9.40752   9
   1  -1  -1 232.757 9.40857   9
   1  -1  -1 253.693 10.2601   1
   1  -1  -1 250.812 9.44244   5
  -1  -1   1 240.340 11.0777   1
   1   1  -1 238.021 10.0395   6
   1   1  -1 233.856 9.40123   8
  -1   1   1 260.431 11.1324   2
   1   1  -1 228.986 9.54593   4
   1   1  -1 242.950 9.71279   3
   0  -1   1 240.734 9.41714   7
   0  -1   1 231.163 9.08143   9
   0  -1  -1 241.282 9.13513   6
   0  -1   1 243.488 10.0099   2
   0  -1  -1 227.398 9.18204   5
   0  -1  -1 253.778 10.2359   1
   0  -1  -1 231.151 9.11712   7
   0  -1   1 242.128 9.06452   4
   0   1  -1 216.798 10.0175   2
   0   1   1 227.827 9.04430   8
   1  -1   1 41.2191 1.65704   8
  -1  -1  -1 39.7979 2.17371   4
  -1  -1  -1 39.4168 1.95529   5
  -1  -1  -1 39.7597 2.17161   6
   1  -1   1 47.0637 1.83272   5
  -1  -1  -1 39.3136 1.79314   8
   1  -1   1 42.9967 2.20759   4
   1  -1   1 43.6706 1.59244  11
  -1   1  -1 45.0856 1.59324  11
   1   1   1 41.0700 2.20524   4
   1   1   1 38.5271 2.15979   6
  -1   1  -1 38.8956 2.93084   2
   1   1   1 40.7711 1.96489   5
   2  -1   1 40.8081 1.69699  11
  -2  -1  -1 44.4162 2.05978   8
  -2  -1  -1 41.9652 2.19152   5
  -2  -1  -1 44.9685 2.68798   4
   2  -1   1 46.7431 2.84090   4
   2  -1   1 42.8668 1.87077   5
  -2  -1  -1 44.1053 2.68518   6
   2  -1   1 46.9609 1.91124   8
  -2  -1  -1 44.4774 2.97942   2
  -2  -1  -1 40.9439 3.26602   1
  -2   1  -1 45.5420 1.89960   8
  -2   1  -1 44.7648 1.69980  11
  -2   1  -1 46.6120 1.89528   5
   2   1   1 47.5304 2.75561   6
  -2   1  -1 49.6311 2.86579   4
   2   1   1 44.0874 2.09055   8
   2   1   1 41.8459 2.19845   5
   2   1   1 44.7480 2.72937   4
  -2   1  -1 46.8899 3.72888   2
   3  -1   1 1495.99 55.3650   8
  -3  -1  -1 1481.54 58.0361   1
  -3  -1  -1 1434.28 56.5280   4
   3  -1   1 1491.94 56.6901   4
  -3  -1  -1 1446.63 55.5074   8
  -3  -1  -1 1433.63 56.5670   6
  -3  -1  -1 1468.61 57.5157   2
   3  -1   1 1549.45 56.4706   6
  -3  -1  -1 1346.13 55.6941   5
  -3   1  -1 1444.00 55.3417   8
   3   1   1 1437.18 55.5200   8
  -3   1  -1 1470.25 58.7890   2
   3   1   1 1539.46 56.8078   6
  -3   1  -1 1466.99 56.7840   4
   3   1   1 1476.49 56.4859   4
  -3   1  -1 1408.02 55.2827   5
  -4  -1  -1 148.375 7.47258   6
   4  -1   1 159.054 6.18407   8
   4  -1   1 160.750 7.42033   6
  -4  -1  -1 146.661 6.47695   5
  -4  -1  -1 147.923 8.65012   2
  -4  -1  -1 145.349 8.47102   1
  -4  -1  -1 146.029 7.52483   4
   4  -1   1 153.879 7.70662   4
  -4  -1  -1 142.663 6.26879   8
  -4   1  -1 152.645 6.17686   8
   4   1   1 159.157 7.71315   6
  -4   1  -1 145.221 7.73401   4
  -4   1  -1 157.324 9.65649   2
   4   1   1 150.973 6.33695   8
  -4   1  -1 143.658 5.70129  11
   4   1   1 156.843 7.61124   4
  -4   1  -1 146.942 6.01614   5
  -5  -1  -1 1.78034 0.96243   6
  -5  -1  -1 2.76175 0.95335   3
  -5  -1  -1 1.73150 0.61497   8
   5  -1   1 0.98454 0.46486   8
  -5  -1  -1 1.11876 1.07906   4
   5  -1   1 0.27532 0.72144   6
  -5  -1  -1 1.34104 0.48860   5
  -5  -1  -1 2.21022 1.27192   1
   5  -1   1 -0.3550 0.92654   4
   5   1   1 -0.0816 0.95766   4
  -5   1  -1 1.32714 0.11776  11
  -5   1  -1 2.40925 1.87818   2
  -5   1  -1 1.34949 0.29899   5
   5   1   1 0.77025 0.56005   8
  -5   1  -1 1.26468 0.50768   8
   5   1   1 2.30784 1.08329   6
  -5   1  -1 1.58945 0.69605   3
   6  -1   1 271.021 12.7486   6
  -6  -1  -1 256.703 12.7540   6
   6  -1   1 275.803 10.9122   8
  -6  -1  -1 273.668 14.2952   1
  -6  -1  -1 272.145 11.2159   5
   6  -1   1 268.175 13.0133   4
  -6  -1  -1 270.277 14.9104   2
  -6  -1  -1 283.291 12.1962   3
  -6  -1  -1 261.418 13.1338   4
  -6   1  -1 265.885 10.6117   5
  -6   1  -1 287.219 11.7886   3
  -6   1  -1 256.185 10.1665  11
  -6   1  -1 255.888 15.5609   2
   6   1   1 254.691 12.9954   6
   6   1   1 266.019 11.0650   8
   6   1   1 283.141 13.0426   4
  -6   1  -1 267.599 13.3768   4
  -7  -1  -1 86.4571 6.41574   4
   7  -1   1 95.2240 4.38937   8
   7  -1   1 101.633 6.33055   6
  -7  -1  -1 99.8351 5.67192   3
  -7  -1  -1 104.505 8.54015   2
  -7  -1  -1 89.8783 6.07335   6
   7  -1   1 97.0501 6.54597   4
  -7  -1  -1 99.5547 7.75561   1
  -7  -1  -1 88.5403 4.52059   5
  -7   1  -1 85.1204 6.58061   4
   7   1   1 91.0988 4.53903   8
  -7   1  -1 91.1075 5.17377   3
  -7   1  -1 89.8129 8.81335   2
  -7   1  -1 89.4021 3.49781  11
   7   1   1 79.4579 6.04432   4
   7   1   1 83.1668 6.18347   6
   8  -1   1 73.4255 5.60665   6
  -8  -1  -1 73.6992 2.81109  11
   8  -1   1 76.1593 3.78023   8
   8  -1   1 74.5686 5.93832   4
  -8  -1  -1 59.9907 5.88765   4
  -8  -1  -1 71.0295 5.56865   6
  -8  -1  -1 71.6576 3.80614   5
  -8  -1  -1 69.9343 4.90102   3
   8   1   1 62.8346 5.68471   4
  -8   1  -1 60.0910 6.00510   4
   8   1   1 70.0610 5.76718   6
  -8   1  -1 68.9532 4.52037   3
   8   1   1 73.0311 3.92257   8
   9  -1   1 5.75148 1.97788   6
  -9  -1  -1 6.40971 1.69230   3
   9  -1   1 6.37219 1.23630   8
  -9  -1  -1 6.07800 1.86224   6
  -9  -1  -1 7.88456 0.44089  11
  -9  -1  -1 8.28858 1.19291   5
   9  -1   1 5.28648 2.18074   4
   9   1   1 6.30903 2.21577   4
  -9   1  -1 7.74846 1.69632   3
   9   1   1 6.25197 2.25309   6
   9   1   1 6.56931 1.33953   8
  -9   1  -1 3.11140 2.17186   4
 -10  -1  -1 45.4729 1.75708  11
  10  -1   1 47.0055 3.00577   8
  10  -1   1 39.8049 4.72043   6
 -10  -1  -1 38.9278 4.07089   3
  10  -1   1 34.8095 4.81109   4
 -10  -1  -1 46.9345 2.74074   5
  10   1   1 41.6027 3.07945   8
 -10   1  -1 37.7983 3.83691   3
  10   1   1 36.9070 4.94343   4
 -11  -1  -1 16.9326 1.36080   5
  11  -1   1 10.7162 3.34455   4
  11  -1   1 14.8012 1.96678   8
 -11  -1  -1 14.4825 0.65566  11
  11   1   1 10.3372 3.19558   4
  11   1   1 10.5272 1.90599   8
 -11   1  -1 12.0134 2.22271   3
  12  -1   1 2.50829 1.04604   8
  12   1   1 0.04519 0.92356   8
  13  -1   1 12.5664 2.04666   8
  13   1   1 15.1381 2.35932   8
  14  -1   1 3.94397 1.36314   8
  14   1   1 2.86498 1.42193   8
  14  -2  -1 9.37831 1.93890   8
  14   2  -1 10.5987 2.23969   8
  13  -2  -1 56.9573 3.91990   8
  13   2  -1 61.4950 4.41017   8
 -12  -2   1 5.75412 0.39660  11
  12  -2  -1 5.26366 1.36774   8
  12   2  -1 3.03525 1.38001   8
 -11  -2   1 2.59395 0.30905  11
 -11  -2   1 2.34780 1.51268   6
  11  -2  -1 1.24455 1.61346   4
  11  -2  -1 1.74688 0.85611   8
 -11  -2   1 4.61205 1.07875   5
  11   2  -1 1.55006 1.09141   8
  11   2  -1 3.07157 1.96157   4
 -11   2   1 2.14472 1.21111   3
  10  -2  -1 6.63030 2.30137   6
  10  -2  -1 9.10829 2.75808   4
 -10  -2   1 12.2227 2.41954   3
 -10  -2   1 11.7990 1.54577   5
 -10  -2   1 13.6126 3.00992   6
  10  -2  -1 11.9563 1.64538   8
 -10   2   1 9.71628 1.92747   3
  10   2  -1 11.2884 3.52354   6
  10   2  -1 13.9161 2.09380   8
  10   2  -1 6.05638 2.73890   4
   9  -2  -1 19.1569 1.83529   8
  -9  -2   1 18.6700 1.82160   5
  -9  -2   1 20.5911 3.10394   3
   9  -2  -1 12.5904 2.70616   6
   9  -2  -1 15.2180 3.15911   4
  -9  -2   1 17.6995 3.41570   6
  -9  -2   1 12.3618 2.93148   4
   9   2  -1 19.8816 2.08917   8
   9   2  -1 22.0520 3.94779   4
  -9   2   1 16.7927 2.32548   3
   9   2  -1 12.8969 2.87366   6
  -8  -2   1 0.31604 0.46385   5
   8  -2  -1 -0.3241 1.05720   4
  -8  -2   1 1.57379 1.35335   4
   8  -2  -1 0.65151 0.84810   6
   8  -2  -1 -0.1789 0.56336   8
  -8  -2   1 0.45225 0.71095   6
  -8  -2   1 1.14998 0.85196   3
   8   2  -1 1.03670 0.82619   8
  -8   2   1 1.22047 0.61380   3
   8   2  -1 0.70480 0.94347   6
   8   2  -1 -0.8038 1.09830   4
  -7  -2   1 24.8295 2.11360   5
  -7  -2   1 34.8466 4.96456   2
   7  -2  -1 25.8622 1.88468   8
  -7  -2   1 26.4335 3.04741   6
  -7  -2   1 29.0919 2.94482   3
   7  -2  -1 32.3125 3.71488   4
  -7  -2   1 27.0745 3.50598   4
   7  -2  -1 28.8255 2.98421   6
  -7  -2   1 22.0550 4.53004   1
   7   2  -1 28.9731 2.19156   8
  -7   2   1 23.0779 4.93227   2
  -7   2   1 25.8678 2.37913   3
   7   2  -1 28.4059 3.30836   4
   7   2  -1 25.9224 3.41162   6
  -6  -2   1 15.0047 2.04257   3
  -6  -2   1 15.8023 3.43100   1
  -6  -2   1 12.7106 2.36324   6
  -6  -2   1 14.3495 1.47055   5
   6  -2  -1 15.2365 1.29491   8
  -6  -2   1 8.95914 2.76866   2
   6  -2  -1 15.4709 2.38306   4
  -6  -2   1 11.7851 2.33193   4
   6  -2  -1 13.6046 1.98293   6
   6   2  -1 11.0455 2.41133   6
   6   2  -1 14.2308 1.52442   8
   6   2  -1 11.1984 2.01498   4
  -6   2   1 14.6075 1.56208   3
  -6   2   1 11.6016 3.41646   2
  -5  -2   1 97.4643 6.56103   2
  -5  -2   1 100.553 6.13132   6
  -5  -2   1 104.128 7.77981   1
   5  -2  -1 110.960 5.78772   6
  -5  -2   1 109.207 5.78657   3
   5  -2  -1 108.218 6.45676   4
  -5  -2   1 106.427 6.23762   4
   5  -2  -1 109.455 4.63740   8
   5   2  -1 111.539 4.94259   8
   5   2  -1 113.080 6.10949   4
   5   2  -1 97.0724 4.89278  10
   5   2  -1 101.432 4.94603   9
   5   2  -1 107.915 6.56819   6
  -5   2   1 116.688 5.15812   3
  -5   2   1 105.152 8.59202   2
   4  -2  -1 364.115 14.0279   8
  -4  -2   1 346.696 14.2559   8
  -4  -2   1 340.043 15.8453   2
  -4  -2   1 358.631 15.4289   4
   4  -2  -1 370.086 14.9765   6
   4  -2  -1 368.216 15.8629   4
  -4  -2   1 353.416 17.8029   1
  -4  -2   1 367.321 15.7550   6
   4  -2  -1 368.941 13.7502  12
  -4  -2   1 337.477 15.0654   3
   4   2  -1 344.307 14.3607  10
  -4   2   1 381.307 14.4135   3
   4   2  -1 352.651 14.3004   9
   4   2  -1 380.256 16.0744   6
  -4   2   1 364.331 18.3735   2
   4   2  -1 349.622 14.2621   8
   4   2  -1 364.703 15.2760   4
  -3  -2   1 78.8522 5.88899   1
   3  -2  -1 85.2304 3.88717   6
   3  -2  -1 76.6518 2.94248  11
   3  -2  -1 79.2459 3.10297  12
   3  -2  -1 84.9014 3.43616   3
  -3  -2   1 73.0484 4.38303   2
  -3  -2   1 72.4406 4.08741   4
  -3  -2   1 77.5450 3.50655   8
   3  -2  -1 79.2450 4.56420   4
  -3  -2   1 76.0565 4.08615   3
   3   2  -1 75.1973 4.04578   3
   3   2  -1 79.0279 4.39495   7
   3   2  -1 72.0939 3.55037  10
   3   2  -1 80.9064 3.52835   8
   3   2  -1 72.4973 3.49433   9
  -3   2   1 80.1875 6.08334   2
   3   2  -1 78.2136 4.09491   4
   3   2  -1 76.4312 4.66108   6
  -3   2   1 75.2011 2.94199  11
  -3   2   1 78.8499 3.47119   3
   2  -2  -1 5109.04 200.651   1
  -2  -2   1 5182.67 203.081   1
  -2   2   1 5487.67 200.660   1
  -2   2   1 5408.98 202.984   2
   1  -2  -1 292.547 12.1600   1
  -1  -2   1 284.168 11.5295   2
  -1  -2   1 268.141 10.8469   9
  -1  -2   1 279.233 10.8800   8
  -1  -2   1 290.832 11.3351   3
  -1  -2   1 273.384 11.2997   7
  -1  -2   1 302.518 13.4956   1
   1  -2  -1 280.832 10.9640   5
  -1  -2   1 281.402 11.8380   6
  -1   2   1 278.676 12.9298   2
   1   2  -1 269.109 11.3170   7
   1   2  -1 273.624 10.8643   9
   1   2  -1 267.087 11.8116   6
  -1   2   1 297.555 11.0007   5
   1   2  -1 277.521 10.8751   8
   0  -2   1 685.737 26.4728   8
   0  -2   1 677.267 26.6027   9
   0  -2   1 709.184 26.5678   4
   0  -2   1 737.007 28.7257   1
   0  -2  -1 723.981 28.4416   1
   0  -2   1 742.461 27.5383   6
   0  -2   1 675.256 26.9824   7
   0  -2  -1 681.280 26.8144   5
   0  -2  -1 743.311 26.9487   6
   0  -2  -1 660.658 26.5414   8
   0  -2   1 713.799 26.8244   3
   0   2   1 648.682 26.5791  10
   0   2  -1 678.071 26.4690   8
   0   2  -1 662.841 27.8004   2
   0   2  -1 720.007 26.8220   3
   0   2   1 666.657 26.5558   8
   0   2   1 728.032 26.8748   5
   0   2   1 736.456 28.0658   2
  -1  -2  -1 1367.18 53.2818   4
  -1  -2  -1 1388.50 53.5459   6
   1  -2   1 1428.63 52.8941   3
  -1  -2  -1 1318.76 55.1838   1
   1  -2   1 1458.44 54.4397   1
  -1   2  -1 1382.75 53.3732   4
   1   2   1 1362.73 53.3132   4
  -1   2  -1 1468.27 52.9264   3
   1   2   1 1369.39 53.5786   6
  -1   2  -1 1415.80 55.0853   2
  -2  -2  -1 594.680 24.3105   8
   2  -2   1 664.798 25.0672   1
  -2  -2  -1 611.153 24.8657   4
  -2  -2  -1 637.146 27.0989   1
  -2  -2  -1 602.631 25.2209   6
   2  -2   1 643.880 25.1753   4
   2  -2   1 671.025 24.1734   5
  -2  -2  -1 591.214 24.6745   5
   2  -2   1 674.873 25.0348   1
   2   2   1 624.740 24.9313   4
   2   2   1 620.651 24.3528   8
   2   2   1 643.539 25.4143   6
  -2   2  -1 648.238 27.1546   2
  -2   2  -1 661.350 25.3063   4
   3  -2   1 191.497 8.88408   4
  -3  -2  -1 197.208 10.5903   1
   3  -2   1 205.738 8.58045   6
   3  -2   1 201.564 7.50117   8
  -3  -2  -1 198.639 8.95717   6
  -3  -2  -1 194.480 8.64157   4
  -3  -2  -1 182.340 7.76920   8
  -3  -2  -1 183.409 8.14782   5
  -3  -2  -1 179.540 8.92745   2
   3   2   1 187.363 8.62343   4
   3   2   1 184.737 8.97883   6
   3   2   1 191.261 7.83190   8
  -3   2  -1 197.089 10.9217   2
  -3   2  -1 198.663 9.08718   4
  -4  -2  -1 853.689 35.6240   6
   4  -2   1 900.134 35.7505   4
  -4  -2  -1 882.225 37.9790   1
  -4  -2  -1 859.419 34.1744   8
  -4  -2  -1 882.746 36.1760   2
   4  -2   1 905.268 35.2394   6
  -4  -2  -1 833.694 34.5214   5
  -4  -2  -1 893.928 35.4633   4
   4  -2   1 919.391 33.8833   8
  -4   2  -1 880.485 35.9510   4
  -4   2  -1 923.023 38.7751   2
   4   2   1 934.272 34.2679   8
   4   2   1 897.722 35.9320   6
   4   2   1 888.326 35.3921   4
  -5  -2  -1 4.19118 1.84698   2
  -5  -2  -1 9.55844 1.95570   6
  -5  -2  -1 7.33311 1.10551   5
  -5  -2  -1 7.13248 1.44195   3
  -5  -2  -1 8.69896 2.48771   1
  -5  -2  -1 6.94153 1.62440   4
   5  -2   1 5.34350 1.52574   4
   5  -2   1 6.92241 1.36512   6
  -5   2  -1 5.62300 1.50467   4
   5   2   1 5.20129 1.47933   4
   5   2   1 4.77116 0.88572   8
   5   2   1 7.47522 1.97782   6
  -5   2  -1 6.19078 2.60888   2
  -6  -2  -1 0.17196 0.59094   3
  -6  -2  -1 2.82050 1.77501   1
  -6  -2  -1 -0.0489 0.93191   4
   6  -2   1 1.42462 1.05976   4
   6  -2   1 0.35892 0.53803   6
  -6  -2  -1 0.38186 0.47038   5
  -6  -2  -1 0.20707 0.50995   6
   6  -2   1 0.63909 0.44074   8
  -6   2  -1 -0.1152 0.39573   3
  -6   2  -1 2.76955 2.42870   2
  -6   2  -1 0.74183 0.88445   4
   6   2   1 0.76060 0.74304   6
   6   2   1 1.54583 1.22471   4
   6   2   1 -0.3580 0.49892   8
   7  -2   1 29.5470 2.98468   6
  -7  -2  -1 28.6046 2.16841   5
  -7  -2  -1 24.9386 4.75814   1
   7  -2   1 28.5508 1.84889   8
  -7  -2  -1 20.8979 3.23320   4
  -7  -2  -1 18.9656 4.09023   2
   7  -2   1 27.7571 3.48487   4
  -7  -2  -1 23.8970 2.78339   3
  -7  -2  -1 23.0552 2.87522   6
   7   2   1 23.6477 3.19141   6
  -7   2  -1 25.5197 2.33531   3
   7   2   1 26.9223 2.13126   8
   7   2   1 26.7616 3.25968   4
  -7   2  -1 21.1550 3.75542   4
  -8  -2  -1 5.50131 2.04749   4
   8  -2   1 3.69513 0.91527   8
  -8  -2  -1 5.59730 1.13500   5
   8  -2   1 5.29868 1.55733   6
  -8  -2  -1 5.45194 1.57936   3
  -8  -2  -1 5.22925 1.98332   6
   8  -2   1 3.00818 1.70644   4
   8   2   1 8.09511 2.50598   4
  -8   2  -1 6.49016 1.33995   3
  -8   2  -1 6.17399 2.06305   4
   8   2   1 2.22219 1.71002   6
   8   2   1 3.56052 1.07944   8
   9  -2   1 0.56278 0.71672   8
  -9  -2  -1 -0.8939 0.76166   3
  -9  -2  -1 0.69024 0.50128   5
  -9  -2  -1 -0.1228 0.83730   6
  -9  -2  -1 0.79564 1.28328   4
  -9  -2  -1 0.34811 0.18721  11
   9  -2   1 -0.7219 0.87768   6
   9  -2   1 -1.0042 1.12498   4
   9   2   1 -0.2538 1.53449   4
  -9   2  -1 -1.2818 1.47677   4
  -9   2  -1 -0.2437 0.60197   3
   9   2   1 -0.2730 0.75558   8
   9   2   1 -0.6838 0.69331   6
 -10  -2  -1 54.5453 5.49080   6
 -10  -2  -1 60.3166 3.62183   5
  10  -2   1 46.5762 5.26158   6
  10  -2   1 64.0437 3.49441   8
  10  -2   1 52.2133 5.65545   4
 -10  -2  -1 61.2413 2.36547  11
  10   2   1 52.2447 3.67521   8
  10   2   1 51.4065 5.82779   4
 -10   2  -1 59.7017 4.33343   3
 -11  -2  -1 2.45588 0.28710  11
  11  -2   1 2.48479 2.27268   4
  11  -2   1 3.31357 1.09112   8
 -11  -2  -1 1.51661 0.76194   5
  11   2   1 -1.7013 1.75830   4
 -11   2  -1 3.41656 1.46192   3
  11   2   1 2.31078 1.21861   8
  12  -2   1 1.05385 0.89558   8
  12   2   1 0.71198 1.12023   8
  13  -2   1 46.9276 3.42919   8
  13   2   1 51.9165 3.96703   8
  14  -2   1 3.74351 1.33146   8
  14   2   1 4.29656 1.61676   8
  14  -3  -1 -1.3587 0.86276   8
  14   3  -1 1.42997 1.32115   8
 -13  -3   1 8.46985 0.54504  11
  13  -3  -1 8.55377 1.68547   8
  13   3  -1 8.86738 2.06374   8
 -12  -3   1 2.12419 0.31510  11
  12  -3  -1 1.76315 0.90352   8
  12   3  -1 1.03862 1.12547   8
  11  -3  -1 44.2931 2.84753   8
  11  -3  -1 30.3039 4.69929   6
 -11  -3   1 33.2956 4.52225   6
 -11  -3   1 39.9089 3.03754   5
  11   3  -1 39.0788 3.22803   8
  11   3  -1 35.4476 5.17070   4
 -10  -3   1 4.64418 1.77027   6
  10  -3  -1 5.25183 1.13882   8
  10  -3  -1 5.71177 2.37680   4
  10  -3  -1 3.26381 1.67143   6
 -10  -3   1 6.27193 1.34988   5
 -10   3   1 6.06064 1.30569   3
  10   3  -1 5.19793 1.32013   8
   9  -3  -1 77.8814 3.88675   8
   9  -3  -1 76.0781 5.72402   6
   9  -3  -1 66.2844 6.18510   4
  -9  -3   1 69.2429 5.42956   3
  -9  -3   1 74.6683 4.51773   5
  -9  -3   1 62.4218 5.77055   6
  -9  -3   1 84.8236 6.80884   4
   9   3  -1 57.9435 6.08476   7
   9   3  -1 78.5743 6.33067   4
  -9   3   1 76.7788 4.62999   3
   9   3  -1 70.5416 6.69407   6
   9   3  -1 75.7273 4.36228   8
   8  -3  -1 5.83767 1.04593   8
  -8  -3   1 4.12108 1.41751   3
  -8  -3   1 5.34200 1.22549   5
  -8  -3   1 1.82072 1.67802   4
   8  -3  -1 3.59200 1.50031   6
   8  -3  -1 3.05846 1.64708   4
  -8  -3   1 3.72091 1.37615   6
   8   3  -1 5.06063 2.08791   4
   8   3  -1 5.23258 2.12585   7
  -8   3   1 2.72165 0.96124   3
   8   3  -1 5.18554 2.02487   6
   8   3  -1 2.64176 1.08375   8
   7  -3  -1 1.68162 1.22647   4
  -7  -3   1 0.45637 0.56056   5
  -7  -3   1 1.22139 0.83231   3
   7  -3  -1 0.10377 0.74257   6
  -7  -3   1 -0.5583 2.27283   1
  -7  -3   1 1.57196 0.82158   6
   7  -3  -1 0.85229 0.57629   8
  -7   3   1 1.13052 0.61963   3
   7   3  -1 0.99583 0.97738   6
  -7   3   1 2.49063 2.98789   2
   7   3  -1 1.51106 0.81252   8
   7   3  -1 0.80498 1.14694   4
  -6  -3   1 45.1639 3.71889   3
  -6  -3   1 47.8310 3.26807   5
  -6  -3   1 50.1345 4.23263   4
   6  -3  -1 52.7207 4.49160   4
   6  -3  -1 56.4588 3.78102   6
  -6  -3   1 52.5630 4.29677   6
  -6   3   1 57.4835 3.08988   3
   6   3  -1 50.8768 4.03237   4
   6   3  -1 50.8578 3.02910   8
  -6   3   1 57.0020 6.87644   2
   6   3  -1 46.2385 4.41930   6
   5  -3  -1 74.6332 3.40173   8
  -5  -3   1 78.7006 5.24402   2
  -5  -3   1 77.5511 5.20936   6
  -5  -3   1 76.2742 4.90620   4
   5  -3  -1 77.0046 3.14613  12
  -5  -3   1 67.6947 4.51071   3
   5  -3  -1 83.2292 4.50365   6
   5  -3  -1 77.9408 5.28383   4
  -5  -3   1 71.3056 6.88339   1
   5   3  -1 79.8638 5.60032   6
  -5   3   1 75.8228 3.71077   3
   5   3  -1 69.3138 3.75335   9
   5   3  -1 73.5735 4.16682  10
  -5   3   1 73.8293 7.26837   2
   5   3  -1 77.9921 3.83090   8
   5   3  -1 79.4270 5.16074   7
   5   3  -1 77.4249 4.76923   4
  -4  -3   1 196.306 9.18801   4
  -4  -3   1 181.469 9.00025   2
   4  -3  -1 201.516 9.82919   4
   4  -3  -1 206.179 7.71648  12
  -4  -3   1 190.149 9.17708   3
  -4  -3   1 204.070 9.92472   6
   4  -3  -1 221.880 8.87210   6
  -4  -3   1 193.254 8.27437   8
  -4  -3   1 207.806 12.3216   1
  -4   3   1 213.439 12.5318   2
   4   3  -1 193.780 8.25047   9
   4   3  -1 181.677 9.95999   6
   4   3  -1 191.146 8.45322  10
   4   3  -1 196.813 9.39481   7
  -4   3   1 195.844 8.09934   3
   4   3  -1 203.763 9.06762   4
   4   3  -1 202.691 8.31982   8
  -3  -3   1 332.658 13.8024  10
   3  -3  -1 356.637 13.3630   5
   3  -3  -1 359.413 13.9838   6
  -3  -3   1 328.459 15.1005   6
  -3  -3   1 353.849 17.6845   1
  -3  -3   1 346.154 13.6777   8
  -3  -3   1 347.576 14.5539   3
  -3  -3   1 342.991 14.2365   4
   3  -3  -1 370.687 15.1769   4
   3  -3  -1 347.219 13.0428  11
  -3   3   1 339.367 17.3799   2
   3   3  -1 349.331 13.6835   8
   3   3  -1 343.632 14.4648   3
   3   3  -1 332.162 13.5774   9
   3   3  -1 343.153 14.1200   4
   3   3  -1 345.513 14.5548   7
   3   3  -1 344.882 15.4003   6
   3   3  -1 338.035 13.8839  10
  -2  -3   1 251.305 10.4078   7
   2  -3  -1 240.280 9.32559  11
   2  -3  -1 250.621 11.0870   1
  -2  -3   1 259.682 11.2513   6
  -2  -3   1 236.219 9.94562   4
  -2  -3   1 242.154 10.4608   3
  -2  -3   1 244.734 9.78616   8
  -2  -3   1 244.048 9.69385   9
  -2  -3   1 257.434 13.2180   1
   2  -3  -1 240.630 9.72174   5
   2   3  -1 241.229 9.78823   8
   2   3  -1 236.500 9.69341   9
  -2   3   1 256.305 12.9280   2
  -2   3   1 269.900 9.81280   5
   2   3  -1 249.802 9.96554   4
   2   3  -1 247.514 10.4128   7
   2   3  -1 233.419 11.1337   6
   2   3  -1 240.866 10.4226   3
   1  -3  -1 3063.49 111.853   1
  -1  -3   1 2767.26 110.063   7
  -1  -3   1 3093.15 113.434   1
  -1   3   1 2917.16 112.425   2
   1   3  -1 2834.82 110.582   2
   1   3  -1 2744.67 110.061   7
   0  -3   1 6325.27 232.696   1
   0  -3  -1 6202.38 232.440   1
   0   3   1 6128.58 231.579   2
   0   3  -1 5704.48 231.291   2
   1  -3   1 309.777 12.0669   4
   1  -3   1 279.708 12.1102   7
  -1  -3  -1 303.271 14.3985   1
  -1  -3  -1 281.955 11.9780   5
  -1  -3  -1 316.739 12.4927   6
   1  -3   1 307.075 11.5739   3
  -1  -3  -1 285.945 11.5040   8
  -1  -3  -1 285.782 11.9495   4
  -1   3  -1 303.014 11.5411   3
   1   3   1 292.953 11.6692  10
   1   3   1 291.255 12.0688   5
   1   3   1 276.631 11.5213   8
  -1   3  -1 303.845 12.1433   4
   1   3   1 288.176 12.0028   4
  -1   3  -1 276.624 13.7881   2
   1   3   1 293.800 12.4467   2
   1   3   1 319.739 12.6121   6
  -2  -3  -1 203.619 11.1525   1
   2  -3   1 210.255 9.47086   1
   2  -3   1 206.353 9.02708   4
  -2  -3  -1 215.908 9.35875   6
   2  -3   1 224.369 7.79534  12
  -2  -3  -1 190.387 8.15610   8
  -2  -3  -1 197.007 8.69265   4
  -2  -3  -1 194.085 8.65576   5
   2   3   1 196.530 8.74375   4
   2   3   1 204.920 8.22187   8
  -2   3  -1 211.218 9.19177   4
   2   3   1 190.174 8.31007  10
   2   3   1 216.633 9.50334   6
  -2   3  -1 189.110 10.9158   2
  -3  -3  -1 518.874 20.9917   4
  -3  -3  -1 506.780 20.2352   8
  -3  -3  -1 555.497 24.3719   1
   3  -3   1 556.318 19.7612  12
  -3  -3  -1 487.140 20.7618   5
   3  -3   1 517.933 19.6239  11
   3  -3   1 533.619 21.4791   4
  -3  -3  -1 521.722 21.6749   6
  -3   3  -1 548.313 21.7805   4
   3   3   1 482.019 21.6744   6
   3   3   1 476.054 20.3655  10
   3   3   1 516.474 21.0600   4
   3   3   1 518.081 20.2868   8
  -3   3  -1 560.138 24.6516   2
  -4  -3  -1 20.7156 1.77139   5
  -4  -3  -1 18.7089 2.26190   4
   4  -3   1 21.2031 2.51281   4
   4  -3   1 20.6108 1.94543   6
  -4  -3  -1 20.4639 2.32793   6
  -4  -3  -1 19.2793 3.88954   1
   4  -3   1 22.4637 1.16045   8
  -4  -3  -1 17.5605 1.41541   8
  -4  -3  -1 23.1192 2.17654   3
  -4  -3  -1 15.9012 2.30935   2
  -4   3  -1 23.5707 2.63147   4
   4   3   1 18.2805 1.60074   8
  -4   3  -1 22.7688 3.89026   2
   4   3   1 23.2046 2.56297   4
   4   3   1 18.0004 1.47219  10
  -5  -3  -1 27.8171 2.61953   3
  -5  -3  -1 24.9369 2.76579   4
  -5  -3  -1 24.7697 2.08227   5
  -5  -3  -1 28.8007 3.19789   2
   5  -3   1 30.5783 2.59179   6
   5  -3   1 26.2810 3.00770   4
   5  -3   1 29.9990 1.55380   8
  -5  -3  -1 29.3135 4.93719   1
  -5  -3  -1 25.6311 2.82114   6
   5   3   1 29.4300 2.01684   8
  -5   3  -1 29.9556 3.19566   4
   5   3   1 22.9346 2.77269   4
   5   3   1 27.0218 3.12284   6
  -5   3  -1 27.0495 1.80636   3
  -6  -3  -1 88.3319 5.61557   3
  -6  -3  -1 102.867 6.30826   4
  -6  -3  -1 96.4805 8.24419   1
   6  -3   1 100.797 4.26035   8
   6  -3   1 100.917 6.50706   4
   6  -3   1 98.0800 5.77616   6
  -6  -3  -1 99.7411 5.15352   5
  -6  -3  -1 80.9441 5.95102   6
   6   3   1 95.8701 4.74177   8
  -6   3  -1 102.733 9.18598   2
   6   3   1 95.9125 6.12525   4
  -6   3  -1 101.085 4.77060   3
   6   3   1 93.4259 6.58081   6
  -7  -3  -1 34.8054 3.95992   4
   7  -3   1 41.5040 2.26182   8
  -7  -3  -1 43.2225 6.06876   1
  -7  -3  -1 38.3099 3.88579   6
   7  -3   1 38.2935 4.18105   4
   7  -3   1 40.9132 3.64115   6
  -7  -3  -1 42.1726 2.98291   5
  -7  -3  -1 40.4246 3.61059   3
   7   3   1 39.5390 2.76091   8
   7   3   1 39.6527 4.27297   6
  -7   3  -1 38.6264 2.69775   3
  -7   3  -1 34.1247 6.40064   2
  -7   3  -1 43.1925 4.47130   4
   7   3   1 37.1859 4.06151   4
   8  -3   1 20.5978 2.78234   6
   8  -3   1 16.7855 3.13728   4
  -8  -3  -1 16.5825 2.78122   3
  -8  -3  -1 17.8211 3.38112   4
  -8  -3  -1 18.7888 2.87762   6
  -8  -3  -1 17.1420 1.91067   5
   8  -3   1 20.5447 1.65795   8
   8   3   1 16.4503 2.05255   8
   8   3   1 20.2637 3.55806   4
  -8   3  -1 19.3046 2.04631   3
   8   3   1 12.6821 3.13262   6
   9  -3   1 155.825 10.1264   4
  -9  -3  -1 158.376 9.12311   3
  -9  -3  -1 160.619 10.0478   6
   9  -3   1 177.812 7.14104   8
  -9  -3  -1 162.066 7.91290   5
   9  -3   1 167.566 9.65623   6
  -9  -3  -1 152.293 10.1421   4
   9   3   1 149.007 9.75219   4
  -9   3  -1 166.772 7.97622   3
   9   3   1 139.419 10.2867   6
   9   3   1 161.827 7.67162   8
  10  -3   1 7.04510 1.28250   8
 -10  -3  -1 3.61570 1.64005   6
 -10  -3  -1 5.52800 1.29623   5
  10  -3   1 3.94422 1.87386   6
 -10  -3  -1 6.06551 0.47788  11
  10  -3   1 3.67647 2.02860   4
  10   3   1 6.26040 2.62336   4
 -10   3  -1 3.75767 1.30269   3
  10   3   1 5.60209 1.43600   8
 -11  -3  -1 2.50542 1.28263   6
 -11  -3  -1 0.97278 0.25411  11
  11  -3   1 1.53258 1.91673   4
 -11  -3  -1 2.76952 0.84166   5
  11  -3   1 0.94238 0.87036   8
 -11   3  -1 -0.9823 1.12392   3
  11   3   1 -2.6816 1.93527   4
  11   3   1 1.80658 1.12670   8
 -12  -3  -1 9.92214 0.59587  11
  12  -3   1 8.60633 1.60025   8
  12   3   1 8.67439 1.97688   8
  13  -3   1 0.67821 1.02097   8
  13   3   1 1.27016 1.12924   8
 -13  -4   1 17.5033 0.91165  11
  13  -4  -1 16.1609 2.16916   8
  13   4  -1 14.7652 2.68398   8
  12  -4  -1 28.0864 2.31760   8
 -12  -4   1 26.5930 1.28897  11
  12   4  -1 22.5560 2.80650   8
  11  -4  -1 9.72980 1.55970   8
 -11  -4   1 9.77516 1.71209   5
  11  -4  -1 9.05091 2.20717   6
  11  -4  -1 12.1827 3.07763   4
 -11  -4   1 7.95828 2.46237   6
 -11   4   1 6.75821 1.51432   3
  11   4  -1 9.76738 3.32062   4
  11   4  -1 8.57174 1.90653   8
  10  -4  -1 14.3601 3.19758   4
 -10  -4   1 9.78261 2.44700   6
  10  -4  -1 13.8542 2.73952   6
 -10   4   1 9.90098 1.63739   3
  10   4  -1 17.2220 3.63515   4
  10   4  -1 12.1493 1.98095   8
  -9  -4   1 105.912 7.92546   4
   9  -4  -1 109.911 4.94033   8
  -9  -4   1 103.153 5.90030   5
   9  -4  -1 111.201 8.14121   4
   9  -4  -1 108.245 7.01009   6
  -9  -4   1 102.267 7.55622   6
  -9   4   1 99.5050 5.48770   3
   9   4  -1 94.8477 8.02679   6
   9   4  -1 100.744 7.43991   4
   9   4  -1 102.208 5.56034   8
   9   4  -1 95.5111 7.90147   7
   8  -4  -1 3.78374 1.53216   6
  -8  -4   1 7.63375 1.53867   5
  -8  -4   1 7.81348 2.38766   6
  -8  -4   1 7.36747 1.79446   3
  -8  -4   1 9.71314 2.46170   4
   8  -4  -1 9.28501 1.24793   8
   8  -4  -1 9.12365 2.40066   4
  -8   4   1 4.97633 1.12698   3
   8   4  -1 6.19910 1.44248   8
   8   4  -1 5.78416 2.26318   4
   8   4  -1 7.72935 2.60987   7
   8   4  -1 3.94043 1.71303   6
  -7  -4   1 1.35560 1.03660   3
   7  -4  -1 1.13322 1.17504   4
  -7  -4   1 -0.6879 0.87912   4
   7  -4  -1 1.42828 0.59831   8
  -7  -4   1 1.60047 1.00830   6
  -7  -4   1 2.40330 2.69188   1
   7  -4  -1 -0.4674 0.80865   6
  -7  -4   1 1.12427 0.69510   5
   7   4  -1 2.12292 1.66555   7
   7   4  -1 1.44953 1.24699   6
   7   4  -1 0.61619 1.14893   4
  -7   4   1 1.19678 0.59736   3
  -7   4   1 -3.7220 2.94583   2
   7   4  -1 0.37303 0.77416   8
  -6  -4   1 36.2256 3.74225   6
   6  -4  -1 40.5830 2.12395   8
  -6  -4   1 33.8177 3.47035   4
  -6  -4   1 46.5592 5.83827   1
   6  -4  -1 41.3615 3.13832   6
  -6  -4   1 38.8068 3.40173   3
  -6  -4   1 37.8470 2.91842   5
   6  -4  -1 38.6024 3.90391   4
   6   4  -1 38.2467 2.61986   8
   6   4  -1 37.7104 3.43999   4
  -6   4   1 40.9354 2.31554   3
  -6   4   1 36.4501 6.07446   2
   6   4  -1 40.3083 4.09503   7
   5  -4  -1 0.87626 0.57716   6
  -5  -4   1 0.64133 0.69628   6
   5  -4  -1 0.57001 0.79156   4
  -5  -4   1 1.19921 1.76888   1
  -5  -4   1 1.11161 0.76655   3
  -5  -4   1 1.05663 0.78155   4
   5  -4  -1 1.01913 0.39988   8
   5  -4  -1 1.47329 0.32973  12
   5   4  -1 0.53653 0.63338   9
   5   4  -1 0.34889 0.60332   8
   5   4  -1 1.36614 0.88104   6
  -5   4   1 -1.9007 1.97012   2
   5   4  -1 0.93464 0.92235   4
   5   4  -1 -0.0649 1.19602   7
  -4  -4   1 22.9691 2.19816   4
   4  -4  -1 27.2094 2.81546   4
   4  -4  -1 23.9572 1.86093   6
   4  -4  -1 24.9821 1.16681  12
  -4  -4   1 20.4981 3.86796   1
  -4  -4   1 25.2600 2.34094   3
  -4  -4   1 20.0996 2.53071   6
   4  -4  -1 22.3142 0.90691  11
   4   4  -1 22.9208 1.77196  10
  -4   4   1 18.9178 3.96472   2
   4   4  -1 24.1090 2.38103   4
   4   4  -1 23.1411 1.69458   9
   4   4  -1 21.7642 2.87107   6
   4   4  -1 24.3585 2.71196   7
  -3  -4   1 38.8431 2.81618   3
  -3  -4   1 36.6254 2.09377   8
   3  -4  -1 39.7493 3.22882   4
   3  -4  -1 37.2961 1.45670  11
   3  -4  -1 34.3559 2.84412   1
  -3  -4   1 28.3621 4.57459   1
  -3  -4   1 38.8977 2.09742   9
   3  -4  -1 36.4924 1.85393   5
  -3  -4   1 37.6908 2.48480   4
  -3  -4   1 35.2091 3.24283   6
   3   4  -1 35.6195 2.81250   7
  -3   4   1 37.9993 4.67581   2
   3   4  -1 37.4440 2.08204   9
   3   4  -1 40.7096 2.60165   4
   3   4  -1 38.3407 2.19844   8
  -2  -4   1 305.644 15.5435   1
   2  -4  -1 277.358 10.9661   8
   2  -4  -1 287.236 11.3107   5
  -2  -4   1 275.257 11.2777   4
  -2  -4   1 276.083 12.0206   3
  -2  -4   1 283.608 11.8217   7
   2  -4  -1 289.812 13.1992   1
  -2  -4   1 302.043 13.0069   6
  -2  -4   1 265.539 11.1847   8
  -2  -4   1 272.031 11.0543   9
   2   4  -1 281.207 11.8715   7
   2   4  -1 269.769 11.2122   8
   2   4  -1 286.075 12.0164   3
   2   4  -1 299.489 13.1359   6
   2   4  -1 277.679 11.1037   9
   2   4  -1 276.994 11.3267   4
  -2   4   1 298.500 14.9650   2
  -1  -4   1 1537.97 58.8943   8
   1  -4  -1 1629.31 61.9826   1
  -1  -4   1 1600.18 59.6146   3
  -1  -4   1 1486.60 58.8025   9
  -1  -4   1 1650.13 60.7277   6
  -1  -4   1 1530.33 59.4713   7
   1  -4  -1 1575.98 59.2852   5
  -1  -4   1 1615.70 63.4920   1
   1  -4  -1 1557.30 58.7792   8
  -1   4   1 1574.55 62.2884   2
   1   4  -1 1560.52 60.7274   6
   1   4  -1 1505.23 59.5365   3
   1   4  -1 1503.79 60.2750   2
  -1   4   1 1509.09 58.8248   8
   1   4  -1 1504.47 58.8203   9
   1   4  -1 1516.44 59.4320   7
   0  -4   1 959.067 37.7607   7
   0  -4   1 910.614 37.1264   9
   0  -4  -1 1007.78 40.6714   1
   0  -4  -1 992.649 37.2902  10
   0  -4   1 964.305 37.0165   8
   0  -4  -1 946.561 37.0940   8
   0  -4  -1 1085.13 38.2857   6
   0  -4  -1 973.468 37.7089   5
   0  -4   1 1052.32 41.0491   1
   0  -4   1 985.847 37.5839   3
   0  -4   1 1016.46 38.7499   6
   0   4   1 976.224 39.5174   2
   0   4   1 1053.57 38.3123   6
   0   4  -1 1036.53 38.7524   6
   0   4  -1 912.942 37.0076   8
   0   4  -1 913.617 39.2554   2
   0   4   1 925.664 37.1220   8
   0   4  -1 892.124 37.5986   7
   0   4  -1 941.708 37.5219   3
  -1  -4  -1 3.94096 0.97191   4
  -1  -4  -1 6.14004 0.70404  10
  -1  -4  -1 5.56865 1.14729   6
   1  -4   1 4.87145 1.04413   7
   1  -4   1 7.90241 1.04579   4
   1  -4   1 5.97772 0.73086   3
  -1  -4  -1 6.04560 0.96218   5
   1  -4   1 3.78802 1.50195   1
  -1  -4  -1 5.72429 0.71206   8
   1  -4   1 5.58659 0.43321   8
  -1  -4  -1 5.93950 1.94620   1
  -1   4  -1 5.80543 0.48930   8
  -1   4  -1 6.24064 0.68760   3
   1   4   1 5.09640 0.68816  10
  -1   4  -1 6.85304 1.65915   2
   1   4   1 4.58852 0.64833   8
   1   4   1 5.67334 1.14170   2
   1   4   1 5.20920 1.13138   6
  -2  -4  -1 2.69331 0.60960   8
   2  -4   1 3.07326 0.91407   4
  -2  -4  -1 1.48557 0.52322   5
  -2  -4  -1 2.64457 0.91535   6
  -2  -4  -1 1.80916 1.13309   1
   2  -4   1 2.55677 1.13114   1
  -2  -4  -1 1.50430 0.81671   4
   2   4   1 2.03595 1.06374   4
   2   4   1 2.34481 0.59621  10
  -2   4  -1 1.52981 1.30199   2
   2   4   1 1.42637 0.71216   6
   2   4   1 1.91741 0.54453   8
   2   4   1 2.77465 0.67633   7
   3  -4   1 41.8389 3.01232   1
  -3  -4  -1 38.3327 2.18945   8
   3  -4   1 44.1103 3.25658   4
  -3  -4  -1 38.7028 2.63358   5
  -3  -4  -1 39.1859 2.83098   4
  -3  -4  -1 40.9772 3.30302   6
  -3  -4  -1 37.7217 4.79536   1
   3  -4   1 42.5468 1.69245  12
   3   4   1 35.5440 3.25622   6
  -3   4  -1 47.4803 5.17451   2
   3   4   1 40.0258 2.33097   8
   3   4   1 36.4856 1.99948   9
   3   4   1 36.6413 3.21683   4
  -3   4  -1 43.3109 3.36807   4
   3   4   1 39.6339 2.35086  10
  -4  -4  -1 11.4096 2.79260   1
   4  -4   1 11.7712 1.99498   4
  -4  -4  -1 12.8456 2.36176   6
   4  -4   1 12.4231 0.69970  12
  -4  -4  -1 9.58888 1.69812   3
  -4  -4  -1 11.2823 1.85732   4
  -4  -4  -1 11.7491 1.42986   5
   4   4   1 10.9423 2.17030   6
  -4   4  -1 9.27518 1.94293   4
   4   4   1 10.8474 1.39184   8
  -4   4  -1 15.6921 3.53987   2
   4   4   1 9.94132 1.09780   9
   4   4   1 9.89146 1.82138   4
  -5  -4  -1 13.3857 2.16760   3
   5  -4   1 12.9531 1.69625   6
  -5  -4  -1 8.58468 1.40847   5
  -5  -4  -1 10.5370 3.02685   1
  -5  -4  -1 13.3786 2.53664   6
   5  -4   1 12.1279 2.29084   4
   5  -4   1 12.8852 0.87015   8
   5   4   1 11.2452 1.27612   9
  -5   4  -1 10.9890 3.18385   2
  -5   4  -1 11.1497 2.31262   4
   5   4   1 11.7682 2.07665   4
   5   4   1 13.3759 2.76014   6
   5   4   1 12.7022 1.52699   8
  -6  -4  -1 -0.7121 1.99084   1
   6  -4   1 0.20045 0.35123   8
   6  -4   1 0.45753 0.97439   4
   6  -4   1 0.13215 0.52388   6
  -6  -4  -1 -1.3775 2.40313   2
  -6  -4  -1 -0.1943 0.53037   3
  -6  -4  -1 0.57713 0.71698   6
  -6  -4  -1 -0.1105 0.41530   5
  -6  -4  -1 1.90688 1.02720   4
  -6   4  -1 -0.2615 0.96357   4
   6   4   1 -1.4547 0.68657   6
  -6   4  -1 0.41404 0.41620   3
   6   4   1 -1.6579 0.97475   4
   6   4   1 0.76180 0.72255   8
  -6   4  -1 -2.4605 2.51104   2
  -7  -4  -1 91.2805 6.28115   4
  -7  -4  -1 73.7761 8.75271   1
   7  -4   1 82.1643 6.32981   4
   7  -4   1 95.9317 5.76884   6
  -7  -4  -1 83.2849 5.69474   3
  -7  -4  -1 84.4417 6.25316   6
  -7  -4  -1 89.6452 5.05371   5
   7  -4   1 94.0203 3.93628   8
   7   4   1 90.6939 6.18555   4
  -7   4  -1 72.1557 9.82588   2
  -7   4  -1 74.8696 6.58083   4
  -7   4  -1 87.8818 4.34547   3
   7   4   1 84.1795 4.62576   8
   7   4   1 80.3438 6.65644   6
   8  -4   1 20.8637 2.70707   6
   8  -4   1 19.4714 1.53642   8
  -8  -4  -1 16.2108 3.24350   4
  -8  -4  -1 23.0183 2.82222   3
  -8  -4  -1 20.0605 2.15746   5
  -8  -4  -1 19.7870 3.03412   6
   8  -4   1 14.2666 3.08412   4
   8   4   1 18.7164 2.18259   8
   8   4   1 14.4620 3.08181   6
   8   4   1 15.7233 3.15409   4
  -8   4  -1 20.4068 1.87037   3
  -9  -4  -1 22.9530 2.39204   5
   9  -4   1 26.7656 1.89278   8
   9  -4   1 20.5056 3.03739   6
   9  -4   1 19.6579 3.71395   4
  -9  -4  -1 16.0384 3.73861   4
   9   4   1 20.4457 3.90770   4
   9   4   1 23.9214 2.48654   8
   9   4   1 20.7907 4.45283   6
  -9   4  -1 22.3344 2.20717   3
  10  -4   1 1.03846 2.04883   4
  10  -4   1 4.25466 0.93764   8
 -10  -4  -1 5.04807 0.46769  11
  10  -4   1 4.06841 1.62446   6
 -10  -4  -1 2.68889 1.01932   5
 -10  -4  -1 4.59200 2.05057   6
  10   4   1 3.06902 3.41567   7
  10   4   1 5.25775 2.35116   4
  10   4   1 1.62051 1.08025   8
 -10   4  -1 4.46000 1.16350   3
  11  -4   1 2.62198 1.81538   4
 -11  -4  -1 1.91009 1.23001   6
 -11  -4  -1 -0.2533 0.19465  11
  11  -4   1 -0.1286 0.63559   8
 -11  -4  -1 -0.4482 0.57622   5
  11   4   1 0.14223 0.92746   8
 -11   4  -1 -0.8576 0.85378   3
  12  -4   1 0.68915 0.75806   8
  12   4   1 0.55919 1.19258   8
 -13  -4  -1 14.3236 0.78674  11
  13  -4   1 14.3728 1.95610   8
  13   4   1 10.8068 2.31616   8
 -13  -5   1 0.66543 0.28720  11
  13  -5  -1 0.23634 0.76803   8
  13   5  -1 2.35156 1.43004   8
  12  -5  -1 7.63491 1.33679   8
  12   5  -1 4.97500 1.55731   8
 -11  -5   1 1.17289 0.91360   6
  11  -5  -1 1.93988 0.82674   8
  11  -5  -1 2.50576 1.52956   6
  11  -5  -1 1.37964 1.85262   4
 -11  -5   1 2.00568 0.85038   5
  11   5  -1 6.23278 2.57065   4
  11   5  -1 1.15717 1.14704   8
 -10  -5   1 -0.2088 0.99733   6
  10  -5  -1 2.82259 2.00175   4
  10  -5  -1 0.22765 1.11556   6
  10  -5  -1 0.72903 0.65960   8
 -10  -5   1 1.82638 0.88077   5
  10   5  -1 1.72044 1.18293   8
  10   5  -1 0.75346 1.82771   4
   9  -5  -1 2.56346 1.45048   6
  -9  -5   1 3.58094 1.57540   6
  -9  -5   1 4.54529 1.89017   4
   9  -5  -1 5.67153 0.96697   8
  -9  -5   1 3.99204 1.16664   5
   9  -5  -1 1.23296 1.64459   4
   9   5  -1 2.98940 2.95950   6
   9   5  -1 4.22893 1.26209   8
   9   5  -1 6.85568 2.83806   7
   9   5  -1 3.70571 2.07039   4
  -8  -5   1 1.94107 1.25602   6
  -8  -5   1 -0.6901 0.87630   3
  -8  -5   1 1.85092 0.84300   5
  -8  -5   1 0.97497 1.31363   4
   8  -5  -1 0.73579 1.00084   6
   8  -5  -1 1.57729 0.64059   8
   8  -5  -1 0.22971 1.34286   4
   8   5  -1 0.47177 0.89599   8
   8   5  -1 0.72170 1.33346   6
   8   5  -1 -1.3465 1.75772   7
  -7  -5   1 -0.1166 0.48490   5
  -7  -5   1 1.15470 1.14179   4
  -7  -5   1 -0.3249 0.73721   3
   7  -5  -1 -0.8335 0.98145   4
   7  -5  -1 0.51476 0.79189   6
   7  -5  -1 -0.3668 0.41164   8
  -7  -5   1 -0.1026 0.73493   6
   7   5  -1 0.17069 0.66062   8
   7   5  -1 2.32246 1.68903   7
   7   5  -1 0.37182 0.79620   6
   7   5  -1 0.75105 1.34888   4
  -6  -5   1 0.57399 0.64025   3
  -6  -5   1 1.24189 0.85393   6
  -6  -5   1 -0.2460 1.67648   1
  -6  -5   1 1.09105 0.52631   5
   6  -5  -1 0.18810 1.06836   4
   6  -5  -1 0.15749 0.54869   6
  -6  -5   1 0.80707 0.88510   4
   6  -5  -1 0.73859 0.42745   8
   6  -5  -1 0.72016 0.32618  12
   6   5  -1 -0.3162 0.59982   8
   6   5  -1 1.70885 1.23860   6
   6   5  -1 0.01851 1.30078   7
   6   5  -1 0.37807 1.05917   4
  -6   5   1 -1.7419 2.59884   2
  -5  -5   1 46.9269 6.05262   1
   5  -5  -1 47.6605 2.15477  12
   5  -5  -1 53.3232 4.38982   4
  -5  -5   1 48.4996 4.31180   6
   5  -5  -1 50.1600 2.30938   8
  -5  -5   1 49.2116 3.61174   4
  -5  -5   1 47.9452 3.70890   3
   5  -5  -1 48.7944 3.18497   6
   5   5  -1 46.7023 2.78597   9
   5   5  -1 50.0076 3.56761   4
   5   5  -1 51.8542 4.04791   7
   5   5  -1 52.1429 3.01492   8
   5   5  -1 41.7184 4.39918   6
  -5   5   1 49.2618 6.84326   2
   4  -5  -1 10.7485 2.17695   4
  -4  -5   1 6.04697 1.41803   3
   4  -5  -1 9.45514 0.74145   5
   4  -5  -1 10.1868 0.42238  11
  -4  -5   1 11.1705 1.63886   4
   4  -5  -1 6.80265 1.35788   1
  -4  -5   1 14.7789 3.59453   1
   4   5  -1 8.25271 2.07591   6
   4   5  -1 11.6451 1.27367   9
  -4   5   1 7.93537 2.79672   2
   4   5  -1 8.99217 1.28071   8
   4   5  -1 8.02992 1.61634   7
   4   5  -1 9.55603 1.59027   4
   3  -5  -1 17.2802 2.31007   4
   3  -5  -1 17.7688 0.74229  11
  -3  -5   1 16.3467 1.61148   4
  -3  -5   1 17.2039 1.51633  10
  -3  -5   1 16.8072 2.42842   6
  -3  -5   1 17.6348 1.95419   3
  -3  -5   1 18.2886 1.39264   9
   3  -5  -1 16.6248 1.20979   5
  -3  -5   1 17.6020 1.37160   8
   3  -5  -1 15.9981 2.25634   1
   3   5  -1 14.5757 2.62679   6
   3   5  -1 17.0022 1.40909   9
  -3   5   1 24.0134 4.14924   2
   3   5  -1 17.8266 2.13548   7
   3   5  -1 20.1594 2.16990   4
   3   5  -1 17.3866 1.55674   8
  -2  -5   1 570.166 23.0217   7
   2  -5  -1 581.365 22.6696   5
   2  -5  -1 562.961 22.1166   8
  -2  -5   1 590.848 27.7713   1
   2  -5  -1 633.676 23.4991   6
  -2  -5   1 579.015 23.4053   3
  -2  -5   1 547.867 22.7894  10
  -2  -5   1 590.841 24.5147   6
  -2  -5   1 560.049 22.3864   4
  -2  -5   1 563.050 22.4223   8
  -2  -5   1 561.062 22.2029   9
   2  -5  -1 584.925 25.2495   1
   2   5  -1 548.571 23.0280   7
  -2   5   1 633.081 27.1321   2
   2   5  -1 576.115 22.5458   4
   2   5  -1 566.718 22.4520   8
   2   5  -1 556.440 22.2382   9
   2   5  -1 626.429 24.8769   6
  -1  -5   1 610.867 27.4202   1
  -1  -5   1 555.793 22.0623   9
   1  -5  -1 640.284 22.3658  10
   1  -5  -1 612.040 25.9601   1
   1  -5  -1 637.417 23.4219   6
  -1  -5   1 547.999 22.1484   8
   1  -5  -1 590.432 22.6873   5
  -1  -5   1 608.604 24.2457   6
  -1  -5   1 551.491 22.7706   7
   1  -5  -1 556.822 22.0183   8
  -1  -5   1 535.860 22.5949  10
  -1  -5   1 577.866 22.9648   3
  -1   5   1 565.504 22.1040   8
   1   5  -1 560.862 22.7757   7
   1   5  -1 527.505 23.8287   2
  -1   5   1 566.996 25.7438   2
   1   5  -1 586.105 24.2640   6
   1   5  -1 553.806 22.0741   9
   1   5  -1 562.317 22.9286   3
   1   5  -1 566.834 22.1952   8
   0  -5   1 656.955 25.6957   8
   0  -5  -1 640.422 25.7567   8
   0  -5   1 685.294 26.3858   3
   0  -5  -1 732.028 27.2668   6
   0  -5   1 725.811 27.8219   6
   0  -5  -1 667.218 26.5460   5
   0  -5   1 646.190 25.8375   9
   0  -5  -1 680.646 29.9334   1
   0  -5  -1 647.592 26.0154  10
   0  -5   1 646.563 26.5522   7
   0  -5   1 705.797 30.3367   1
   0   5  -1 702.933 27.7309   6
   0   5   1 670.084 28.7027   2
   0   5   1 648.015 25.8268   8
   0   5  -1 640.528 26.3740   7
   0   5   1 686.692 27.2592   6
   0   5  -1 678.836 28.6623   2
   0   5  -1 680.289 26.3695   3
   0   5  -1 652.240 25.7082   8
   1  -5   1 1021.24 40.9266   7
  -1  -5  -1 1092.64 41.6266   6
   1  -5   1 1056.32 40.7883   4
  -1  -5  -1 1038.51 40.0905   8
  -1  -5  -1 969.461 40.7895   5
  -1  -5  -1 1045.32 40.7047   4
   1  -5   1 1023.68 39.7564   8
  -1  -5  -1 1046.02 40.3573  10
   1  -5   1 1156.22 42.0502   6
  -1  -5  -1 1049.99 44.8832   1
   1  -5   1 1098.79 44.0144   1
  -1   5  -1 1047.14 43.7359   2
  -1   5  -1 1059.92 40.2683   3
   1   5   1 1124.81 41.9310   6
  -1   5  -1 1015.27 39.7753   8
   1   5   1 1020.88 41.9304   2
   1   5   1 1007.47 40.1080   8
   1   5   1 1033.93 40.4514  10
  -2  -5  -1 158.609 8.04473   6
  -2  -5  -1 154.826 10.3945   1
   2  -5   1 159.969 8.92951   1
  -2  -5  -1 155.670 7.13179   4
   2  -5   1 155.383 6.35183   3
  -2  -5  -1 154.648 6.53153   8
   2  -5   1 153.557 7.49694   7
   2  -5   1 169.459 7.59086   4
  -2  -5  -1 143.305 7.17238   5
   2   5   1 153.892 6.84439  10
   2   5   1 161.314 7.39510   4
  -2   5  -1 143.976 9.99736   2
  -3  -5  -1 688.865 28.6154   5
  -3  -5  -1 737.078 33.4584   1
   3  -5   1 753.383 29.2764   4
  -3  -5  -1 744.948 28.9701   3
  -3  -5  -1 714.707 29.6836   6
  -3  -5  -1 667.746 27.7526   8
   3  -5   1 780.087 27.1828  12
  -3  -5  -1 694.467 28.4077   4
   3  -5   1 779.292 27.7446   5
   3  -5   1 715.142 29.7193   1
  -3   5  -1 764.279 33.5116   2
   3   5   1 672.030 27.3591   9
   3   5   1 703.328 28.1720   7
   3   5   1 697.985 27.8315   8
   3   5   1 688.031 29.8282   6
   3   5   1 672.328 28.1014  10
   3   5   1 720.055 28.6591   4
   4  -5   1 10.5268 0.63989  12
  -4  -5  -1 5.08377 2.18656   1
   4  -5   1 10.5515 0.74496   5
   4  -5   1 8.88739 1.87761   4
  -4  -5  -1 13.0096 1.89404   4
  -4  -5  -1 13.8882 2.10785   6
  -4  -5  -1 9.11551 1.46624   5
   4  -5   1 9.38876 0.41301  11
   4   5   1 11.6675 1.47261   8
   4   5   1 8.12205 1.49095   7
  -4   5  -1 6.81101 2.82507   2
   4   5   1 7.05852 1.74870   6
   4   5   1 8.97042 1.11391   9
   4   5   1 8.24519 1.77122   4
   5  -5   1 30.4519 2.57792   6
  -5  -5  -1 26.9814 2.87449   4
  -5  -5  -1 33.3617 2.97738   3
  -5  -5  -1 32.1595 3.37057   6
  -5  -5  -1 30.7433 2.58513   5
  -5  -5  -1 25.3452 5.02830   1
  -5   5  -1 24.1863 4.64206   2
   5   5   1 25.6953 3.00713   7
   5   5   1 30.5059 3.52653   6
   5   5   1 33.6150 2.33012   8
   5   5   1 33.0102 3.17786   4
   5   5   1 29.4645 1.96557   9
   6  -5   1 1.15287 1.16238   4
  -6  -5  -1 3.03453 2.31776   1
  -6  -5  -1 -0.0118 0.40226   5
   6  -5   1 -0.1741 0.48553   6
  -6  -5  -1 0.06774 0.87491   4
  -6  -5  -1 -0.8420 0.57260   6
  -6  -5  -1 -0.3125 0.62633   3
   6   5   1 0.56817 0.74014   9
   6   5   1 -0.1677 0.64510   8
   6   5   1 1.85215 1.34334   4
   6   5   1 -0.1045 0.83327   6
   7  -5   1 17.7821 1.24629   8
  -7  -5  -1 17.3578 3.36794   6
  -7  -5  -1 15.8590 2.87810   4
  -7  -5  -1 15.1839 2.01813   5
   7  -5   1 17.8157 3.28386   4
   7  -5   1 17.0682 2.34077   6
  -7  -5  -1 18.8472 2.66714   3
   7   5   1 16.0665 2.99507   4
   7   5   1 15.5432 2.92169   7
   7   5   1 17.6692 3.82865   6
  -8  -5  -1 0.29007 1.21224   4
  -8  -5  -1 -0.0801 0.72617   6
   8  -5   1 -0.1593 0.73677   6
   8  -5   1 -0.8487 1.05295   4
  -8  -5  -1 0.73040 0.66653   5
  -8  -5  -1 -0.1892 0.67369   3
   8  -5   1 -1.0763 0.40086   8
   8   5   1 0.82033 1.03167   6
   8   5   1 1.74447 1.79872   4
   8   5   1 -0.4060 0.82040   8
   8   5   1 -0.5447 1.87809   7
   9  -5   1 2.52997 0.71086   8
   9  -5   1 3.10713 1.41166   6
   9  -5   1 2.17311 1.65921   4
  -9  -5  -1 3.26596 1.11409   5
  -9  -5  -1 3.57587 1.52104   6
   9   5   1 0.84132 1.04313   8
   9   5   1 4.74707 2.39647   7
   9   5   1 -0.5442 1.86340   4
 -10  -5  -1 4.77632 1.29709   5
  10  -5   1 3.47198 1.67630   6
  10  -5   1 4.39549 2.32077   4
 -10  -5  -1 1.33817 1.31347   6
  10  -5   1 3.24832 0.83484   8
  10   5   1 6.13211 3.08487   7
  10   5   1 4.55836 1.45112   8
 -11  -5  -1 11.3276 0.74675  11
  11  -5   1 8.57582 1.25239   8
  11   5   1 8.00646 1.99560   8
  12  -5   1 -0.8335 0.67361   8
 -12  -5  -1 0.98324 0.32020  11
  12   5   1 3.14322 1.44381   8
  13   5   1 3.51552 1.60348   8
 -14  -6   1 16.7995 0.98135  11
  13  -6  -1 1.05398 0.79973   8
  13   6  -1 1.98554 1.42203   8
  12  -6  -1 0.17800 0.75239   8
  12   6  -1 0.78341 1.14563   8
  11  -6  -1 2.53805 0.80105   8
  11   6  -1 2.71143 1.39309   8
 -10  -6   1 29.1221 4.06394   6
 -10  -6   1 26.2541 3.00682   5
  10  -6  -1 29.4864 1.94847   8
  10  -6  -1 25.3164 2.04614  10
  10  -6  -1 27.0583 4.83316   4
  10  -6  -1 23.1822 3.37315   6
  10   6  -1 32.3722 4.67876   4
  10   6  -1 25.4664 2.88632   8
  -9  -6   1 9.11238 2.76050   4
   9  -6  -1 6.78379 0.98785   8
   9  -6  -1 2.20769 1.92036   4
  -9  -6   1 7.59131 1.74408   5
   9  -6  -1 3.87563 1.54873   6
   9   6  -1 5.46005 2.36083   4
   9   6  -1 8.44156 2.81627   7
   9   6  -1 5.78731 1.54430   8
   8  -6  -1 73.0311 3.41567   8
  -8  -6   1 70.4251 5.84241   4
  -8  -6   1 75.6720 5.07187   5
   8  -6  -1 71.2227 5.02769   6
  -8  -6   1 66.4016 6.01334   6
   8  -6  -1 76.1367 6.51619   4
   8   6  -1 73.1454 4.42688   8
   8   6  -1 71.0574 5.68493   4
   8   6  -1 71.4512 6.23984   7
   7  -6  -1 -1.2972 0.86170   4
  -7  -6   1 0.24384 0.98807   6
  -7  -6   1 -0.2100 0.79858   3
   7  -6  -1 0.25147 0.43154   8
  -7  -6   1 -0.2401 0.44755   5
   7  -6  -1 -1.2406 0.62370   6
  -7  -6   1 -0.5930 0.91324   4
   7   6  -1 -0.3481 1.33966   4
   7   6  -1 0.13568 1.58128   7
   7   6  -1 1.45306 1.21143   6
   7   6  -1 0.34427 0.82501   8
  -6  -6   1 207.218 14.8367   1
  -6  -6   1 164.867 9.51968   3
   6  -6  -1 195.461 10.6179   4
   6  -6  -1 188.271 7.33677  12
   6  -6  -1 198.061 7.47032   8
  -6  -6   1 182.782 9.47258   4
  -6  -6   1 181.142 9.24140   5
  -6  -6   1 180.531 10.6619   6
   6  -6  -1 189.781 8.88893   6
  -6   6   1 179.311 14.7121   2
   6   6  -1 174.448 9.70387   7
   6   6  -1 197.624 9.43675   4
   6   6  -1 187.182 8.40558   8
   6   6  -1 157.495 10.7622   6
  -5  -6   1 0.79062 0.72355   3
   5  -6  -1 1.04141 0.63878   6
  -5  -6   1 -0.1825 0.45802   5
  -5  -6   1 2.14408 0.92730   4
   5  -6  -1 0.47910 0.86401   4
   5  -6  -1 1.21839 0.32487  12
   5  -6  -1 0.78172 0.09090  11
  -5  -6   1 1.82382 1.03205   6
  -5  -6   1 -1.2103 1.99134   1
  -5   6   1 -0.6706 2.56754   2
   5   6  -1 1.69286 1.17104   4
   5   6  -1 2.42968 0.75337   9
   5   6  -1 0.04688 1.17985   7
   5   6  -1 1.22928 1.01331   6
   5   6  -1 0.23426 0.61486   8
   4  -6  -1 106.497 6.51710   4
  -4  -6   1 102.259 5.30614   4
   4  -6  -1 106.784 4.60780   5
  -4  -6   1 96.2519 6.70907   6
  -4  -6   1 92.7817 9.15487   1
   4  -6  -1 103.154 3.97110  11
   4  -6  -1 107.553 6.36303   1
  -4  -6   1 101.287 5.19119  10
  -4  -6   1 106.071 6.03538   3
   4  -6  -1 111.375 4.34669   8
   4   6  -1 96.3825 4.90637   8
   4   6  -1 103.712 4.67336   9
  -4   6   1 101.540 9.43808   2
   4   6  -1 104.213 5.84012   7
   4   6  -1 111.782 5.53632   4
   4   6  -1 89.8903 6.78257   6
  -3  -6   1 452.829 18.4245  10
  -3  -6   1 461.021 19.2448   3
  -3  -6   1 440.378 23.8194   1
   3  -6  -1 467.859 19.8107   4
   3  -6  -1 460.878 18.0264   5
   3  -6  -1 465.138 17.4703   8
  -3  -6   1 460.366 18.1626   4
   3  -6  -1 443.601 20.6245   1
  -3  -6   1 435.197 20.2188   6
  -3  -6   1 452.246 17.6195   9
  -3   6   1 466.521 23.6898   2
   3   6  -1 443.765 18.0299   8
   3   6  -1 438.508 18.7385   7
   3   6  -1 452.184 20.6721   6
   3   6  -1 473.417 18.3084   4
   3   6  -1 447.339 17.7018   9
  -2  -6   1 56.9600 3.25722  10
  -2  -6   1 57.3943 3.59161   7
  -2  -6   1 54.9311 6.21324   1
   2  -6  -1 59.6166 3.18393   5
  -2  -6   1 56.3337 2.91406   8
  -2  -6   1 60.2017 2.75901   9
   2  -6  -1 64.7275 2.82575   3
  -2  -6   1 63.7606 3.82924   3
  -2  -6   1 59.2188 4.58218   6
   2  -6  -1 65.7861 3.97466   6
   2  -6  -1 62.2935 5.23861   1
   2  -6  -1 58.6748 2.62522   8
   2   6  -1 56.7023 2.99033   8
   2   6  -1 55.9324 2.92748   9
   2   6  -1 52.8896 4.50446   6
   2   6  -1 51.8030 3.85185   2
   2   6  -1 59.9899 3.76218   7
  -2   6   1 60.5441 6.04056   2
   1  -6  -1 1762.65 66.7283   5
   1  -6  -1 1684.02 66.5410   7
  -1  -6   1 1679.43 65.8946   9
   1  -6  -1 1912.96 67.6499   6
   1  -6  -1 1722.17 65.8944   8
   1  -6  -1 1810.99 70.9097   1
  -1  -6   1 1758.02 72.1096   1
   1  -6  -1 1778.90 66.3694   3
  -1  -6   1 1722.31 68.3587   6
  -1  -6   1 1770.89 67.0099   3
  -1  -6   1 1620.32 66.5316  10
  -1  -6   1 1679.01 66.7157   7
   1  -6  -1 1884.93 66.2914  10
  -1  -6   1 1656.81 66.0143   8
   1   6  -1 1741.37 68.5783   2
   1   6  -1 1672.81 66.0355   8
   1   6  -1 1804.56 68.7016   6
   1   6  -1 1691.38 66.6711   7
  -1   6   1 1731.62 65.9790   8
  -1   6   1 1689.57 70.4107   2
   0  -6  -1 50.5578 2.65678  10
   0  -6   1 48.7177 2.32038   8
   0  -6   1 50.3846 3.64851   7
   0  -6  -1 50.2511 3.08559   5
   0  -6   1 47.2695 2.89627   3
   0  -6  -1 47.7243 5.07819   1
   0  -6   1 48.6373 3.91916   6
   0  -6  -1 51.4414 2.93587   3
   0  -6  -1 48.4817 2.41552   8
   0  -6   1 42.5661 5.24846   1
   0  -6   1 48.3282 2.75349   9
   0  -6  -1 53.3853 3.70267   6
   0   6   1 54.4682 3.78514   6
   0   6  -1 48.9167 4.75136   2
   0   6   1 52.1898 4.65272   2
   0   6   1 47.1279 2.53024   8
   0   6  -1 50.9904 3.25777   7
   0   6  -1 46.0818 2.36405   8
  -1  -6  -1 5.08355 0.82966  10
  -1  -6  -1 4.32966 1.83598   1
  -1  -6  -1 6.61752 1.45437   6
   1  -6   1 4.84187 1.89854   1
  -1  -6  -1 4.93129 1.06566   5
   1  -6   1 4.49851 1.32093   6
   1  -6   1 4.45452 1.43155   7
   1  -6   1 5.92675 1.16055   4
   1  -6   1 4.70127 0.88423   3
   1  -6   1 5.92485 0.62078   8
  -1  -6  -1 6.84946 1.24174   3
  -1  -6  -1 7.27242 1.61719   4
  -1  -6  -1 5.98995 0.84510   8
   1   6   1 4.18304 1.27340   6
  -1   6  -1 3.64059 2.14588   2
  -1   6  -1 6.54889 0.70830   8
   1   6   1 2.89506 1.61857   2
   1   6   1 6.25767 0.93896   8
   2  -6   1 18.6202 3.13611   1
   2  -6   1 16.2228 2.35981   7
   2  -6   1 17.8388 1.20554   3
  -2  -6  -1 14.9487 1.25449   8
   2  -6   1 18.8139 2.00108   4
  -2  -6  -1 13.7653 2.10661   4
  -2  -6  -1 14.0554 1.81615   3
  -2  -6  -1 10.2632 2.88782   1
  -2  -6  -1 13.4339 1.59401   5
  -2  -6  -1 16.6835 2.32317   6
   2   6   1 16.2409 1.46736  10
   2   6   1 15.2118 2.60578   6
  -2   6  -1 15.3389 2.88853   2
   2   6   1 15.3711 1.49860   8
  -3  -6  -1 0.18403 0.56673   3
   3  -6   1 0.15221 0.29350   5
  -3  -6  -1 0.41075 0.53063   5
  -3  -6  -1 0.01328 0.56488   6
  -3  -6  -1 1.70879 1.42290   1
   3  -6   1 2.50411 1.02410   4
  -3  -6  -1 -0.2935 0.85568   4
   3   6   1 -0.6339 1.28199   4
   3   6   1 0.03373 0.51402   8
  -3   6  -1 -2.1559 1.70017   2
   3   6   1 0.62646 0.75669   7
   3   6   1 1.23008 0.88780   6
  -4  -6  -1 16.0751 2.04590   3
  -4  -6  -1 12.6986 2.25946   6
   4  -6   1 14.3199 2.25489   4
   4  -6   1 14.6890 1.10783   5
   4  -6   1 16.2134 0.84294  12
   4  -6   1 10.2997 1.94260   1
  -4  -6  -1 14.4056 3.66087   1
  -4  -6  -1 15.0880 1.81657   5
  -4  -6  -1 12.9045 1.96574   4
   4   6   1 14.8645 1.28111   9
   4   6   1 12.9733 2.15251   4
   4   6   1 15.7389 1.67920   8
  -4   6  -1 19.0114 3.99188   2
   4   6   1 16.7601 3.04439   6
  -5  -6  -1 7.67725 1.85822   4
  -5  -6  -1 8.95037 1.56732   5
   5  -6   1 8.08326 0.66075  12
  -5  -6  -1 9.95174 2.36128   6
   5  -6   1 8.33918 2.01273   4
  -5  -6  -1 9.33969 1.83656   3
  -5  -6  -1 14.0153 3.73255   1
  -5   6  -1 5.85625 3.19116   2
   5   6   1 7.51426 1.92158   4
   5   6   1 9.69910 2.49147   6
   5   6   1 9.56089 1.26401   9
   5   6   1 9.66465 1.50267   8
   5   6   1 9.41196 1.79503   7
  -6  -6  -1 119.780 7.30019   3
   6  -6   1 130.219 7.99415   4
  -6  -6  -1 128.227 7.32071   4
   6  -6   1 131.064 6.98503   6
  -6  -6  -1 117.391 7.90774   6
  -6  -6  -1 127.740 11.5108   1
  -6  -6  -1 126.125 6.83445   5
   6   6   1 124.199 8.48458   6
   6   6   1 124.467 6.14309   8
  -6   6  -1 138.584 12.2929   2
   6   6   1 118.750 5.67078   9
   6   6   1 119.294 7.32384   7
   6   6   1 129.943 7.53793   4
  -7  -6  -1 0.39160 0.97276   6
  -7  -6  -1 2.53694 1.08654   3
  -7  -6  -1 2.99673 1.50068   4
  -7  -6  -1 1.51284 0.85281   5
   7  -6   1 2.59626 1.44794   4
   7  -6   1 2.98827 0.97631   6
   7   6   1 1.77024 1.05425   8
   7   6   1 2.57479 1.79081   4
   7   6   1 2.00572 1.86109   7
   8  -6   1 19.2309 2.53710   6
  -8  -6  -1 16.1189 2.48441   5
  -8  -6  -1 12.8431 2.89693   4
   8  -6   1 18.5696 3.41156   4
  -8  -6  -1 15.4479 3.39542   6
   8   6   1 18.0474 3.24309   7
   8   6   1 17.4004 2.33267   8
   8   6   1 14.5402 3.72447   6
   8   6   1 17.2743 3.19109   4
  -9  -6  -1 16.7736 3.39220   4
   9  -6   1 16.3014 3.27355   4
  -9  -6  -1 12.5643 2.88861   6
   9  -6   1 18.4867 2.77956   6
  -9  -6  -1 18.9738 2.38981   5
   9   6   1 19.5564 2.47351   8
   9   6   1 10.8223 3.57651   7
   9   6   1 13.0139 3.30611   4
 -10  -6  -1 4.24588 1.32825   5
  10  -6   1 3.45729 2.22156   4
  10  -6   1 3.35815 1.54949   6
 -10  -6  -1 5.40022 1.98607   6
  10   6   1 4.80882 1.48560   8
  10   6   1 0.39288 3.34546   7
  10   6   1 1.07939 2.25678   4
 -11  -6  -1 1.88587 0.39362  11
  11   6   1 1.60974 1.27037   8
 -12  -6  -1 0.43891 0.29789  11
  12   6   1 0.32690 1.16185   8
 -13  -6  -1 11.8271 0.78841  11
  13   6   1 7.31903 2.00082   8
 -14  -7   1 3.32503 0.49120  11
 -13  -7   1 0.49356 0.33951  11
  13   7  -1 -0.5202 1.34678   8
  12   7  -1 56.2043 4.73296   8
  11   7  -1 15.3912 2.55405   8
  10  -7  -1 24.9550 3.26852   6
 -10  -7   1 20.4928 3.89253   6
 -10  -7   1 23.4444 3.00480   5
  10  -7  -1 27.6643 4.77424   4
  10   7  -1 22.2473 3.82757   4
  10   7  -1 23.9083 2.88649   8
   9  -7  -1 3.76916 1.48356   6
   9  -7  -1 3.66844 0.66632   8
   9  -7  -1 5.39147 2.44422   4
  -9  -7   1 5.79698 1.93785   4
  -9  -7   1 3.21305 1.28869   5
   9   7  -1 5.28946 2.14159   4
   9   7  -1 9.25058 2.55967   7
   9   7  -1 4.17956 1.42451   8
  -8  -7   1 4.00548 1.39171   5
  -8  -7   1 6.02907 1.72923   3
   8  -7  -1 4.80046 1.46442   6
  -8  -7   1 6.50868 2.24148   4
  -8  -7   1 1.40454 1.24490   6
   8  -7  -1 3.12951 1.79496   4
   8   7  -1 2.69555 1.17160   8
   8   7  -1 1.09204 1.95000   4
   8   7  -1 7.18677 2.31478   7
   8   7  -1 4.49470 2.10515   6
   7  -7  -1 0.28775 0.63036   6
  -7  -7   1 -0.0942 0.76574   3
   7  -7  -1 0.21584 1.27499   4
  -7  -7   1 0.24012 1.05283   4
   7  -7  -1 0.43087 0.38180  12
  -7  -7   1 0.53434 0.78211   5
   7   7  -1 1.12086 0.94715   8
   7   7  -1 3.88820 1.86941   4
   7   7  -1 1.41948 1.51877   6
   7   7  -1 -1.3468 1.61670   7
   6  -7  -1 218.083 11.8873   4
  -6  -7   1 229.248 10.7758   4
  -6  -7   1 207.330 12.1292   6
  -6  -7   1 212.859 10.6759   5
   6  -7  -1 217.652 8.54298  12
  -6  -7   1 203.563 11.0391   3
   6  -7  -1 220.959 10.0796   6
   6   7  -1 197.754 12.4727   6
   6   7  -1 206.181 10.9043   7
   6   7  -1 235.102 10.7072   4
   6   7  -1 219.288 9.69678   8
   6   7  -1 221.206 10.4657   9
  -5  -7   1 168.742 9.04443   5
  -5  -7   1 181.598 8.72144   4
  -5  -7   1 159.938 13.6565   1
   5  -7  -1 188.004 7.47645   5
   5  -7  -1 194.556 7.15381  12
   5  -7  -1 192.332 10.2323   4
   5  -7  -1 179.504 6.84358  11
  -5  -7   1 175.037 9.41349   3
  -5  -7   1 158.342 10.1627   6
  -5   7   1 178.996 14.0387   2
   5   7  -1 181.054 8.13700   8
   5   7  -1 171.606 7.68116   9
   5   7  -1 167.804 10.7303   6
   5   7  -1 189.160 9.30624   7
   5   7  -1 192.689 8.84306   4
   4  -7  -1 73.9038 3.54803   5
  -4  -7   1 67.8949 4.72748   3
   4  -7  -1 72.9521 5.26813   4
  -4  -7   1 70.8724 7.94582   1
  -4  -7   1 65.1637 5.43635   6
  -4  -7   1 72.9430 4.09923  10
   4  -7  -1 70.7783 2.77788  11
   4  -7  -1 74.1347 3.07526   8
  -4  -7   1 77.5082 4.07093   4
   4  -7  -1 72.8961 5.58837   1
   4   7  -1 65.2990 5.71999   6
   4   7  -1 67.2300 4.59541   7
  -4   7   1 70.9291 7.98353   2
   4   7  -1 72.4624 3.84957   8
   4   7  -1 65.1094 4.32339   4
   4   7  -1 69.3629 3.46095   9
   3  -7  -1 43.3879 3.72449   4
  -3  -7   1 40.0024 3.24788   3
  -3  -7   1 36.3433 6.63340   1
   3  -7  -1 40.7164 2.47834   5
  -3  -7   1 41.0569 2.49453   4
   3  -7  -1 40.2641 1.92664   8
  -3  -7   1 40.7568 4.04937   6
  -3  -7   1 39.4527 2.72857  10
  -3  -7   1 38.4711 2.11837   9
   3  -7  -1 41.6989 4.32185   1
   3  -7  -1 48.2136 3.44284   6
  -3   7   1 44.2168 6.10894   2
   3   7  -1 39.2259 2.53185   8
   3   7  -1 35.5116 4.02251   6
   3   7  -1 36.8468 3.13612   7
   3   7  -1 41.5922 2.33283   9
   2  -7  -1 1079.91 41.1772   5
  -2  -7   1 985.326 40.6118   8
  -2  -7   1 1000.80 41.1676  10
  -2  -7   1 1027.37 47.6902   1
  -2  -7   1 1039.42 40.2927   9
  -2  -7   1 1073.17 41.3454   7
   2  -7  -1 1097.28 45.2135   1
  -2  -7   1 1068.48 41.9148   3
   2  -7  -1 1123.50 40.6433   3
   2  -7  -1 1042.81 40.2564   8
  -2  -7   1 1027.36 43.2585   6
   2  -7  -1 1178.65 42.4126   6
   2   7  -1 1031.82 40.3429   9
   2   7  -1 1042.73 41.3084   7
   2   7  -1 1074.97 43.7431   6
  -2   7   1 1103.77 46.7163   2
   2   7  -1 1045.34 40.6834   8
   2   7  -1 1008.83 42.3359   2
   1  -7  -1 527.046 20.8175   5
   1  -7  -1 524.831 20.4147   3
  -1  -7   1 496.116 20.5536  10
  -1  -7   1 515.046 20.7852   7
  -1  -7   1 539.069 22.6308   6
  -1  -7   1 518.275 21.0417   3
   1  -7  -1 505.285 19.8178   8
  -1  -7   1 516.042 20.1331   4
   1  -7  -1 550.564 20.3000  10
  -1  -7   1 479.356 19.9448   8
  -1  -7   1 505.852 25.8797   1
   1  -7  -1 511.349 20.6234   7
  -1  -7   1 506.857 19.8362   9
   1  -7  -1 519.001 24.9477   1
   1  -7  -1 571.842 21.8547   6
  -1   7   1 501.993 24.5858   2
  -1   7   1 509.746 19.9414   8
   1   7  -1 498.250 20.6229   7
   1   7  -1 449.671 19.9472   8
   1   7  -1 505.605 22.8626   2
   1   7  -1 521.111 22.7328   6
   0  -7  -1 93.6630 5.57576   6
   0  -7  -1 92.9655 4.91756   5
   0  -7   1 92.8739 5.18539   7
   0  -7   1 90.7367 4.23048   9
   0  -7  -1 74.0176 7.25767   1
   0  -7   1 91.0797 5.94028   6
   0  -7   1 88.8090 7.78919   1
   0  -7  -1 90.2159 4.32040  10
   0  -7  -1 93.2253 4.66734   3
   0  -7  -1 89.3719 3.99697   8
   0  -7   1 88.9208 4.67999   3
   0  -7   1 86.8371 3.89995   8
   0   7   1 95.2819 5.76922   6
   0   7   1 88.4577 4.12751   8
   0   7  -1 87.1330 3.96520   8
   0   7  -1 95.4166 6.94424   2
   0   7   1 80.6747 6.86851   2
  -1  -7  -1 6.74314 1.63031   6
   1  -7   1 9.39708 1.43891   4
  -1  -7  -1 5.84906 0.94424   8
   1  -7   1 7.95843 1.69549   7
  -1  -7  -1 7.77482 1.34693   3
  -1  -7  -1 5.48636 0.89647  10
  -1  -7  -1 8.05135 1.66672   4
   1  -7   1 6.10543 0.66944   8
   1  -7   1 6.56858 1.03683   3
   1  -7   1 5.76972 1.58440   6
  -1  -7  -1 4.11569 0.90477   5
  -1  -7  -1 2.25093 1.94002   1
   1  -7   1 7.04278 2.41970   1
   1   7   1 6.66323 1.04606   8
   1   7   1 5.13823 1.93104   2
  -1   7  -1 7.50180 0.95913   8
  -1   7  -1 8.21695 2.26551   2
   1   7   1 6.22734 1.52537   6
   2  -7   1 117.400 6.55595   7
  -2  -7  -1 113.980 6.00451   4
   2  -7   1 124.261 5.42494   3
   2  -7   1 137.300 7.42847   6
  -2  -7  -1 122.805 7.19078   6
  -2  -7  -1 105.337 6.14701   5
   2  -7   1 127.583 6.47565   4
   2  -7   1 110.114 8.57907   1
  -2  -7  -1 122.811 9.88290   1
  -2  -7  -1 117.321 5.71205  10
   2  -7   1 127.394 5.91171   5
  -2  -7  -1 128.400 6.42774   3
   2   7   1 121.981 7.45908   6
  -2   7  -1 130.164 9.59117   2
   2   7   1 115.036 5.47600   8
  -3  -7  -1 633.548 32.5581   1
   3  -7   1 700.826 26.1702   5
  -3  -7  -1 650.946 26.5360   4
   3  -7   1 690.911 27.5168   7
   3  -7   1 658.742 29.4737   1
  -3  -7  -1 629.630 28.1690   6
  -3  -7  -1 604.082 26.9883   5
  -3  -7  -1 668.930 27.2970   3
   3  -7   1 711.643 27.6307   4
   3   7   1 639.550 26.0390   8
  -3   7  -1 695.509 32.4066   2
   3   7   1 674.547 28.8417   6
  -4  -7  -1 0.02342 0.57233   3
  -4  -7  -1 -1.0632 0.66424   4
   4  -7   1 -0.2096 1.11763   1
   4  -7   1 0.35627 0.23736  12
  -4  -7  -1 0.46713 0.57439   5
   4  -7   1 0.76937 0.36957   5
  -4  -7  -1 -0.2403 0.71796   6
  -4  -7  -1 -0.4378 2.03851   1
   4  -7   1 0.01640 0.79119   4
   4   7   1 -0.0095 0.80077   6
   4   7   1 0.21023 0.86968   7
   4   7   1 -0.5298 0.49808   9
   4   7   1 0.46515 0.70315   8
  -4   7  -1 2.30424 2.72608   2
   4   7   1 1.46680 1.51178   4
  -5  -7  -1 28.5769 2.80278   5
  -5  -7  -1 34.3537 3.11462   4
  -5  -7  -1 29.7228 3.48404   6
   5  -7   1 37.2499 3.66797   4
   5  -7   1 29.5277 1.21903  11
  -5  -7  -1 33.0978 3.14928   3
  -5  -7  -1 28.8792 6.36369   1
   5  -7   1 32.8204 1.49570  12
   5  -7   1 31.9730 1.67885   5
   5  -7   1 29.4621 1.21902  11
   5   7   1 31.8905 4.00612   6
   5   7   1 32.5858 3.11479   7
   5   7   1 26.4322 1.96225   9
   5   7   1 29.7337 3.66946   4
  -5   7  -1 28.3157 6.04736   2
   5   7   1 31.8027 2.50754   8
   6  -7   1 207.668 9.78235   6
  -6  -7  -1 197.312 11.2626   6
   6  -7   1 204.239 10.9649   4
  -6  -7  -1 184.448 10.1935   3
  -6  -7  -1 188.249 9.72145   5
  -6  -7  -1 201.289 10.0785   4
   6   7   1 213.038 10.4146   4
   6   7   1 183.661 9.80880   7
   6   7   1 198.392 8.92503   8
   6   7   1 184.898 8.29977   9
   6   7   1 183.247 11.5659   6
  -7  -7  -1 5.58504 1.99155   6
  -7  -7  -1 5.19461 1.73881   4
  -7  -7  -1 5.13549 1.46185   5
   7  -7   1 4.88445 1.45263   6
  -7  -7  -1 2.23713 1.22787   3
   7  -7   1 4.71968 1.91338   4
   7   7   1 5.92363 2.34822   4
   7   7   1 4.72896 1.28020   8
  -8  -7  -1 34.9186 4.35068   6
  -8  -7  -1 28.1224 3.63305   3
   8  -7   1 28.3462 4.08634   4
  -8  -7  -1 35.6782 3.90613   4
  -8  -7  -1 29.5517 3.08506   5
   8  -7   1 27.6667 3.19694   6
   8   7   1 27.8758 4.08585   7
   8   7   1 27.3724 2.93982   8
   8   7   1 33.8437 4.41003   4
   9  -7   1 0.32750 1.08400   6
  -9  -7  -1 0.69384 1.29313   6
  -9  -7  -1 -0.2965 1.35052   4
   9  -7   1 1.62807 1.71024   4
  -9  -7  -1 1.85702 1.06137   5
   9   7   1 2.64845 1.28022   8
   9   7   1 -2.4070 1.97249   4
 -10  -7  -1 0.39876 0.80812   5
  10  -7   1 0.58748 1.19943   6
 -10  -7  -1 -1.4840 0.95226   6
  10  -7   1 -2.1730 1.53062   4
  10   7   1 1.26804 2.49713   4
  10   7   1 0.51435 1.04786   8
 -11  -7  -1 4.54466 0.57355  11
  11   7   1 3.20283 1.49936   8
 -12  -7  -1 16.4648 1.02135  11
  12   7   1 11.0619 2.42446   8
 -13  -7  -1 10.7127 0.82026  11
  13   7   1 11.2851 2.31991   8
 -14  -7  -1 0.19871 0.29754  11
 -14  -8   1 1.25749 0.42415  11
 -13  -8   1 0.69378 0.37686  11
  13   8  -1 -1.2828 1.39982   8
  12   8  -1 62.9806 5.05437   8
  11   8  -1 3.15100 1.64930   8
  10  -8  -1 30.3025 3.50998   6
 -10  -8   1 35.5566 3.60674   5
  10  -8  -1 35.1626 5.13571   4
 -10  -8   1 30.2251 4.52252   6
  10   8  -1 22.1794 4.09776   4
  10   8  -1 16.4554 6.74338   7
  10   8  -1 30.3354 3.25308   8
   9  -8  -1 3.90642 2.04999   4
  -9  -8   1 -0.3896 1.37347   4
   9  -8  -1 3.03181 1.19935   6
  -9  -8   1 1.74872 1.49483   6
  -9  -8   1 3.24098 1.41398   5
   9   8  -1 -0.6799 2.26171   7
   9   8  -1 2.29570 1.30157   8
  -8  -8   1 -0.5143 1.14522   4
   8  -8  -1 0.62652 1.24203   4
  -8  -8   1 1.62346 1.27205   5
   8  -8  -1 1.21254 0.98315   6
  -8  -8   1 2.28913 1.31932   6
   8   8  -1 -0.4989 0.90892   8
   8   8  -1 -1.4977 1.68013   4
   8   8  -1 4.42448 1.80153   7
  -7  -8   1 1.67474 1.38919   4
  -7  -8   1 3.03218 1.82481   6
   7  -8  -1 3.39055 1.69102   4
  -7  -8   1 0.71407 1.02622   5
   7  -8  -1 3.25052 0.54343  12
   7  -8  -1 3.35354 1.08387   6
   7   8  -1 1.41400 1.98429   4
   7   8  -1 3.81267 1.78742   7
   7   8  -1 3.44524 1.15134   8
  -6  -8   1 31.9663 4.09471   6
  -6  -8   1 27.0071 2.99752   4
   6  -8  -1 29.9908 3.95011   4
   6  -8  -1 32.3055 1.59942  12
   6  -8  -1 30.5251 1.18620  11
  -6  -8   1 33.2975 3.24380   5
   6  -8  -1 31.9381 2.69900   6
   6   8  -1 30.1054 2.67787   8
   6   8  -1 25.9971 2.29031   9
   6   8  -1 34.3658 3.85207   4
   6   8  -1 25.0854 3.47841   7
   5  -8  -1 39.0039 1.60167  11
  -5  -8   1 36.5384 7.42586   1
   5  -8  -1 43.1451 4.27086   4
  -5  -8   1 38.8621 4.40179   6
  -5  -8   1 40.1572 3.12761   4
  -5  -8   1 39.6621 3.75160   3
  -5  -8   1 33.7205 3.24107   5
   5  -8  -1 39.4844 2.28550   5
   5   8  -1 46.1190 3.86281   4
   5   8  -1 39.4613 3.79077   7
   5   8  -1 39.7344 2.51770   9
   5   8  -1 43.8716 2.97058   8
  -5   8   1 37.2210 6.68890   2
   4  -8  -1 16.1051 2.98412   4
   4  -8  -1 16.0496 0.74128  11
   4  -8  -1 13.3001 2.69332   1
  -4  -8   1 16.5769 2.10427   5
  -4  -8   1 12.5806 4.50831   1
   4  -8  -1 16.3225 1.43462   5
  -4  -8   1 12.1882 2.53061   6
  -4  -8   1 17.1033 1.83975  10
  -4  -8   1 18.0546 1.79594   4
  -4  -8   1 13.2586 2.37392   3
  -4   8   1 21.7633 5.32220   2
   4   8  -1 17.1819 1.86413   8
   4   8  -1 16.1084 3.33387   6
   4   8  -1 14.0395 2.20499   7
   4   8  -1 11.8748 1.89481   4
   4   8  -1 20.0774 1.61326   9
   3  -8  -1 193.483 12.0855   1
  -3  -8   1 184.974 8.97182  10
  -3  -8   1 200.192 9.86739   3
   3  -8  -1 213.909 10.4586   4
  -3  -8   1 200.077 14.6646   1
   3  -8  -1 206.067 7.93820   8
  -3  -8   1 192.783 11.0022   6
  -3  -8   1 175.542 9.65728   5
  -3  -8   1 196.522 8.00875   9
   3  -8  -1 207.970 8.85284   5
  -3   8   1 217.366 14.5581   2
   3   8  -1 185.046 11.2805   6
   3   8  -1 207.248 8.19407   9
   3   8  -1 204.064 8.65061   8
  -2  -8   1 41.6020 3.03304   7
   2  -8  -1 44.5738 3.56445   6
   2  -8  -1 41.7225 2.40053   3
   2  -8  -1 44.0158 2.83399   5
  -2  -8   1 41.3592 3.27831   3
  -2  -8   1 41.6066 2.15614   9
   2  -8  -1 42.5033 3.20404   7
  -2  -8   1 37.0012 5.88758   1
  -2  -8   1 35.8116 3.90856   6
   2  -8  -1 42.5052 2.07045   8
   2  -8  -1 39.7083 4.74072   1
  -2  -8   1 39.3351 2.76811  10
   2   8  -1 40.4274 4.19541   2
   2   8  -1 36.7010 4.05896   6
   2   8  -1 40.1898 3.27915   7
  -2   8   1 38.8948 5.92077   2
   2   8  -1 42.4265 2.56924   8
  -1  -8   1 24.4810 5.54686   1
   1  -8  -1 31.6607 2.02625  10
  -1  -8   1 29.4786 2.61408   7
  -1  -8   1 24.5896 2.09863  10
   1  -8  -1 29.1514 2.13467   3
  -1  -8   1 25.7601 1.73048   8
  -1  -8   1 29.8021 2.26771   4
  -1  -8   1 27.8177 1.83352   9
   1  -8  -1 32.1353 3.02556   6
   1  -8  -1 29.2689 4.31554   1
  -1  -8   1 28.2368 2.50392   3
  -1  -8   1 31.9350 3.44673   6
   1  -8  -1 28.4759 2.58142   7
   1  -8  -1 29.7037 1.68860   8
   1  -8  -1 28.7338 2.31622   5
   1   8  -1 29.9490 2.64516   7
   1   8  -1 29.4643 3.39395   6
  -1   8   1 37.0073 5.33765   2
   1   8  -1 28.7159 1.95530   8
  -1   8   1 29.2946 1.92781   8
   1   8  -1 35.5874 4.15218   2
   0  -8   1 420.700 22.8310   1
   0  -8  -1 468.000 19.2617   6
   0  -8   1 443.401 18.1418   7
   0  -8  -1 413.756 22.5947   1
   0  -8   1 421.315 17.0027   9
   0  -8   1 420.223 16.8673   8
   0  -8  -1 427.245 17.8202   3
   0  -8   1 423.605 17.8729   3
   0  -8  -1 414.672 16.9306   8
   0  -8  -1 444.176 18.2096   5
   0  -8   1 476.558 19.9020   6
   0  -8  -1 450.895 17.4768  10
   0   8   1 418.278 17.0434   8
   0   8   1 418.826 21.1183   2
   0   8  -1 428.977 16.9195   8
   0   8  -1 405.563 20.8733   2
   0   8   1 443.799 19.4449   6
  -1  -8  -1 14.6798 1.84690   3
   1  -8   1 17.2928 1.61541   3
   1  -8   1 14.8866 1.07923   8
  -1  -8  -1 14.2896 1.47322  10
   1  -8   1 19.9269 2.71244   6
   1  -8   1 17.9820 2.63894   7
  -1  -8  -1 14.3170 1.38417   8
   1  -8   1 17.8755 1.84022   5
   1  -8   1 18.2370 1.94272   4
   1  -8   1 15.7088 1.77598   9
  -1  -8  -1 17.8018 2.44477   4
  -1  -8  -1 17.2295 2.52250   6
   1  -8   1 20.6903 4.24631   1
  -1  -8  -1 17.7625 1.96917   5
  -1  -8  -1 18.7218 4.13483   1
  -1   8  -1 15.6138 1.28375   8
   1   8   1 14.9781 1.58135   8
  -1   8  -1 18.3170 3.93091   2
   1   8   1 19.9796 3.42332   2
   1   8   1 13.9614 2.58140   6
  -2  -8  -1 227.471 10.7256  10
   2  -8   1 250.252 11.5598   4
   2  -8   1 245.488 9.78998   8
  -2  -8  -1 262.966 12.6867   6
   2  -8   1 258.331 10.5293   3
  -2  -8  -1 231.622 15.9930   1
   2  -8   1 269.757 12.8800   6
  -2  -8  -1 238.690 11.5349   5
  -2  -8  -1 263.073 11.6549   3
  -2  -8  -1 250.333 11.0565   4
   2  -8   1 271.399 11.1079   5
   2  -8   1 255.564 14.8764   1
   2  -8   1 254.330 11.7470   7
   2   8   1 252.018 13.0318   6
  -2   8  -1 242.071 15.6057   2
   2   8   1 250.839 10.5268   8
   2   8   1 246.285 12.2672   2
   3  -8   1 38.3261 2.51986   5
   3  -8   1 35.9984 3.32120   4
  -3  -8  -1 39.6539 3.03004   4
  -3  -8  -1 38.2489 3.26962   3
   3  -8   1 34.9104 4.78881   1
  -3  -8  -1 32.5683 3.01196   5
   3  -8   1 40.3779 3.65424   7
  -3  -8  -1 35.2267 3.76185   6
  -3  -8  -1 46.6164 6.43000   1
  -3   8  -1 47.8363 6.65597   2
   3   8   1 40.3451 2.69834   8
   3   8   1 38.6181 4.13227   6
   4  -8   1 228.090 12.7824   1
  -4  -8  -1 230.630 12.3852   6
   4  -8   1 240.331 11.7076   4
  -4  -8  -1 231.193 11.2186   5
  -4  -8  -1 233.937 11.4251   3
   4  -8   1 234.736 11.6189   7
   4  -8   1 244.159 9.91100   5
  -4  -8  -1 226.954 16.6881   1
  -4  -8  -1 228.276 10.6075   4
   4   8   1 233.742 11.0103   4
  -4   8  -1 248.823 16.7919   2
   4   8   1 202.269 12.4983   6
   4   8   1 238.880 10.1509   8
   5  -8   1 12.0000 2.51505   4
  -5  -8  -1 6.27359 1.63271   3
  -5  -8  -1 10.9519 2.12639   4
   5  -8   1 12.0092 0.80403  12
  -5  -8  -1 9.52640 2.52641   6
  -5  -8  -1 8.14162 3.67173   1
   5  -8   1 9.76060 0.96893   5
  -5  -8  -1 11.2031 2.18806   5
  -5   8  -1 10.1177 4.03669   2
   5   8   1 12.9312 2.56386   4
   5   8   1 11.3123 1.71398   8
   5   8   1 7.31031 2.31455   6
   5   8   1 10.1254 1.33337   9
   6  -8   1 15.2692 2.97628   4
  -6  -8  -1 11.1627 2.14394   5
  -6  -8  -1 10.8484 2.78451   6
  -6  -8  -1 10.9452 2.19267   4
   6  -8   1 12.8883 0.88390  12
   6   8   1 8.70427 1.28945   9
   6   8   1 12.3211 2.72556   4
   6   8   1 11.8402 2.30240   7
   6   8   1 6.25034 2.25374   6
   6   8   1 11.2132 1.84941   8
  -7  -8  -1 21.3746 4.12385   6
  -7  -8  -1 20.6646 2.70117   5
   7  -8   1 16.3110 3.25237   4
   7  -8   1 22.5849 2.65901   6
  -7  -8  -1 19.7073 3.11007   4
   7   8   1 28.9006 4.04228   4
   7   8   1 19.4399 3.04281   7
   7   8   1 22.1935 2.62573   8
   8  -8   1 60.1507 5.78673   4
   8  -8   1 56.9103 4.50704   6
  -8  -8  -1 52.5347 5.15388   4
  -8  -8  -1 51.3502 4.40157   5
  -8  -8  -1 52.1406 5.57704   6
   8   8   1 60.6740 5.72147   4
   8   8   1 60.9295 4.20641   8
   8   8   1 49.8952 5.54092   7
   9  -8   1 13.7114 2.55418   6
  -9  -8  -1 11.4230 2.79566   6
  -9  -8  -1 13.2597 2.99585   4
   9  -8   1 15.7347 3.67097   4
   9   8   1 17.0869 3.24539   7
   9   8   1 13.5056 2.40444   8
   9   8   1 8.20326 2.87405   4
  10  -8   1 13.1602 3.45661   4
 -10  -8  -1 17.9577 2.96256   5
  10  -8   1 11.9526 2.40659   6
 -10  -8  -1 11.8324 2.95779   6
  10   8   1 8.93152 3.16250   4
  10   8   1 11.5999 2.30702   8
  11   8   1 -0.1321 1.22327   8
 -12  -8  -1 7.44132 0.75754  11
  12   8   1 6.46997 2.17791   8
 -13  -8  -1 0.34538 0.34779  11
 -14  -8  -1 0.40432 0.33192  11
 -14  -9   1 12.0008 0.95519  11
 -13  -9   1 1.45476 0.46482  11
  12   9  -1 24.9056 3.57945   8
  11   9  -1 20.1427 3.14909   8
  10   9  -1 2.07114 1.33439   8
  -9  -9   1 4.47664 1.51121   5
  -9  -9   1 -1.1223 1.70167   4
   9  -9  -1 2.28460 1.97988   4
  -9  -9   1 2.07743 1.31442   6
   9  -9  -1 1.20527 1.11913   6
   9   9  -1 7.23353 2.48786   7
   9   9  -1 -1.0682 2.14744   4
   9   9  -1 2.81630 1.34841   8
  -8  -9   1 13.6402 2.77016   4
  -8  -9   1 10.0844 2.83695   6
  -8  -9   1 8.97657 2.02852   5
   8  -9  -1 7.68719 2.62970   4
   8   9  -1 8.96181 2.51893   4
   8   9  -1 6.12023 2.42121   7
   8   9  -1 7.50635 1.74424   8
  -7  -9   1 25.4198 3.08672   5
  -7  -9   1 16.4604 3.44477   6
   7  -9  -1 27.7091 3.93748   4
  -7  -9   1 23.0294 3.11333   4
   7  -9  -1 23.0731 2.60336   6
   7  -9  -1 23.2446 1.41922  12
   7   9  -1 22.3255 3.20115   4
   7   9  -1 26.1311 3.96025   7
   7   9  -1 28.3007 2.76747   8
   6  -9  -1 19.0191 1.17037  12
   6  -9  -1 15.1246 2.96879   4
  -6  -9   1 17.0788 3.93156   6
  -6  -9   1 19.1432 2.49822   4
  -6  -9   1 16.8804 2.74352   5
   6  -9  -1 17.1416 2.04549   6
   6  -9  -1 17.1261 1.23173   5
   6  -9  -1 16.6238 0.72008  11
   6   9  -1 15.1098 2.63853   4
   6   9  -1 13.6149 1.74246   9
   6   9  -1 19.2165 2.34281   8
   5  -9  -1 2.77646 0.65850   5
  -5  -9   1 3.01635 1.71230   6
  -5  -9   1 2.95019 1.21748   5
  -5  -9   1 1.36656 0.92418   4
   5  -9  -1 2.90362 0.25899  11
   5   9  -1 1.62285 1.54431   7
   5   9  -1 1.63163 1.53925   4
   5   9  -1 4.37486 1.66317   6
   5   9  -1 2.73856 1.10310   8
  -4  -9   1 -2.1522 2.42044   1
  -4  -9   1 -0.3349 0.45027  10
  -4  -9   1 0.09688 0.76984   3
   4  -9  -1 1.34790 0.81411   6
  -4  -9   1 0.93572 0.69877   5
   4  -9  -1 -0.0416 0.37779   5
   4  -9  -1 0.02723 0.90448   4
   4  -9  -1 -2.0678 1.34433   1
  -4  -9   1 0.59556 1.11312   6
  -4  -9   1 0.25530 0.57833   4
   4  -9  -1 0.25895 0.15186  11
   4   9  -1 -0.5047 0.74186   6
  -4   9   1 0.86087 2.78544   2
   4   9  -1 0.01085 0.73958   8
   4   9  -1 -0.3564 0.82718   9
  -3  -9   1 308.490 15.1015   5
   3  -9  -1 351.806 15.8968   4
  -3  -9   1 332.486 15.2742   3
  -3  -9   1 329.453 14.3338  10
  -3  -9   1 332.198 21.2798   1
   3  -9  -1 352.083 15.0837   7
   3  -9  -1 375.221 15.7735   6
   3  -9  -1 332.655 18.3693   1
  -3  -9   1 312.278 16.4980   6
   3  -9  -1 297.555 14.0020   5
  -3   9   1 362.534 20.9497   2
   3   9  -1 316.202 17.1268   6
   3   9  -1 349.642 13.8878   8
  -2  -9   1 4.78364 1.11413  10
   2  -9  -1 6.53405 0.80200   8
   2  -9  -1 8.08441 1.80507   6
  -2  -9   1 7.55997 3.09073   1
  -2  -9   1 6.42033 1.58891   3
   2  -9  -1 7.27973 1.02852   3
   2  -9  -1 9.40455 1.53319   5
   2  -9  -1 6.02903 0.99918  10
  -2  -9   1 4.05902 1.34520   7
   2  -9  -1 8.81883 1.76506   7
  -2  -9   1 5.02648 1.90088   6
   2   9  -1 4.49130 2.26688   2
   2   9  -1 6.62766 2.02857   6
   2   9  -1 6.39439 1.11753   8
   2   9  -1 4.21240 1.49391   7
  -2   9   1 2.85269 2.84295   2
   1  -9  -1 121.369 5.69373  10
  -1  -9   1 121.058 5.21760   9
  -1  -9   1 117.990 6.65391   5
   1  -9  -1 106.378 9.72049   1
   1  -9  -1 121.975 6.25873   5
   1  -9  -1 123.709 6.25204   7
   1  -9  -1 118.126 5.19862   8
  -1  -9   1 127.475 8.01498   6
  -1  -9   1 127.898 6.29261   7
   1  -9  -1 132.504 7.30618   6
  -1  -9   1 115.190 6.42619   3
   1  -9  -1 125.618 6.00578   3
  -1  -9   1 113.244 5.95360  10
   1   9  -1 116.893 5.46016   8
   1   9  -1 112.075 7.86712   6
   1   9  -1 118.726 6.03908   7
   1   9  -1 118.563 8.60364   2
  -1   9   1 120.116 9.57671   2
  -1   9   1 126.301 5.45564   8
   0  -9   1 247.823 10.9965  10
   0  -9   1 241.373 10.9547   4
   0  -9   1 252.463 11.6342   5
   0  -9  -1 261.243 11.6138   5
   0  -9  -1 268.436 10.8816  10
   0  -9  -1 267.800 12.6261   6
   0  -9  -1 256.426 16.4357   1
   0  -9   1 252.723 11.4238   7
   0  -9  -1 264.352 11.3318   3
   0  -9   1 239.516 11.2174   3
   0  -9   1 238.413 10.1625   8
   0  -9  -1 231.053 10.2038   8
   0  -9   1 245.523 10.3441   9
   0  -9   1 236.875 16.0162   1
   0  -9   1 269.483 13.2454   6
   0   9   1 264.135 12.8719   6
   0   9  -1 259.825 10.3026   8
   0   9   1 258.901 10.4538   8
   0   9  -1 246.370 14.6086   2
   0   9   1 249.069 14.5839   2
  -1  -9  -1 30.8470 2.77543   5
   1  -9   1 30.7047 3.28436   7
  -1  -9  -1 31.3261 3.35553   6
  -1  -9  -1 33.8732 2.76017   3
   1  -9   1 33.7143 3.57165   6
   1  -9   1 28.6112 2.32577   3
   1  -9   1 27.2355 5.43380   1
   1  -9   1 33.0163 1.71259   8
   1  -9   1 25.8661 2.43584   4
  -1  -9  -1 32.8513 3.12099   4
  -1  -9  -1 25.9343 5.53327   1
   1  -9   1 31.7774 2.39123   9
   1  -9   1 27.2104 2.45140   5
  -1  -9  -1 30.3885 2.28577  10
  -1   9  -1 30.2589 1.87531   8
  -1   9  -1 27.6914 4.89183   2
   1   9   1 30.6725 2.26793   8
   1   9   1 22.6069 4.13747   2
   1   9   1 28.5789 3.58426   6
   2  -9   1 241.382 11.0738   4
   2  -9   1 216.371 14.5473   1
  -2  -9  -1 223.558 11.0573   5
  -2  -9  -1 251.242 12.3466   6
  -2  -9  -1 235.211 11.1189   3
   2  -9   1 238.903 10.0009   3
   2  -9   1 221.860 11.1690   7
  -2  -9  -1 212.089 15.8612   1
   2  -9   1 230.412 9.15639   8
  -2  -9  -1 223.575 10.2276  10
  -2  -9  -1 250.506 10.5754   4
   2  -9   1 252.076 12.4939   6
   2  -9   1 237.090 10.4764   5
   2   9   1 223.491 12.0891   2
   2   9   1 224.620 12.5443   6
   2   9   1 231.664 9.92386   8
  -2   9  -1 231.209 15.5341   2
  -3  -9  -1 84.3608 5.64097   3
  -3  -9  -1 90.5993 9.62211   1
   3  -9   1 89.2461 7.83208   1
  -3  -9  -1 89.0572 5.05175   4
   3  -9   1 87.6710 5.74612   4
   3  -9   1 104.134 6.81698   6
   3  -9   1 97.3637 6.13218   7
   3  -9   1 96.9915 4.93964   5
  -3  -9  -1 82.5132 6.26782   6
  -3   9  -1 105.198 10.3171   2
   3   9   1 82.2500 6.81482   6
   3   9   1 92.9501 4.76222   8
  -4  -9  -1 64.1567 4.12236   4
  -4  -9  -1 63.2763 5.48371   6
   4  -9   1 65.4948 3.60855   5
  -4  -9  -1 61.0635 8.57637   1
  -4  -9  -1 64.3970 4.77554   3
   4  -9   1 71.4249 5.10103   4
   4  -9   1 68.8013 5.24674   7
  -4  -9  -1 57.1440 4.43727   5
  -4   9  -1 57.9291 8.63608   2
   4   9   1 55.8663 5.68804   6
   4   9   1 64.1112 3.92859   8
   5  -9   1 111.649 7.23728   4
  -5  -9  -1 112.572 7.17379   3
   5  -9   1 114.101 4.56992  12
  -5  -9  -1 108.850 6.70950   5
  -5  -9  -1 106.111 6.25337   4
   5  -9   1 115.801 7.44427   7
   5  -9   1 108.464 5.16461   5
  -5  -9  -1 109.712 7.90581   6
   5   9   1 123.385 5.98222   8
   5   9   1 107.922 6.89577   4
   6  -9   1 33.9015 4.12899   4
  -6  -9  -1 32.0046 3.44058   4
   6  -9   1 31.0542 1.30189  11
   6  -9   1 33.7686 1.30650  11
  -6  -9  -1 33.5541 3.33768   5
  -6  -9  -1 28.4248 4.15207   6
   6  -9   1 36.9925 1.68304  12
   6   9   1 32.9037 3.48879   7
   6   9   1 26.8219 4.12644   4
   6   9   1 33.8989 3.00252   8
  -7  -9  -1 67.3907 5.16135   5
   7  -9   1 62.2078 5.88877   4
  -7  -9  -1 64.2800 6.24280   6
  -7  -9  -1 67.3390 5.26145   4
   7  -9   1 65.7828 4.79554   6
   7   9   1 69.4276 5.31496   7
   7   9   1 68.2963 5.78509   4
   7   9   1 73.0673 4.51707   8
  -8  -9  -1 11.1666 2.88924   6
   8  -9   1 10.4102 2.81717   4
  -8  -9  -1 9.36254 2.10672   5
  -8  -9  -1 10.6105 2.40662   4
   8  -9   1 11.6062 2.27398   6
   8   9   1 8.74742 2.96536   4
   8   9   1 8.08787 1.82845   8
   8   9   1 10.0289 2.59919   7
  -9  -9  -1 6.97878 2.26051   4
  -9  -9  -1 6.71081 1.81173   5
   9  -9   1 2.86606 1.98587   4
   9  -9   1 5.24210 1.48305   6
  -9  -9  -1 4.60725 1.73255   6
   9   9   1 3.36095 2.56126   7
   9   9   1 7.62496 2.90065   4
   9   9   1 5.43916 1.73949   8
  10   9   1 0.13772 1.21729   8
  11   9   1 2.89463 1.55187   8
 -12  -9  -1 5.71461 0.73623  11
  12   9   1 4.47119 2.01253   8
 -13  -9  -1 3.06194 0.54670  11
 -14  -9  -1 -0.2620 0.33931  11
 -15 -10   1 11.1872 0.97942  11
 -14 -10   1 -0.0932 0.34953  11
 -13 -10   1 60.6265 2.86038  11
  12  10  -1 -0.0317 1.50288   8
  11  10  -1 2.79614 1.73671   8
  10  10  -1 0.90657 1.47945   8
   9 -10  -1 49.9301 4.00249   6
   9 -10  -1 47.0751 5.73635   4
  -9 -10   1 41.1081 4.23820   5
  -9 -10   1 38.5214 5.42633   6
   9  10  -1 46.7634 4.00710   8
   9  10  -1 38.9257 5.20251   4
  -8 -10   1 2.33918 1.39891   5
   8 -10  -1 3.73621 2.05157   4
   8 -10  -1 0.99401 1.02578   6
  -8 -10   1 1.79582 1.38689   4
  -8 -10   1 3.16889 1.85920   6
   8  10  -1 0.83747 1.20675   8
   8  10  -1 2.09147 2.29125   4
  -7 -10   1 -0.2850 0.92085   4
  -7 -10   1 0.19908 0.72577   5
  -7 -10   1 1.68190 1.41881   6
   7 -10  -1 0.14366 0.38192  12
   7 -10  -1 0.86267 1.30322   4
   7  10  -1 1.41245 2.00506   4
   7  10  -1 2.57435 2.03456   7
   7  10  -1 1.52425 1.06172   8
   6 -10  -1 6.77131 0.95659   5
   6 -10  -1 6.17568 2.11619   4
  -6 -10   1 3.43639 1.64902   3
   6 -10  -1 6.01978 0.72014  12
  -6 -10   1 7.33409 2.53241   6
  -6 -10   1 6.35119 1.59039   4
   6 -10  -1 6.07916 0.34696  11
  -6 -10   1 6.48517 1.60535   5
   6  10  -1 7.97452 1.92095   7
   6  10  -1 3.66375 1.17083   9
   6  10  -1 7.74164 2.61537   6
   6  10  -1 5.10035 1.47124   8
  -5 -10   1 40.9401 4.19341   3
  -5 -10   1 43.9397 3.19753   4
   5 -10  -1 39.8340 2.67110   5
   5 -10  -1 44.9693 1.82909  11
  -5 -10   1 42.9959 5.00762   6
   5 -10  -1 42.1634 4.48604   4
  -5 -10   1 44.5972 3.96180   5
   5 -10  -1 48.6008 4.39458   6
   5  10  -1 50.0907 4.21656   7
   5  10  -1 49.9961 3.42331   8
   5  10  -1 39.8988 4.92252   6
  -4 -10   1 4.91250 2.05510   6
   4 -10  -1 2.79240 1.43935   4
   4 -10  -1 3.32002 0.33571  11
   4 -10  -1 1.34291 1.09175   6
   4 -10  -1 3.81680 0.95748   5
   4 -10  -1 2.85087 1.35086   7
  -4 -10   1 3.62949 1.35388   3
  -4 -10   1 1.34211 0.99880   5
  -4 -10   1 4.43813 1.29073  10
   4  10  -1 2.39779 1.61943   7
   4  10  -1 3.59943 1.15724   8
   3 -10  -1 455.763 20.1997   4
   3 -10  -1 429.612 23.3128   1
  -3 -10   1 424.773 26.4844   1
   3 -10  -1 488.625 18.0127  10
   3 -10  -1 464.645 18.5898   5
  -3 -10   1 400.306 19.3740   5
   3 -10  -1 461.330 19.4135   7
  -3 -10   1 424.645 18.5721  10
   3 -10  -1 477.893 20.1306   6
   3 -10  -1 449.103 17.2287   8
  -3 -10   1 417.561 19.5273   3
  -3 -10   1 417.634 21.0680   6
   3  10  -1 405.493 21.5381   6
   3  10  -1 445.093 18.0781   8
  -3  10   1 480.216 26.2706   2
   2 -10  -1 93.4634 5.12885   5
  -2 -10   1 97.3370 5.15916   7
  -2 -10   1 87.6135 5.58945   3
   2 -10  -1 98.3210 5.67279   7
  -2 -10   1 75.4670 9.39037   1
   2 -10  -1 86.5255 3.97637   8
  -2 -10   1 93.2084 6.98047   6
  -2 -10   1 91.3344 5.06280  10
  -2 -10   1 82.8994 5.54660   5
   2 -10  -1 88.3663 4.58578   3
   2 -10  -1 90.7008 8.60658   1
   2 -10  -1 94.3942 4.60560  10
   2  10  -1 91.1758 4.60181   8
   2  10  -1 81.9984 6.90364   6
  -2  10   1 103.632 9.78576   2
   2  10  -1 85.5714 5.01927   7
   2  10  -1 75.8091 7.80889   2
  -1 -10   1 54.6053 3.77526   7
  -1 -10   1 47.3344 3.65872   3
   1 -10  -1 57.7380 3.71047   5
   1 -10  -1 44.8896 2.48880   8
   1 -10  -1 49.2112 6.59248   1
  -1 -10   1 45.2073 7.48002   1
  -1 -10   1 44.5738 4.69014   6
   1 -10  -1 51.2652 2.84200   9
  -1 -10   1 43.5756 3.14008  10
  -1 -10   1 44.8795 3.63424   5
   1 -10  -1 49.9760 4.28883   6
   1 -10  -1 45.3486 3.19262   3
   1 -10  -1 51.3286 3.85161   7
   1 -10  -1 49.4066 3.00076  10
  -1  10   1 49.4802 2.87199   8
   1  10  -1 43.5481 6.18591   2
   1  10  -1 49.9740 2.94170   8
  -1  10   1 48.8390 6.76232   2
   1  10  -1 49.4096 4.90625   6
   0 -10  -1 209.954 9.58522   5
   0 -10   1 186.838 9.15962   3
   0 -10  -1 201.022 8.72616  10
   0 -10   1 186.613 9.43021   5
   0 -10  -1 207.058 10.6197   6
   0 -10   1 198.742 11.0311   6
   0 -10   1 187.630 8.83875   4
   0 -10  -1 189.586 14.2675   1
   0 -10   1 195.203 8.89043  10
   0 -10   1 173.873 7.95392   8
   0 -10  -1 190.557 9.17568   3
   0 -10   1 171.957 14.2459   1
   0 -10   1 193.860 9.40293   7
   0 -10   1 199.068 8.23710   9
   0  10  -1 205.428 13.0470   2
   0  10   1 199.929 8.35250   8
   0  10   1 202.987 13.1225   2
   0  10   1 169.780 10.3567   6
   0  10  -1 190.784 8.15403   8
   1 -10   1 10.4727 2.16013   7
  -1 -10  -1 11.9190 2.44632   6
  -1 -10  -1 3.87357 2.62634   1
   1 -10   1 10.9108 1.54299   9
  -1 -10  -1 9.48082 1.40168  10
   1 -10   1 7.40169 1.59041   5
   1 -10   1 9.39571 0.95391   8
   1 -10   1 9.14427 1.53224   3
   1 -10   1 15.9132 3.90680   1
  -1 -10  -1 9.10510 1.69817   3
  -1 -10  -1 8.58783 1.65331   5
   1 -10   1 9.42251 1.66574   4
   1 -10   1 6.43952 2.09446   6
  -1 -10  -1 10.5027 2.02988   4
   1  10   1 9.57299 1.45633   8
   1  10   1 8.28803 2.17373   6
  -1  10  -1 10.1294 1.21327   8
  -1  10  -1 8.35750 3.05738   2
   2 -10   1 1.19093 0.81242   4
   2 -10   1 0.50415 0.63861   3
  -2 -10  -1 4.27443 1.44591   4
  -2 -10  -1 3.58929 1.32459   5
   2 -10   1 4.17577 1.67986   7
  -2 -10  -1 3.66629 1.43574   6
   2 -10   1 1.89468 0.44017   8
  -2 -10  -1 1.63874 0.81604  10
   2 -10   1 0.70741 0.58594   5
  -2 -10  -1 2.18547 0.97339   3
   2 -10   1 0.25160 1.06206   9
   2  10   1 1.19463 0.89226   8
  -2  10  -1 2.28531 2.92851   2
   2  10   1 2.11798 1.36127   6
  -3 -10  -1 1.56748 0.76063   3
  -3 -10  -1 -1.4988 0.84089   4
   3 -10   1 -0.0674 0.68531   4
   3 -10   1 -0.0512 1.52728   1
  -3 -10  -1 5.53374 3.24899   1
   3 -10   1 0.22472 0.53001   5
   3 -10   1 0.19670 0.78206   6
   3 -10   1 -1.3178 1.27388   7
  -3 -10  -1 -0.9786 0.63102   6
  -3 -10  -1 0.36261 0.67850   5
   3  10   1 0.30806 0.77508   6
  -3  10  -1 -0.5823 3.16988   2
   3  10   1 -0.9205 0.70929   8
   4 -10   1 7.09129 1.32813   5
  -4 -10  -1 7.60852 1.89117   3
   4 -10   1 12.6101 2.59211   7
   4 -10   1 7.35770 2.05306   4
  -4 -10  -1 7.59208 1.70234   4
  -4 -10  -1 5.39520 1.81317   6
   4 -10   1 7.75510 2.12906   6
  -4 -10  -1 12.3130 2.48800   5
   4  10   1 5.01743 2.24557   6
   4  10   1 8.06006 1.55946   8
  -5 -10  -1 216.577 12.5966   6
   5 -10   1 231.287 12.0032   7
   5 -10   1 235.972 8.58552  12
  -5 -10  -1 207.377 10.3261   4
   5 -10   1 237.178 11.9033   4
   5 -10   1 212.451 9.39085   5
  -5 -10  -1 207.708 11.4547   3
  -5 -10  -1 198.631 10.9655   5
   5  10   1 197.873 13.0611   6
   5  10   1 221.105 9.98929   8
   6 -10   1 14.6265 3.04813   7
   6 -10   1 12.5131 1.07889   5
  -6 -10  -1 12.5547 2.44305   5
   6 -10   1 12.2413 2.72445   4
   6 -10   1 13.0733 0.92570  12
  -6 -10  -1 8.47419 2.58513   3
   6 -10   1 11.1700 0.53154  11
  -6 -10  -1 9.24389 2.55634   6
  -6 -10  -1 11.5140 2.29434   4
   6  10   1 7.20686 2.84133   6
   6  10   1 8.36600 1.86298   8
   6  10   1 8.37444 2.05229   7
  -7 -10  -1 32.5523 4.50487   6
  -7 -10  -1 29.3409 3.39727   4
   7 -10   1 32.5426 4.37178   7
   7 -10   1 25.8026 4.03394   4
  -7 -10  -1 30.9438 3.55868   5
   7 -10   1 30.4367 3.22541   6
   7  10   1 23.7353 3.70339   7
   7  10   1 32.1536 3.21558   8
   7  10   1 31.5596 4.18808   4
   8 -10   1 0.13066 1.65990   7
   8 -10   1 0.03060 1.44460   4
  -8 -10  -1 2.66427 2.01254   6
  -8 -10  -1 1.32512 1.21078   5
   8 -10   1 2.12764 1.16580   6
  -8 -10  -1 -0.8727 1.25575   4
   8  10   1 -3.0435 1.99153   7
   8  10   1 1.81010 1.23017   8
   8  10   1 2.72178 2.52755   4
  -9 -10  -1 5.46399 2.10792   6
  -9 -10  -1 3.02714 1.89219   4
   9 -10   1 6.34200 2.67960   4
  -9 -10  -1 6.85923 2.06394   5
   9 -10   1 6.38293 1.48616   6
   9  10   1 11.3258 2.20767   8
   9  10   1 1.10137 2.59498   7
  10  10   1 1.91352 1.43026   8
  11  10   1 5.55942 2.06153   8
 -12 -10  -1 13.6144 1.08015  11
  12  10   1 9.65592 2.63635   8
 -13 -10  -1 5.58739 0.72858  11
 -14 -10  -1 -0.1012 0.34643  11
 -14 -11   1 0.92878 0.46778  11
 -13 -11   1 0.09775 0.41940  11
  11  11  -1 2.88816 1.82257   8
  10  11  -1 -0.3106 1.20350   8
   9  11  -1 6.83092 1.90416   8
  -8 -11   1 1.78481 1.59904   6
   8 -11  -1 3.03872 0.60285  12
  -8 -11   1 2.36100 1.44458   4
  -8 -11   1 1.17266 0.94840   5
   8 -11  -1 0.81028 1.66100   4
   8 -11  -1 2.28115 1.06554   6
   8  11  -1 0.45272 1.22609   8
   8  11  -1 4.86748 2.15535   4
   8  11  -1 6.06379 2.47771   7
  -7 -11   1 24.1253 3.02629   4
  -7 -11   1 24.7069 3.36774   5
   7 -11  -1 25.6354 4.09719   4
   7 -11  -1 30.5158 1.65439  12
   7 -11  -1 36.8093 3.81404   6
   7 -11  -1 27.3503 2.80839   6
  -7 -11   1 23.0643 4.49076   6
   7  11  -1 34.3085 3.31520   8
   7  11  -1 24.2067 3.20896   9
   6 -11  -1 -0.4792 1.23621   4
   6 -11  -1 0.52120 1.04119   6
  -6 -11   1 1.01841 0.87407   5
   6 -11  -1 0.22680 0.38842   5
  -6 -11   1 1.39566 0.86770   4
  -6 -11   1 0.39473 1.14122   6
   6 -11  -1 0.96487 0.45704  12
   6  11  -1 1.49278 1.10327   8
   6  11  -1 4.80786 1.98231   7
   5 -11  -1 -1.7056 1.02670   4
   5 -11  -1 2.38790 1.57905   7
   5 -11  -1 1.73106 0.69863   5
  -5 -11   1 -0.4430 1.07439   6
   5 -11  -1 0.35846 0.51448  10
  -5 -11   1 0.54052 1.06628   3
   5 -11  -1 1.61977 1.02381   6
  -5 -11   1 0.28158 0.90765   5
   5  11  -1 2.20577 1.18066   8
   5  11  -1 -2.9325 1.77530   7
   4 -11  -1 5.43002 1.68158   6
  -4 -11   1 6.99616 1.72179   3
  -4 -11   1 4.09037 1.96679   6
   4 -11  -1 5.17515 1.00717  10
  -4 -11   1 5.11454 1.22224  10
  -4 -11   1 3.98905 1.40314   5
   4 -11  -1 5.33835 0.42767  11
   4 -11  -1 1.99697 1.36981   4
   4 -11  -1 7.27440 1.38257   5
   4  11  -1 3.91139 1.28782   8
   4  11  -1 4.67837 2.03935   6
   4  11  -1 7.52090 1.89464   7
   3 -11  -1 26.4565 1.98001  10
   3 -11  -1 25.4399 3.14075   4
  -3 -11   1 21.3586 2.76405   3
   3 -11  -1 21.8970 1.40998   8
   3 -11  -1 23.2381 3.06873   6
   3 -11  -1 24.0405 2.26469   5
  -3 -11   1 21.7582 4.10300   6
  -3 -11   1 21.2862 2.73777   5
  -3 -11   1 20.7660 2.28363  10
   3 -11  -1 23.7389 3.25941   7
   3  11  -1 19.5865 3.92467   6
   3  11  -1 21.7141 2.34721   8
  -2 -11   1 71.7035 4.49153  10
   2 -11  -1 68.9921 3.44137   8
  -2 -11   1 74.5399 5.19158   5
  -2 -11   1 72.7635 5.13335   3
   2 -11  -1 70.3241 5.32886   4
   2 -11  -1 78.1434 4.12581  10
   2 -11  -1 77.8751 4.69978   5
   2 -11  -1 73.9557 4.16142   3
   2 -11  -1 74.6946 5.24965   7
   2 -11  -1 82.7324 5.77919   6
  -2 -11   1 85.1371 6.83034   6
   2  11  -1 70.9347 6.62505   6
   2  11  -1 74.9121 4.14130   8
  -1 -11   1 89.4680 5.60345   5
  -1 -11   1 91.4382 5.20705   7
   1 -11  -1 87.6087 4.64760  10
  -1 -11   1 87.1487 6.76928   6
   1 -11  -1 80.9790 4.85368   3
   1 -11  -1 89.8641 4.34696   9
  -1 -11   1 77.7151 4.83417  10
   1 -11  -1 86.5179 5.29824   5
   1 -11  -1 88.5923 6.27581   6
  -1 -11   1 85.1927 5.44428   3
   1 -11  -1 82.1647 5.34345   7
   1  11  -1 86.3962 6.92799   6
   1  11  -1 91.2708 4.52437   8
  -1  11   1 89.6883 4.43049   8
   0 -11  -1 11.6245 2.54587   6
   0 -11  -1 13.0800 1.57406  10
   0 -11  -1 10.1667 1.74275   3
   0 -11   1 12.3245 1.98796   3
   0 -11   1 12.1349 1.62651  10
   0 -11   1 11.8191 1.96953   5
   0 -11   1 11.6039 2.16763   7
   0 -11   1 11.1083 2.72006   6
   0 -11   1 12.3689 1.82142   9
   0 -11  -1 10.0913 1.97158   5
   0 -11   1 10.3143 1.64078   4
   0  11  -1 13.8046 1.75092   8
   0  11   1 12.8522 1.70687   8
   1 -11   1 43.4335 3.10562   9
   1 -11   1 39.3737 4.16511   7
  -1 -11  -1 39.8539 3.42729   3
  -1 -11  -1 40.8509 4.25836   6
   1 -11   1 46.6839 4.70839   6
  -1 -11  -1 40.2228 3.74787   4
   1 -11   1 38.8744 3.10032   3
  -1 -11  -1 39.5769 3.40374   5
   1 -11   1 37.6376 3.18561   4
   1 -11   1 37.9811 2.16027   8
   1 -11   1 37.2131 2.87493  10
  -1 -11  -1 37.5982 2.83926  10
   1 -11   1 38.5446 3.24550   5
  -1  11  -1 42.0591 2.50989   8
   1  11   1 47.1024 3.00272   8
   1  11   1 37.6090 4.47376   6
   2 -11   1 461.756 19.4100   5
  -2 -11  -1 444.594 21.2445   6
   2 -11   1 473.553 18.5919   9
   2 -11   1 478.923 21.6501   6
  -2 -11  -1 431.461 19.9342   5
   2 -11   1 419.214 17.6331   8
   2 -11   1 454.122 19.7555   4
   2 -11   1 489.874 20.3376   7
  -2 -11  -1 435.868 19.9194   3
  -2 -11  -1 468.748 19.0791   4
   2 -11   1 438.582 18.7061   3
   2  11   1 473.130 18.5959   8
   2  11   1 444.216 22.0877   6
   3 -11   1 27.4882 3.80755   7
   3 -11   1 25.2938 3.00634   4
   3 -11   1 23.9190 3.54799   6
  -3 -11  -1 24.1205 2.83574   5
   3 -11   1 24.4296 2.31565   5
  -3 -11  -1 22.2535 3.44231   6
  -3 -11  -1 26.1998 2.94683   3
  -3 -11  -1 20.6377 2.56448   4
   3  11   1 27.0021 2.55093   8
   3  11   1 20.3738 3.91427   6
   4 -11   1 120.045 6.17886   5
  -4 -11  -1 121.398 7.59252   3
   4 -11   1 125.694 7.64372   4
  -4 -11  -1 119.154 7.30795   5
   4 -11   1 130.039 8.46333   6
  -4 -11  -1 112.883 6.37365   4
  -4 -11  -1 116.211 8.38802   6
   4 -11   1 134.020 8.06774   7
   4  11   1 120.654 6.30987   8
   5 -11   1 1.35254 1.35950   4
   5 -11   1 4.47339 1.00242   5
   5 -11   1 5.45103 0.63663  12
  -5 -11  -1 3.02195 1.46272   3
   5 -11   1 4.05556 1.93929   7
  -5 -11  -1 2.63162 1.21799   4
   5 -11   1 3.45040 1.54136   6
  -5 -11  -1 5.84369 1.59405   5
  -5 -11  -1 3.81072 2.01758   6
   5  11   1 4.02574 1.38058   8
  -6 -11  -1 2.17628 1.41701   6
   6 -11   1 0.27427 1.21485   4
   6 -11   1 -0.0480 0.36386   5
   6 -11   1 -0.6065 1.41620   7
   6 -11   1 0.30506 0.35705  12
   6 -11   1 0.09076 0.12185  11
  -6 -11  -1 0.81244 0.83064   5
  -6 -11  -1 0.56534 0.97849   4
   6  11   1 2.01933 1.25541   8
  -7 -11  -1 4.66916 2.00068   6
   7 -11   1 1.91671 1.87449   7
  -7 -11  -1 2.51514 1.46214   5
  -7 -11  -1 1.02836 1.25677   4
   7 -11   1 0.78552 0.98261   6
   7 -11   1 2.66389 1.92933   4
   7  11   1 2.56034 1.27618   8
   8 -11   1 13.7503 3.61549   7
  -8 -11  -1 14.8297 3.53145   6
   8 -11   1 18.3875 3.87500   4
  -8 -11  -1 24.9906 3.73148   5
   8 -11   1 18.2378 2.65811   6
  -8 -11  -1 18.6656 3.21600   4
   8  11   1 21.9858 2.98279   8
   9  11   1 2.19338 1.40223   8
  10  11   1 1.27268 1.42843   8
  11  11   1 11.9303 2.61544   8
 -12 -11  -1 -0.1859 0.37636  11
 -13 -11  -1 5.69048 0.76581  11
 -14 -11  -1 5.64927 0.73963  11
 -14 -12   1 1.83417 0.53510  11
 -13 -12   1 8.21685 0.93694  11
  11  12  -1 2.23177 1.73382   8
  10  12  -1 30.9082 3.90926   8
   9  12  -1 14.9557 2.68022   8
   8 -12  -1 13.0687 1.14970  12
   8 -12  -1 12.0918 1.06170  10
   8  12  -1 13.9736 2.53194   8
   7 -12  -1 11.3631 3.02906   7
   7 -12  -1 10.8350 1.01748  12
  -7 -12   1 9.12279 2.40023   5
   7 -12  -1 9.86325 0.46699  11
   7 -12  -1 13.5663 2.04994   6
   7 -12  -1 9.48742 1.05287  10
   7 -12  -1 7.30088 2.18585   6
  -7 -12   1 8.32511 3.24068   6
   7 -12  -1 7.60685 2.46518   4
   7  12  -1 9.19125 2.02235   8
   6 -12  -1 3.91741 1.64056   6
   6 -12  -1 5.35323 2.10624   4
   6 -12  -1 5.45290 0.93067  10
  -6 -12   1 3.38747 1.63989   5
   6 -12  -1 3.36654 0.62708  12
  -6 -12   1 3.70126 1.95738   6
   6 -12  -1 2.55927 0.68890   5
   6 -12  -1 4.49103 1.94540   7
   6 -12  -1 3.99251 0.32856  11
   6  12  -1 -0.3524 1.99568   7
   6  12  -1 1.93413 1.27030   8
  -5 -12   1 1.97413 1.46321   6
   5 -12  -1 3.36737 1.79912   7
   5 -12  -1 3.35497 0.36418  11
   5 -12  -1 4.21770 1.50604   6
  -5 -12   1 1.66690 1.14766   5
   5 -12  -1 2.64138 0.82156   5
   5 -12  -1 3.78606 0.85080  10
   5 -12  -1 1.67087 1.47063   4
   5  12  -1 3.42401 1.41297   8
  -4 -12   1 7.51203 2.83646   6
   4 -12  -1 9.27927 2.32798   4
   4 -12  -1 7.02061 2.08731   7
  -4 -12   1 4.42150 1.42531   5
   4 -12  -1 5.73285 1.27020   5
  -4 -12   1 2.97270 1.51932   3
   4 -12  -1 6.52292 1.18875  10
   4 -12  -1 7.52600 2.04957   6
   4 -12  -1 6.14665 0.48333  11
   4  12  -1 4.46027 1.41770   8
   3 -12  -1 132.223 8.16427   4
   3 -12  -1 124.225 6.04039   3
   3 -12  -1 137.081 7.04809   5
   3 -12  -1 148.683 6.49889  10
  -3 -12   1 128.700 7.00847  10
   3 -12  -1 125.009 5.55540   8
   3 -12  -1 140.192 7.95778   7
  -3 -12   1 136.392 9.43005   6
  -3 -12   1 124.460 7.78020   5
  -3 -12   1 119.121 7.75059   3
   3 -12  -1 139.889 8.34263   6
   3  12  -1 144.140 6.68691   8
   3  12  -1 119.562 9.51888   6
   2 -12  -1 14.7583 1.61732  10
   2 -12  -1 14.6284 2.40548   5
   2 -12  -1 15.6157 1.89775   9
  -2 -12   1 14.4532 1.92446  10
   2 -12  -1 17.5940 2.73143   4
  -2 -12   1 14.8150 3.38979   6
  -2 -12   1 18.1588 3.06321   5
  -2 -12   1 13.2032 2.36261   3
   2 -12  -1 11.7342 2.42704   6
   2 -12  -1 14.3479 1.75219   3
   2  12  -1 12.4482 3.30356   6
   2  12  -1 15.9141 2.18016   8
   1 -12  -1 0.69216 0.89178   9
   1 -12  -1 1.75131 0.79009   3
  -1 -12   1 0.40163 0.64972   5
   1 -12  -1 0.70883 0.59786  10
   1 -12  -1 1.07231 1.03389   6
  -1 -12   1 1.05113 1.62409   6
  -1 -12   1 0.20640 0.74379   3
  -1 -12   1 -1.9899 1.10272   7
  -1 -12   1 1.59725 0.84677  10
   1 -12  -1 -0.2199 0.53725   5
   1 -12  -1 -1.9769 1.21997   7
   1  12  -1 0.01885 0.86756   8
  -1  12   1 1.35145 0.85446   8
   0 -12  -1 1.42110 1.63914   4
   0 -12  -1 3.90410 1.16278  10
   0 -12   1 1.20470 0.97307   9
   0 -12  -1 0.02826 0.76360   5
   0 -12   1 2.66668 0.92175   4
   0 -12   1 2.28901 0.82334  10
   0 -12   1 4.52898 1.89892   6
   0 -12   1 2.18201 1.16772   5
   0 -12  -1 1.93487 1.42186   6
   0 -12   1 1.04617 0.92103   3
   0 -12  -1 1.42709 0.95612   3
   0 -12   1 3.05833 1.46299   7
   0  12   1 2.67453 1.08566   8
   0  12  -1 1.37367 0.91393   8
  -1 -12  -1 39.1659 3.55060   5
  -1 -12  -1 40.1232 4.39756   6
   1 -12   1 41.2170 4.46482   6
   1 -12   1 38.3433 4.27675   7
  -1 -12  -1 38.9604 3.48388   3
   1 -12   1 38.7579 3.05346   9
   1 -12   1 35.8033 3.12639   3
   1 -12   1 43.9905 3.11441  10
  -1 -12  -1 41.7285 3.03106  10
   1 -12   1 45.6799 3.57053   5
   1 -12   1 37.6268 2.53587   8
  -1 -12  -1 35.1694 3.84184   4
   1 -12   1 39.2622 3.29116   4
   1  12   1 43.1655 3.05391   8
   1  12   1 43.0305 4.84802   6
  -1  12  -1 42.7656 2.68190   8
   2 -12   1 47.0786 3.22696  10
  -2 -12  -1 35.1693 4.34272   6
  -2 -12  -1 43.9273 3.90500   3
   2 -12   1 43.1421 4.75881   6
  -2 -12  -1 48.4408 3.74545   4
   2 -12   1 45.7246 3.20971   3
   2 -12   1 51.9671 3.58032   9
   2 -12   1 42.1700 3.75893   4
  -2 -12  -1 40.9074 3.75223   5
   2 -12   1 40.7417 3.44340   5
   2 -12   1 41.1248 2.24929   8
   2 -12   1 56.0339 4.89903   7
   2  12   1 42.6637 5.16537   6
   2  12   1 44.2307 3.31768   8
  -3 -12  -1 4.39701 2.03943   6
  -3 -12  -1 4.81785 1.53566   5
   3 -12   1 8.10563 1.95301   4
   3 -12   1 6.47313 1.51169   5
  -3 -12  -1 7.44265 1.60503   4
   3 -12   1 7.15907 1.71806   9
   3 -12   1 6.02155 2.14208   7
  -3 -12  -1 4.98490 1.60945   3
   3 -12   1 5.08024 1.89794   6
   3  12   1 8.14108 1.66947   8
   4 -12   1 1.37754 1.28727   6
  -4 -12  -1 3.42980 1.13681   4
  -4 -12  -1 1.81794 1.38160   6
  -4 -12  -1 2.05494 1.29552   5
   4 -12   1 1.97813 0.75657   5
  -4 -12  -1 -0.4031 1.00235   3
   4 -12   1 2.25016 1.38189   4
   4 -12   1 2.04294 1.64243   7
   4  12   1 1.85404 1.19744   8
  -5 -12  -1 1.18001 1.03542   5
   5 -12   1 0.17183 0.87559   6
   5 -12   1 -0.0649 0.56546   5
  -5 -12  -1 -1.0108 0.83907   4
  -5 -12  -1 0.17160 1.11399   6
   5 -12   1 -0.2151 0.30625  12
   5 -12   1 1.00329 1.64290   7
   5 -12   1 -0.8069 1.00371   4
   5  12   1 0.62230 1.00956   8
   6 -12   1 4.48428 1.88694   4
  -6 -12  -1 5.38412 2.32485   6
   6 -12   1 3.86353 2.04691   6
   6 -12   1 5.84462 0.99195   5
  -6 -12  -1 5.89715 1.78028   5
   6 -12   1 3.09444 1.99756   7
   6 -12   1 5.64569 0.68368  12
   6 -12   1 5.25200 0.37531  11
   6  12   1 2.42700 1.30383   8
  -7 -12  -1 21.6265 3.69009   5
  -7 -12  -1 29.5249 3.37288   4
   7 -12   1 26.1839 4.16355   6
   7 -12   1 27.3484 4.67711   7
   7 -12   1 21.9296 4.22989   4
  -7 -12  -1 20.9893 4.28673   6
   7  12   1 27.5516 3.18796   8
   8  12   1 9.30023 2.35572   8
   9  12   1 17.3264 2.93808   8
  10  12   1 44.8352 4.45099   8
  11  12   1 16.9118 3.17536   8
 -12 -12  -1 0.43993 0.45369  11
 -13 -12  -1 3.92626 0.68769  11
 -14 -12  -1 1.21886 0.47361  11
 -14 -13   1 0.52692 0.46476  11
 -13 -13   1 12.6944 1.14783  11
  10  13  -1 0.64546 1.36629   8
   9  13  -1 2.06179 1.55305   8
   8 -13  -1 4.82368 0.76207  12
   8 -13  -1 4.46270 0.65235  10
   8  13  -1 7.40684 2.18206   8
  -7 -13   1 62.0150 5.66658   5
   7 -13  -1 67.9382 2.56374  11
   7 -13  -1 56.5181 5.51159   6
  -7 -13   1 65.3018 7.13674   6
   7 -13  -1 66.8257 3.34076  10
   7 -13  -1 58.6412 6.26619   7
   7 -13  -1 67.0590 3.40879   5
   7 -13  -1 57.5802 4.51788   6
   7 -13  -1 70.7626 3.08836  12
   7 -13  -1 63.0120 6.27723   4
   7  13  -1 62.9933 4.79735   8
   6 -13  -1 8.57997 1.38096   5
   6 -13  -1 8.90943 1.17112  10
  -6 -13   1 8.92248 2.17536   5
   6 -13  -1 8.11241 0.51682  11
   6 -13  -1 8.84186 0.94006  12
   6 -13  -1 9.89681 2.81833   4
   6 -13  -1 10.5095 2.90654   7
  -6 -13   1 6.13898 2.54012   6
   6  13  -1 9.09441 2.02325   8
   5 -13  -1 1.51865 1.45533   6
   5 -13  -1 7.04281 2.27004   7
   5 -13  -1 4.09032 1.08747   5
  -5 -13   1 3.90555 1.91743   6
   5 -13  -1 3.85835 0.94568  10
  -5 -13   1 7.30357 2.15986   5
   5 -13  -1 3.90915 0.41483  11
   5 -13  -1 6.16166 2.02672   4
   5  13  -1 2.24299 1.38285   8
   4 -13  -1 12.7746 1.95826   5
  -4 -13   1 12.1616 3.51343   6
   4 -13  -1 14.8527 2.85271   6
   4 -13  -1 9.68915 2.66974   4
   4 -13  -1 15.3301 2.97260   7
  -4 -13   1 13.7791 2.64639   5
   4 -13  -1 11.7520 0.74260  11
   4 -13  -1 14.8611 1.54674  10
   4  13  -1 10.1936 1.96007   8
  -3 -13   1 15.4748 3.55745   6
   3 -13  -1 20.3466 2.29575   5
   3 -13  -1 17.6752 1.76149   3
   3 -13  -1 18.3310 3.21128   6
   3 -13  -1 20.2705 1.84412  10
  -3 -13   1 21.9920 2.84821   5
  -3 -13   1 16.1904 2.16575  10
  -3 -13   1 14.1112 2.61638   3
   3 -13  -1 20.2103 3.43823   4
   3 -13  -1 16.4250 1.35219   8
   3 -13  -1 19.2981 3.04458   7
   3  13  -1 24.7714 2.63746   8
   2 -13  -1 0.10502 0.54106  10
  -2 -13   1 0.58448 0.75743  10
   2 -13  -1 0.66555 0.97794   4
   2 -13  -1 -0.1513 0.59636   5
   2 -13  -1 1.64727 1.12022   6
   2 -13  -1 -0.9527 0.95875   9
   2 -13  -1 -1.0212 1.44996   7
  -2 -13   1 0.73339 0.79580   3
  -2 -13   1 0.08455 0.96250   6
   2  13  -1 0.50866 1.13239   6
   2  13  -1 0.85037 0.98730   8
  -1 -13   1 152.624 7.70434  10
   1 -13  -1 148.907 8.10978   5
  -1 -13   1 138.686 9.72259   6
   1 -13  -1 149.540 9.27606   6
  -1 -13   1 145.929 8.45586   5
   1 -13  -1 140.631 8.32096   4
   1 -13  -1 150.421 7.27213  10
   1 -13  -1 139.333 7.63707   3
  -1 -13   1 138.274 8.15215   3
   1 -13  -1 152.979 6.65214   9
  -1  13   1 158.463 6.98202   8
   1  13  -1 157.910 7.10270   8
   0 -13   1 37.8293 3.48660   4
   0 -13  -1 34.8721 4.32034   6
   0 -13  -1 37.5797 3.42142   3
   0 -13   1 39.2273 4.77957   6
   0 -13   1 41.7445 3.19864  10
   0 -13   1 39.3140 3.54718   3
   0 -13  -1 35.7519 3.97055   4
   0 -13   1 44.1253 2.76931   9
   0 -13  -1 41.5390 3.03799  10
   0 -13   1 46.0271 3.85020   5
   0 -13   1 41.2572 3.79980   7
   0 -13   1 38.4933 3.01899   4
   0 -13  -1 37.9703 3.59962   5
   0  13  -1 42.9274 2.92584   8
   0  13   1 39.9932 3.00923   8
  -1 -13  -1 25.7198 2.46811  10
  -1 -13  -1 22.2241 3.56570   6
   1 -13   1 30.6916 2.61434  10
   1 -13   1 29.2074 2.81980   4
   1 -13   1 28.4514 2.93945   5
   1 -13   1 25.7905 2.70042   9
  -1 -13  -1 26.7100 2.86099   3
  -1 -13  -1 24.2760 2.97666   5
  -1 -13  -1 25.5871 3.37491   4
   1 -13   1 26.2298 2.79978   3
   1 -13   1 33.5735 3.90314   7
   1 -13   1 32.9618 4.21227   6
   1  13   1 25.7044 4.02959   6
  -1  13  -1 28.5345 2.29176   8
  -2 -13  -1 114.956 6.16731   4
   2 -13   1 113.045 8.27491   6
   2 -13   1 112.751 7.40653   7
   2 -13   1 105.096 5.95210   3
   2 -13   1 103.625 6.36206   5
  -2 -13  -1 108.511 6.94286   3
  -2 -13  -1 108.896 7.95274   6
   2 -13   1 109.433 6.66621   4
   2 -13   1 116.040 6.05564  10
  -2 -13  -1 108.127 6.98890   5
   2 -13   1 112.777 5.94193   9
   2  13   1 124.261 6.04721   8
   2  13   1 108.502 8.75120   6
   3 -13   1 59.2773 3.79805  10
   3 -13   1 60.6744 4.11158   9
   3 -13   1 60.5438 5.53452   7
   3 -13   1 54.2881 4.02686   5
   3 -13   1 64.2734 5.76110   6
  -3 -13  -1 51.1593 4.61183   5
   3 -13   1 53.3576 4.54140   4
  -3 -13  -1 46.6746 4.55842   3
  -3 -13  -1 59.9052 5.71168   6
   3  13   1 58.1936 4.02840   8
  -4 -13  -1 0.57044 0.84091   5
   4 -13   1 1.99480 0.90084   5
   4 -13   1 0.31942 1.39550   9
   4 -13   1 2.14691 1.86185   7
   4 -13   1 2.17333 1.51413   4
  -4 -13  -1 3.83404 1.91885   6
  -4 -13  -1 0.50645 0.87371   4
   4  13   1 1.10089 1.14625   8
   5 -13   1 23.1826 3.46571   4
   5 -13   1 25.8230 1.41330  12
   5 -13   1 21.3959 3.88228   7
   5 -13   1 23.4367 4.21167   6
  -5 -13  -1 23.1213 2.59048   4
  -5 -13  -1 25.6619 4.54468   6
   5 -13   1 22.7400 2.26542   5
  -5 -13  -1 21.8414 3.44389   5
   5  13   1 26.3946 3.08530   8
  -6 -13  -1 1.40157 1.44909   6
  -6 -13  -1 -0.2538 0.78831   5
  -6 -13  -1 0.63544 1.00370   4
   6 -13   1 0.21899 0.59369   5
   6 -13   1 0.45322 0.19594  11
   6 -13   1 -0.0343 0.33417  12
   6 -13   1 0.12229 1.11341   4
   6 -13   1 1.00062 1.73922   7
   6  13   1 2.81118 1.37462   8
  -7 -13  -1 14.8718 2.86699   5
   7 -13   1 15.6617 3.65936   6
  -7 -13  -1 20.3290 3.18072   4
   7 -13   1 20.7809 0.85225  11
   7 -13   1 18.5798 3.98616   7
   7 -13   1 21.5246 4.10755   4
   7  13   1 20.4608 2.97821   8
   8  13   1 15.6546 2.76231   8
   9  13   1 5.09769 1.93212   8
  10  13   1 1.28381 1.83710   8
 -12 -13  -1 5.54552 0.81424  11
 -13 -13  -1 1.28909 0.51682  11
 -14 -13  -1 0.05457 0.45181  11
 -13 -14   1 3.91689 0.77115  11
  10  14  -1 19.5839 3.45394   8
   9  14  -1 1.05241 1.58432   8
   8 -14  -1 0.08263 0.45919  12
   8  14  -1 -0.2665 1.26378   8
   7 -14  -1 12.9514 1.22361  10
   7 -14  -1 11.7353 0.60339  11
   7 -14  -1 11.1189 1.11945  12
   7  14  -1 14.1919 2.68978   8
  -6 -14   1 -0.3424 1.11707   6
   6 -14  -1 -0.7642 1.47236   7
   6 -14  -1 -2.0958 1.17994   6
   6 -14  -1 0.03690 0.46897  10
   6 -14  -1 1.79641 1.65583   4
   6 -14  -1 0.25816 0.59232   5
   6 -14  -1 0.54881 0.45972  12
  -6 -14   1 -0.6510 0.85799   5
   6 -14  -1 0.06491 0.17345  11
   6  14  -1 -1.3542 1.33086   8
  -5 -14   1 4.55990 2.14734   6
   5 -14  -1 3.96506 2.31339   7
   5 -14  -1 3.26351 1.61797   6
   5 -14  -1 4.21628 0.45196  11
   5 -14  -1 4.06404 1.03984   5
   5 -14  -1 2.76993 1.92042   4
   5 -14  -1 5.09602 1.02467  10
  -5 -14   1 4.37854 1.68935   5
   5  14  -1 5.35343 1.63460   8
   4 -14  -1 117.637 4.72155  11
   4 -14  -1 108.856 7.92866   4
  -4 -14   1 103.465 8.86931   6
   4 -14  -1 123.176 8.10964   7
   4 -14  -1 117.707 7.92911   6
  -4 -14   1 117.286 7.82205   5
   4 -14  -1 124.049 5.93445  10
   4 -14  -1 113.673 6.55993   5
   4  14  -1 124.470 6.52684   8
  -3 -14   1 108.147 6.43273  10
   3 -14  -1 124.860 6.02597   9
   3 -14  -1 118.886 6.58736   5
  -3 -14   1 88.3474 7.03786   3
   3 -14  -1 106.017 7.28749   7
  -3 -14   1 104.448 8.68869   6
  -3 -14   1 101.640 7.27636   5
   3 -14  -1 110.213 7.46572   4
   3 -14  -1 115.521 5.74877  10
   3 -14  -1 106.577 7.54275   6
   3  14  -1 116.772 6.08904   8
   2 -14  -1 145.007 9.15403   6
   2 -14  -1 138.763 8.51289   4
   2 -14  -1 150.933 7.24976  10
  -2 -14   1 150.723 8.88925   5
  -2 -14   1 140.917 7.73151  10
   2 -14  -1 154.002 8.28283   7
   2 -14  -1 139.783 7.37586   3
   2 -14  -1 159.056 7.04365   9
  -2 -14   1 133.375 9.91521   6
   2 -14  -1 150.712 8.18908   5
  -2 -14   1 140.295 8.56131   3
   2  14  -1 150.001 7.27232   8
  -1 -14   1 90.3620 6.41982   5
  -1 -14   1 82.3853 6.15241   3
   1 -14  -1 95.0508 5.34902  10
   1 -14  -1 85.2883 5.70870   3
   1 -14  -1 98.8336 6.45743   4
   1 -14  -1 90.7280 7.12393   6
  -1 -14   1 107.511 5.90216  10
   1 -14  -1 101.533 6.34885   5
  -1 -14   1 90.8315 7.80390   6
   1  14  -1 109.743 5.34229   8
  -1  14   1 108.431 5.20061   8
   0 -14  -1 5.85597 1.65159   5
   0 -14   1 3.81964 2.08844   6
   0 -14  -1 4.60351 1.93339   6
   0 -14   1 4.58092 1.46306   3
   0 -14   1 4.58722 1.50822   5
   0 -14  -1 3.15299 1.32750   3
   0 -14   1 3.46713 1.16028  10
   0 -14  -1 5.41151 1.88476   4
   0 -14  -1 5.55232 1.26291  10
   0 -14   1 4.46024 1.69781   7
   0  14   1 3.92274 1.36260   8
   0  14  -1 4.16882 1.20856   8
   1 -14   1 44.1219 3.28753  10
   1 -14   1 33.2729 3.38406   3
   1 -14   1 40.5238 3.05608   9
   1 -14   1 39.7874 3.62518   5
  -1 -14  -1 34.1550 3.63554   3
   1 -14   1 42.2976 4.26630   7
  -1 -14  -1 40.1242 3.77181   4
  -1 -14  -1 39.1674 3.86426   5
  -1 -14  -1 30.8418 4.28575   6
   1 -14   1 42.4773 3.41246   4
   1 -14   1 39.2118 4.84909   6
  -1  14  -1 37.8864 2.71926   8
   1  14   1 41.5106 3.19679   8
  -2 -14  -1 5.22632 1.26292   3
   2 -14   1 4.25073 1.23742   4
  -2 -14  -1 3.83969 1.42483   5
  -2 -14  -1 0.89131 1.22204   4
   2 -14   1 1.81379 1.38453   9
   2 -14   1 3.06859 0.98839   3
   2 -14   1 1.45797 1.59249   6
   2 -14   1 3.07412 2.07162   7
   2 -14   1 3.02777 1.28439   5
  -2 -14  -1 3.63530 1.84250   6
   2 -14   1 2.36701 0.99384  10
   2  14   1 2.72584 1.32573   8
   3 -14   1 1.33845 0.78352  10
   3 -14   1 4.04720 1.87286   6
  -3 -14  -1 1.16062 1.20363   5
   3 -14   1 0.03066 1.25299   9
   3 -14   1 5.41851 2.29074   7
  -3 -14  -1 2.16624 1.65428   6
   3 -14   1 1.74801 1.24764   4
   3 -14   1 1.45427 0.84108   5
   3  14   1 2.52656 1.42882   8
   3  14   1 -0.1660 2.34932   6
   4 -14   1 18.7882 3.67415   7
   4 -14   1 16.7676 3.66300   6
  -4 -14  -1 18.9866 3.31110   5
  -4 -14  -1 12.7372 3.26690   6
   4 -14   1 19.8763 3.35328   4
   4 -14   1 20.4936 2.06829  10
   4 -14   1 24.1035 3.10523   9
   4 -14   1 20.2685 2.36390   5
   4  14   1 20.5091 2.86708   8
   5 -14   1 28.2380 4.35081   6
  -5 -14  -1 31.2067 5.36057   6
   5 -14   1 41.6722 5.36359   7
  -5 -14  -1 28.1563 3.71090   5
   5 -14   1 38.6782 1.83618  12
   5 -14   1 35.4371 4.23964   4
   5 -14   1 31.9283 2.78363   5
   5 -14   1 32.9627 2.72322  10
   5  14   1 34.7337 3.54400   8
   6 -14   1 -0.3082 0.32106  12
   6 -14   1 0.12318 0.53672  10
   6 -14   1 0.14147 1.44017   6
  -6 -14  -1 2.41226 1.18569   4
  -6 -14  -1 0.41058 0.87261   5
   6 -14   1 1.58596 0.67297   5
   6 -14   1 0.18861 0.18306  11
   6 -14   1 -0.2139 1.55227   4
   6  14   1 4.22760 1.65224   8
   7 -14   1 3.56921 0.28310  11
   7  14   1 2.62811 1.71811   8
   8 -14   1 3.07503 0.98121  10
   8  14   1 2.94262 1.62999   8
   9 -14   1 0.25814 0.51953  10
   9  14   1 0.75848 1.51127   8
  10  14   1 2.04465 1.68639   8
 -12 -14  -1 3.55595 0.70990  11
 -13 -14  -1 2.58106 0.64362  11
 -13 -15   1 0.48121 0.50334  11
   9  15  -1 2.32867 1.63754   8
   8 -15  -1 -0.2093 0.47610  12
   8  15  -1 1.03156 1.55486   8
   7 -15  -1 -0.1651 0.45364  10
   7 -15  -1 0.23049 0.46540  12
   7 -15  -1 -0.0931 0.14162  11
   7  15  -1 0.35223 1.36861   8
   6 -15  -1 3.58442 0.69025  12
   6 -15  -1 3.30234 0.38060  11
   6 -15  -1 3.88883 0.86112  10
   6  15  -1 3.55278 1.52473   8
   5 -15  -1 1.70285 0.62198  10
   5 -15  -1 2.44109 0.38798  11
   5  15  -1 0.27332 1.18901   8
   4 -15  -1 29.0360 1.38240  11
   4 -15  -1 25.4891 3.09862   9
   4 -15  -1 21.6392 3.82741   6
   4 -15  -1 31.6660 4.11850   4
   4 -15  -1 21.5900 3.90851   7
   4 -15  -1 29.2380 2.93298   5
  -4 -15   1 22.9149 4.79340   6
   4 -15  -1 30.4715 2.34186  10
  -4 -15   1 22.0958 3.53632   5
   4  15  -1 29.1973 3.18174   8
   3 -15  -1 2.44021 1.21478   6
   3 -15  -1 3.37094 1.75728   4
   3 -15  -1 0.78744 0.90668   5
  -3 -15   1 1.71475 1.16719   5
   3 -15  -1 1.41778 0.74187  10
   3 -15  -1 0.49254 1.79427   7
   3 -15  -1 2.03754 1.36800   9
  -3 -15   1 0.98913 1.64353   6
   3  15  -1 0.62731 1.28025   8
   2 -15  -1 55.2601 5.53645   6
   2 -15  -1 69.8934 3.95117   9
   2 -15  -1 63.3129 4.81247   5
  -2 -15   1 59.6633 5.23279   5
  -2 -15   1 62.2842 4.46662  10
   2 -15  -1 57.4987 4.17277   3
   2 -15  -1 58.2329 4.99736   4
  -2 -15   1 56.5055 5.17919   3
  -2 -15   1 56.4361 6.34215   6
   2 -15  -1 71.3293 4.15904  10
   2  15  -1 75.5817 4.49858   8
  -1 -15   1 5.66004 1.57662  10
   1 -15  -1 8.71134 1.92566   5
   1 -15  -1 8.14978 1.60651  10
   1 -15  -1 5.38290 2.11763   6
  -1 -15   1 6.95296 1.81064   3
   1 -15  -1 5.21336 1.53825   3
   1 -15  -1 5.12631 1.61615   4
  -1 -15   1 8.76838 1.88240   5
  -1 -15   1 3.80761 2.07693   6
   1  15  -1 9.12357 1.72557   8
   0 -15   1 0.75646 0.94722   3
   0 -15  -1 0.14122 0.86938   5
   0 -15  -1 1.25086 0.93505   4
   0 -15  -1 -0.4091 0.75014   3
   0 -15  -1 -0.4608 1.08512   6
   0 -15   1 0.11187 1.29071   6
   0 -15   1 -0.1311 0.59825  10
   0 -15  -1 0.41140 1.45454   4
   0 -15   1 2.06232 1.04214   5
   0  15   1 0.26443 0.97527   8
   0  15  -1 0.27304 0.90875   8
  -1 -15  -1 4.01666 1.37190   3
  -1 -15  -1 5.13533 2.05434   6
   1 -15   1 7.81980 2.01915   7
  -1 -15  -1 5.19509 1.56549   5
   1 -15   1 6.36943 1.52435  10
   1 -15   1 4.48650 1.24201   4
   1 -15   1 2.63098 1.16312   9
   1 -15   1 4.90387 2.05986   6
   1 -15   1 5.00449 1.64199   5
   1  15   1 1.75931 1.32340   8
  -1  15  -1 4.89996 1.20646   8
   2 -15   1 8.61301 1.73231   3
   2 -15   1 7.13274 1.77501   4
  -2 -15  -1 11.1477 2.91982   6
   2 -15   1 7.69823 1.95656   5
  -2 -15  -1 9.58365 2.11003   3
   2 -15   1 7.40776 2.54499   6
  -2 -15  -1 7.79141 2.12830   5
   2 -15   1 7.03375 1.55259  10
   2 -15   1 11.9334 1.93962   9
   2 -15   1 8.61874 2.56796   7
   2  15   1 8.70300 1.93471   8
   3 -15   1 12.2980 2.99482   7
   3 -15   1 9.62365 1.99195   5
   3 -15   1 11.2741 2.06155   9
   3 -15   1 8.34478 2.58814   6
   3 -15   1 13.9076 2.51947   4
  -3 -15  -1 9.94461 2.35269   5
   3 -15   1 11.1303 1.90259  10
  -3 -15  -1 9.00536 2.86300   6
   3  15   1 11.4461 2.14296   8
  -4 -15  -1 10.3637 2.62243   6
  -4 -15  -1 6.63974 1.93465   5
   4 -15   1 8.00674 1.60164  10
   4 -15   1 5.12695 1.85901   4
   4 -15   1 4.38862 2.33172   6
   4 -15   1 6.92593 1.68661   5
   4 -15   1 9.21992 2.06846   9
   4 -15   1 7.61496 2.67583   7
   4  15   1 8.71885 2.05496   8
   5 -15   1 0.59300 0.42665  12
   5 -15   1 1.62130 1.61567   9
   5 -15   1 0.46622 0.25285  11
   5 -15   1 0.03532 0.67554  10
   5  15   1 -1.6100 1.11502   8
   6 -15   1 7.64574 0.52990  11
   6 -15   1 7.74724 0.85901  12
   6 -15   1 7.68193 1.45408  10
   6 -15   1 6.72524 2.19489   9
   6  15   1 7.81517 2.25000   8
   7 -15   1 0.53848 0.17050  11
   7 -15   1 1.20198 0.77204  10
   7  15   1 -0.6022 1.47544   8
   8 -15   1 1.89206 0.78210  10
   8  15   1 2.33361 2.07763   8
   9  15   1 17.4533 3.45993   8
 -11 -15  -1 19.6122 1.48370  11
 -12 -15  -1 -0.0404 0.45328  11
 -13 -15  -1 0.96748 0.53979  11
   8  16  -1 0.80332 1.74259   8
   7 -16  -1 1.97277 0.27782  11
   7 -16  -1 1.91168 0.62001  12
   7  16  -1 2.94657 1.75593   8
   6 -16  -1 0.34459 0.23141  11
   6 -16  -1 0.42703 0.48801  12
   6  16  -1 0.35450 1.45767   8
   5 -16  -1 46.6309 4.06532   9
   5 -16  -1 45.4303 1.98234  11
   5 -16  -1 42.8526 2.86596  10
   5  16  -1 38.5909 4.00801   8
   4 -16  -1 10.8434 1.90543   9
   4 -16  -1 9.24187 0.72067  11
   4 -16  -1 8.85489 1.43649  10
   4  16  -1 7.14552 2.01505   8
   3 -16  -1 28.4637 2.93463   9
   3 -16  -1 25.5606 2.32513  10
   3  16  -1 24.1705 3.16788   8
   2 -16  -1 32.9026 3.38027   3
   2 -16  -1 42.3815 3.81854   5
   2 -16  -1 40.5818 3.13239  10
  -2 -16   1 43.7768 3.66514  10
  -2 -16   1 32.9346 5.93595   6
  -2 -16   1 38.4869 4.23400   5
   2 -16  -1 40.8940 4.82839   6
   2 -16  -1 43.1557 4.25325   4
   2  16  -1 44.3755 3.50992   8
  -1 -16   1 7.71286 1.99149   3
  -1 -16   1 14.0494 2.43599  10
   1 -16  -1 8.60387 2.40670   4
   1 -16  -1 8.19299 1.99179   5
  -1 -16   1 11.4008 3.23787   6
   1 -16  -1 8.81604 2.04632   3
   1 -16  -1 9.78783 2.15984   4
  -1 -16   1 8.27769 2.06064   5
   1 -16  -1 12.5175 2.89257   6
   1  16  -1 9.56375 1.83417   8
   0 -16  -1 17.9025 3.39440   5
   0 -16   1 11.1033 3.35837   6
   0 -16   1 13.7798 2.32808  10
   0 -16  -1 9.97010 2.04281   4
   0 -16   1 12.9499 2.61021   5
   0 -16  -1 11.0909 2.34442   4
   0 -16  -1 13.1633 2.43229   3
   0 -16   1 12.2359 2.35522   3
   0 -16  -1 12.2794 3.22003   6
   0  16  -1 17.5485 2.21283   8
   0  16   1 15.8271 2.30739   8
  -1 -16  -1 30.5774 4.46862   5
  -1 -16  -1 21.8254 4.10049   6
   1 -16   1 22.5126 2.74028   4
   1 -16   1 22.9840 2.49829  10
   1 -16   1 22.4589 3.52524   7
   1 -16   1 17.9514 2.80800   3
   1 -16   1 18.0093 2.98113   5
   1 -16   1 23.9470 4.48506   6
  -1 -16  -1 24.1751 3.28935   3
   1  16   1 27.1853 2.87474   8
   2 -16   1 -0.0636 1.08433   4
   2 -16   1 -1.9934 1.88347   7
   2 -16   1 0.31988 1.63377   6
   2 -16   1 0.12190 0.82223   5
  -2 -16  -1 1.93371 1.81959   6
   2 -16   1 -0.7272 1.00870   3
   2 -16   1 0.53153 0.75662  10
   2 -16   1 -0.1980 1.25489   9
  -2 -16  -1 -0.4188 0.86069   5
   2  16   1 0.20612 1.17727   8
   3 -16   1 -0.4721 0.48715  10
   3 -16   1 -1.6956 1.17813   9
   3  16   1 -1.8578 1.20012   8
   4 -16   1 5.56960 1.41003  10
   4 -16   1 5.63182 1.76029   9
   4  16   1 6.18689 1.81241   8
   5 -16   1 1.96550 1.65603   9
   5 -16   1 3.04510 1.07651  10
   5 -16   1 2.56590 0.39337  11
   5 -16   1 2.15843 0.56455  12
   5  16   1 3.58563 1.70478   8
   6 -16   1 0.02473 1.66578   9
   6 -16   1 1.65013 0.51960  12
   6 -16   1 2.34039 0.33161  11
   6  16   1 2.35731 1.87601   8
   7 -16   1 4.00576 2.03895   9
   7  16   1 2.69482 2.11050   8
   8 -16   1 2.62561 2.15889   9
   8 -16   1 1.66647 0.72871  10
   8  16   1 1.66311 1.81469   8
 -11 -16  -1 1.71480 0.64946  11
 -12 -16  -1 0.04269 0.50779  11
   7 -17  -1 0.69360 0.54873  12
   7 -17  -1 0.80414 1.65672   9
   7  17  -1 -0.3809 1.51864   8
   6 -17  -1 0.55608 1.59134   9
   6 -17  -1 2.26356 0.62083  12
   6 -17  -1 2.06091 0.33653  11
   6  17  -1 1.08276 1.75549   8
   5 -17  -1 -0.8437 1.29269   9
   5 -17  -1 0.76625 0.31575  11
   5  17  -1 0.17662 1.43863   8
   4 -17  -1 14.2444 0.93149  11
   4 -17  -1 14.1482 2.25395   9
   4  17  -1 13.4215 2.65371   8
   3 -17  -1 0.09676 0.30255  11
   3 -17  -1 2.28666 1.24867   9
   3  17  -1 0.33565 1.22341   8
   2  17  -1 7.42058 1.89092   8
  -1 -17   1 0.67357 0.94691  10
   1  17  -1 1.24977 1.27861   8
   0 -17   1 4.59400 1.42035  10
   0  17  -1 3.10647 1.34636   8
   0  17   1 6.39698 1.73107   8
   1 -17   1 15.8163 2.49942  10
   1  17   1 14.6455 2.49237   8
   2 -17   1 0.20453 1.14132   9
   2 -17   1 0.57949 0.83010  10
   2  17   1 -0.9716 1.23470   8
   3 -17   1 73.6402 4.81382  10
   3 -17   1 80.1042 4.95940   9
   3  17   1 74.3073 5.19511   8
   4 -17   1 3.03009 1.70115   9
   4 -17   1 4.07452 1.17717  10
   4  17   1 3.27989 1.87883   8
   5 -17   1 25.0054 1.44839  12
   5 -17   1 24.1294 1.24728  11
   5 -17   1 19.2580 2.23658  10
   5 -17   1 26.8490 3.69591   9
   5  17   1 23.1835 3.46121   8
   6 -17   1 3.63525 1.88934   9
   6 -17   1 4.38051 0.46455  11
   6 -17   1 4.73817 0.70250  12
   6 -17   1 4.35573 1.16038  10
   6  17   1 4.70435 2.07186   8
   7 -17   1 -0.2279 0.62909  10
   7 -17   1 1.40765 1.79548   9
   7  17   1 0.42473 1.74397   8
 -11 -17  -1 0.50129 0.50844  11
   7 -18  -1 7.90471 0.94841  12
   6 -18  -1 -0.0248 0.47272  12
   6 -18  -1 -0.5203 1.57321   9
   6 -18  -1 -0.0330 0.21614  11
   6  18  -1 -0.5415 1.63278   8
   5 -18  -1 19.5782 2.79039   9
   5 -18  -1 20.5392 1.13252  11
   5  18  -1 16.0575 3.00041   8
   4 -18  -1 5.14576 0.60610  11
   4 -18  -1 5.71751 1.78229   9
   4  18  -1 6.12934 1.97648   8
   3 -18  -1 22.0927 1.32220  11
   3  18  -1 24.3657 3.21482   8
   2  18  -1 2.55567 1.58157   8
   1  18  -1 0.01180 1.10354   8
   0 -18   1 0.52494 0.78444  10
   0  18  -1 2.38531 1.15383   8
   1 -18   1 5.06944 1.39897  10
   1  18   1 7.27940 1.98620   8
   2 -18   1 3.81834 1.32314  10
   2  18   1 5.13972 1.66904   8
   3 -18   1 9.71485 1.84490  10
   3 -18   1 11.2762 2.12673   9
   3  18   1 9.75491 2.25327   8
   4 -18   1 2.88268 0.49497  11
   4 -18   1 3.12982 0.62671  12
   4 -18   1 4.47083 1.63881   9
   4 -18   1 3.35703 1.11945  10
   4  18   1 5.64254 2.02110   8
   5 -18   1 20.0190 1.33680  12
   5 -18   1 21.2788 1.15890  11
   5 -18   1 17.8945 2.11167  10
   5 -18   1 26.3387 3.72775   9
   5  18   1 17.6379 3.25073   8
   6 -18   1 1.82115 0.53933  12
   6 -18   1 5.26474 2.19797   9
   6 -18   1 2.67938 0.39077  11
   6 -18   1 3.52798 0.92627  10
   6  18   1 8.87294 2.44047   8
 -10 -18  -1 0.14780 0.53385  11
   7 -19  -1 0.63011 0.51435  12
   6 -19  -1 7.68721 0.95749  12
   6 -19  -1 7.01053 0.58678  11
   5 -19  -1 11.3155 1.15901  12
   5 -19  -1 10.0684 0.79443  11
   4 -19  -1 8.38529 1.95152   9
   4 -19  -1 5.78623 0.68883  11
   4  19  -1 5.91208 2.09363   8
   3 -19  -1 0.72085 0.38749  11
   3  19  -1 -0.3781 1.43095   8
   2 -19  -1 22.8853 1.38151  11
   2  19  -1 20.5733 3.12701   8
   1  19  -1 8.84709 2.04383   8
   1  19   1 16.3203 2.66298   8
   2 -19   1 -1.2806 0.68565  10
   2  19   1 0.11700 1.26933   8
   3 -19   1 2.17464 1.48014   9
   3 -19   1 0.41966 0.93354  10
   3  19   1 -1.0752 1.20489   8
   4 -19   1 3.32975 0.53624  11
   4 -19   1 -0.2599 1.66264   9
   4 -19   1 2.69611 1.05355  10
   4 -19   1 3.89751 0.67044  12
   4  19   1 3.53694 1.74563   8
   5 -19   1 28.5075 1.61700  12
   5 -19   1 28.1929 1.48035  11
   6 -19   1 1.04344 0.29709  11
  -9 -19  -1 12.9373 1.32377  11
 -10 -19  -1 9.36682 1.13573  11
   6 -20  -1 0.17670 0.46167  12
   5 -20  -1 0.84184 0.59548  12
   5 -20  -1 2.27675 0.44993  11
   4 -20  -1 6.10416 0.68975  11
   3 -20  -1 6.75603 0.80679  11
   2 -20  -1 1.29923 0.48223  11
   2  20  -1 -0.5853 1.36000   8
   1 -20  -1 0.81383 0.40563  11
   1  20  -1 -2.1187 1.19060   8
   2  20   1 2.84131 1.70626   8
   3 -20   1 0.48534 0.37330  11
   4 -20   1 4.57527 0.61346  11
   4 -20   1 4.54733 0.67233  12
   5 -20   1 0.48882 0.31369  11
   5 -20   1 0.24640 0.40176  12
  -8 -20  -1 12.1256 1.28446  11
  -9 -20  -1 1.50478 0.68893  11
   6 -21  -1 0.03438 0.48292  12
   5 -21  -1 8.94774 0.78398  11
   5 -21  -1 9.79607 1.08221  12
   4 -21  -1 6.95773 0.93373  12
   4 -21  -1 5.96654 0.71037  11
   3 -21  -1 30.1693 1.70461  11
   2 -21  -1 9.23673 0.93067  11
   1 -21  -1 2.60309 0.58602  11
   0 -21  -1 1.35142 0.58227  11
   2 -21   1 -0.0378 0.38762  11
   3 -21   1 4.61804 0.67280  11
   4 -21   1 0.32678 0.37319  11
   5 -21   1 1.01548 0.38045  11
  -7 -21  -1 3.08588 0.78679  11
   5 -22  -1 5.53062 0.81809  11
   4 -22  -1 8.85002 0.83711  11
   4 -22  -1 8.55081 1.01923  12
   3 -22  -1 12.3119 1.04094  11
   2 -22  -1 1.23816 0.47048  11
   1 -22  -1 -0.2932 0.40895  11
   0 -22  -1 0.75848 0.51693  11
  -1 -22  -1 17.1236 1.36793  11
   1 -22   1 16.0182 1.27518  11
   2 -22   1 1.48953 0.52432  11
  -2 -22  -1 2.26457 0.62527  11
   3 -22   1 0.87005 0.43785  11
  -3 -22  -1 1.02923 0.54830  11
  -4 -22  -1 -0.0813 0.47482  11
   4 -22   1 0.59297 0.38808  11
  -5 -22  -1 0.32829 0.53100  11
  -6 -22  -1 0.39065 0.60822  11
   4 -23  -1 0.54957 0.40073  11
   3 -23  -1 0.08885 0.34809  11
   2 -23  -1 -0.6378 0.35825  11
   1 -23  -1 3.89562 0.72425  11
   0 -23  -1 0.88876 0.54427  11
   0 -23   1 2.17157 0.63515  11
  -1 -23  -1 2.63147 0.67391  11
   1 -23   1 1.60171 0.57602  11
  -2 -23  -1 0.14546 0.49233  11
   2 -23   1 0.26211 0.43686  11
  -3 -23  -1 6.70115 0.95736  11
   3 -23   1 6.11627 0.79737  11
  -4 -23  -1 6.68152 0.98651  11
   4 -23   1 7.49053 0.78593  11
  14   0  -2 7.38452 1.97074   8
  12   0  -2 47.0220 3.47999   8
 -11   0   2 0.28246 0.99477   3
  11   0  -2 1.76384 1.66738   4
  11   0  -2 0.80019 0.82951   8
  10   0  -2 83.2244 6.82933   6
 -10   0   2 81.8742 4.00604   5
 -10   0   2 78.8094 6.29521   6
 -10   0   2 86.5115 4.00289   5
  10   0  -2 79.2296 4.55595   8
 -10   0   2 84.9646 5.84611   3
  10   0  -2 75.8347 6.87519   4
   9   0  -2 -0.5053 0.94737   6
  -9   0   2 -0.4732 0.75880   3
  -9   0   2 0.65167 0.36350   5
  -9   0   2 -0.0450 0.34964   5
   9   0  -2 1.04560 1.45645   4
   9   0  -2 -0.0034 0.67716   8
  -9   0   2 -0.7663 0.63899   6
  -8   0   2 206.558 8.90173   5
   8   0  -2 205.051 8.99898   8
   8   0  -2 213.337 11.4759   4
  -8   0   2 205.311 10.8170   6
  -8   0   2 216.852 10.3296   3
   8   0  -2 194.461 11.3036   6
  -7   0   2 -0.0942 0.55175   6
   7   0  -2 1.16613 1.15005   4
   7   0  -2 1.55851 0.92622   6
  -7   0   2 3.36393 2.31726   1
  -7   0   2 -2.7692 2.14025   2
  -7   0   2 -0.6034 0.53420   3
   7   0  -2 0.61164 0.57682   8
   7   0  -2 0.72734 0.34791  10
   6   0  -2 711.158 27.1892   8
  -6   0   2 713.714 32.0203   2
  -6   0   2 681.369 28.6177   6
  -6   0   2 699.827 28.1902   3
   6   0  -2 708.836 29.2410   4
  -6   0   2 687.483 30.3118   1
   6   0  -2 723.548 29.2494   6
   6   0  -2 652.060 27.0905  10
   5   0  -2 -0.0626 0.78261   4
   5   0  -2 0.09696 0.28998  10
   5   0  -2 0.55323 0.67942   6
   5   0  -2 -0.0721 0.45766   3
  -5   0   2 0.38305 0.50452   6
  -5   0   2 -0.4142 0.42649   3
   5   0  -2 0.21848 0.45519   8
  -5   0   2 -0.0480 1.69067   2
   4   0  -2 1594.03 60.0397   8
   4   0  -2 1496.88 60.1895   9
   4   0  -2 1723.91 61.4846   6
   4   0  -2 1610.92 60.6274   3
  -4   0   2 1553.53 62.9150   1
  -4   0   2 1575.80 60.7286   3
   4   0  -2 1532.38 61.4270   4
   4   0  -2 1454.43 59.9164  10
  -4   0   2 1595.41 61.0527   6
  -4   0   2 1640.01 63.8007   2
  -3   0   2 0.29848 0.35513   6
   3   0  -2 0.26528 0.17884  12
   3   0  -2 0.29014 0.42413   9
   3   0  -2 0.23094 0.48310   4
  -3   0   2 0.35067 0.34315   3
   3   0  -2 -0.0226 0.30970   3
  -3   0   2 -0.6763 0.90652   1
  -3   0   2 1.00361 1.25026   2
   3   0  -2 0.32743 0.42810   6
   3   0  -2 0.22293 0.20290  10
  -2   0   2 218.630 10.2237   2
   2   0  -2 187.247 7.69613  11
  -2   0   2 199.706 7.93840  10
   2   0  -2 197.920 8.15056   9
  -2   0   2 219.182 8.63111   6
   2   0  -2 205.633 8.43148   3
   2   0  -2 215.094 8.93789   7
  -2   0   2 207.025 8.17727   9
  -2   0   2 183.723 7.69455  11
  -1   0   2 0.06971 0.03967  11
   1   0  -2 -0.0224 0.04460  11
  -1   0   2 -0.3814 0.31012   9
  -1   0   2 0.13398 0.18514   3
  -1   0   2 0.09023 0.11824   5
   1   0  -2 -0.5232 0.30692   1
  -1   0   2 0.04878 0.22890   6
   1   0  -2 0.07716 0.44234   7
   1   0  -2 -0.0781 0.11796   5
   1   0  -2 0.31426 0.24585   3
   1   0  -2 0.51077 0.30294   9
  -1   0   2 -0.0349 0.46067   7
   1   0  -2 0.01550 0.18947   6
   0   0  -2 336.562 13.3009   7
   0   0   2 336.096 12.9411   9
   0   0  -2 334.890 13.1999   3
   0   0   2 338.422 13.3085   7
   0   0  -2 341.303 14.5797   1
   0   0  -2 328.198 12.9324   9
   0   0  -2 333.590 13.1093   5
   0   0   2 335.700 13.1033   5
   1   0   2 0.20998 0.57003   4
  -1   0  -2 -0.0555 0.08884   5
   1   0   2 0.15379 0.13705   5
   1   0   2 0.09403 0.25162   8
  -1   0  -2 0.36914 0.22642   8
  -1   0  -2 0.10752 0.51995   2
  -1   0  -2 0.57888 0.53233   4
  -1   0  -2 0.01569 0.04322  11
   1   0   2 0.05757 0.04317  11
  -1   0  -2 0.17029 0.38094   7
  -1   0  -2 -0.0927 0.29639   1
   1   0   2 0.10439 0.50353   7
   2   0   2 221.388 9.25830  11
  -2   0  -2 252.438 11.7888   2
   2   0   2 246.045 10.3618   6
   2   0   2 255.655 9.56239   8
   2   0   2 262.306 10.5296   4
  -2   0  -2 244.497 10.3658   4
  -2   0  -2 239.249 9.26393  11
  -2   0  -2 252.256 9.53929   8
  -2   0  -2 255.843 11.3042   1
   2   0   2 234.625 9.70087   5
  -2   0  -2 232.227 9.72505   5
   3   0   2 -0.1479 0.35315   6
   3   0   2 0.18180 0.66608   4
  -3   0  -2 0.01187 0.17798   5
   3   0   2 -0.2799 0.28949   8
  -3   0  -2 0.05789 0.06113  11
  -3   0  -2 -0.1260 0.56843   4
  -3   0  -2 -0.1162 0.93508   2
  -3   0  -2 1.16145 0.53541   1
  -3   0  -2 0.04367 0.28627   8
   3   0   2 -0.0947 0.17572   5
   4   0   2 129.123 5.44540   8
  -4   0  -2 122.766 4.91528  11
   4   0   2 120.239 5.49012   5
  -4   0  -2 123.038 6.78304   4
   4   0   2 141.487 6.95870   4
   4   0   2 129.256 6.68080   6
  -4   0  -2 123.882 5.51217   5
  -4   0  -2 127.849 5.40454   8
  -4   0  -2 133.661 8.41420   2
  -4   0  -2 132.211 6.68182   6
  -4   0  -2 140.044 7.50332   1
  -5   0  -2 0.10783 0.09479  11
  -5   0  -2 0.86422 0.48471   8
  -5   0  -2 0.10203 0.25340   5
  -5   0  -2 0.87429 1.06178   4
   5   0   2 0.29796 0.64719   6
   5   0   2 -0.8441 0.93250   4
   5   0   2 -0.1570 0.47111   8
  -5   0  -2 -2.7203 1.45769   2
  -5   0  -2 -0.5578 0.94387   1
  -6   0  -2 356.336 14.3531   5
  -6   0  -2 355.093 18.9628   2
  -6   0  -2 343.608 16.5447   4
   6   0   2 369.231 14.3351   8
   6   0   2 363.271 16.4128   6
  -6   0  -2 339.922 14.5486   8
  -6   0  -2 348.432 13.5304  11
   6   0   2 350.100 16.3587   4
  -6   0  -2 358.057 16.9725   1
  -6   0  -2 386.152 15.4419   3
   7   0   2 0.03554 1.16726   4
  -7   0  -2 0.00717 0.09879  11
  -7   0  -2 -2.2613 2.12399   2
  -7   0  -2 -1.5218 0.82833   4
   7   0   2 0.25318 0.59056   8
  -7   0  -2 0.28559 0.32276   5
   7   0   2 0.57126 0.77041   6
  -7   0  -2 -0.4775 0.39601   3
  -8   0  -2 23.4950 0.98712  11
  -8   0  -2 22.8053 2.68586   3
   8   0   2 27.0786 2.11227   8
   8   0   2 21.8623 3.22459   6
   8   0   2 19.9066 3.44593   4
  -8   0  -2 23.9983 1.66747   5
  -8   0  -2 16.4034 3.53285   4
  -9   0  -2 -0.1934 0.29880   5
   9   0   2 2.84584 1.70811   4
   9   0   2 -0.5144 0.74556   6
   9   0   2 2.44309 0.94176   8
  10   0   2 18.8201 3.87706   4
 -10   0  -2 19.5945 0.86201  11
  10   0   2 22.8759 2.25337   8
 -10   0  -2 19.5556 0.83069  11
 -10   0  -2 22.9582 2.96842   3
  11   0   2 0.20887 0.85522   8
  11   0   2 -0.3676 1.71990   4
  12   0   2 25.6365 2.64287   8
  13   0   2 0.54226 1.07205   8
  14   0   2 -0.4798 1.12556   8
  14  -1  -2 18.6859 2.59205   8
  14   1  -2 14.8250 2.60597   8
  13  -1  -2 24.4655 2.65249   8
  13   1  -2 19.6342 2.65769   8
  12  -1  -2 2.48126 1.05756   8
  12   1  -2 0.61752 0.92452   8
  11  -1  -2 4.69376 2.04993   4
 -11  -1   2 2.14525 0.71597   5
  11  -1  -2 2.15545 1.09477   8
 -11  -1   2 2.62146 1.68116   6
 -11  -1   2 2.56574 0.79469   5
 -11  -1   2 2.95973 0.28530  11
 -11   1   2 2.72889 1.39736   3
  11   1  -2 2.58970 1.07550   8
  11   1  -2 2.81907 2.23931   4
 -10  -1   2 26.5865 3.66493   6
 -10  -1   2 25.7363 2.05878   5
  10  -1  -2 20.3067 3.79722   4
  10  -1  -2 19.2653 3.63357   6
  10  -1  -2 28.6506 2.39944   8
 -10  -1   2 28.5877 2.10429   5
 -10   1   2 20.2845 2.97313   3
  10   1  -2 26.9269 2.47236   8
  10   1  -2 28.8640 4.17044   6
  10   1  -2 19.8959 4.04971   4
  -9  -1   2 11.8509 2.44232   6
   9  -1  -2 9.95506 2.66797   4
  -9  -1   2 11.2178 1.35686   5
   9  -1  -2 11.9895 1.61390   8
   9  -1  -2 10.5886 2.56005   6
  -9  -1   2 9.29020 1.94421   3
   9   1  -2 10.2498 1.67905   8
  -9   1   2 10.0393 1.89895   3
   9   1  -2 8.37846 2.49320   6
  -9   1   2 10.6731 0.46640  11
   9   1  -2 10.5028 2.68615   4
   8  -1  -2 1.10785 1.00295   6
   8  -1  -2 -0.1662 0.59869   8
   8  -1  -2 0.38402 1.09179   4
  -8  -1   2 0.54043 0.75898   6
  -8  -1   2 1.31660 0.95644   3
  -8   1   2 1.06039 0.40422   5
   8   1  -2 0.31023 0.74531   8
  -8   1   2 0.73571 0.33941   5
  -8   1   2 0.43343 0.78224   6
   8   1  -2 -1.1401 0.80279   6
   8   1  -2 1.67893 1.49530   4
  -8   1   2 0.21385 0.65114   3
  -7  -1   2 167.022 9.04149   6
   7  -1  -2 159.240 7.18572  10
  -7  -1   2 177.540 8.69479   3
  -7  -1   2 156.118 10.9113   1
   7  -1  -2 176.050 9.64579   4
   7  -1  -2 173.333 7.33698   8
  -7  -1   2 171.195 11.5900   2
   7  -1  -2 175.116 9.27728   6
  -7   1   2 152.760 6.37761  11
  -7   1   2 170.653 7.08606   5
  -7   1   2 163.721 7.06024   5
   7   1  -2 175.510 9.38982   4
   7   1  -2 173.203 7.49288   8
   7   1  -2 160.624 9.45872   6
  -7   1   2 157.950 12.2406   2
  -7   1   2 167.425 8.75746   6
  -7   1   2 174.607 8.31873   3
  -6  -1   2 285.510 13.8258   6
  -6  -1   2 299.402 16.0632   1
   6  -1  -2 279.243 12.0540  10
  -6  -1   2 312.592 13.4923   3
   6  -1  -2 311.127 12.2167   8
   6  -1  -2 308.639 14.3518   4
  -6  -1   2 299.891 16.0245   2
   6  -1  -2 324.118 13.9962   6
   6   1  -2 305.253 14.4175   6
  -6   1   2 310.889 17.2686   2
  -6   1   2 272.215 11.4025  11
   6   1  -2 303.407 12.3346   8
  -6   1   2 313.617 13.5828   6
  -6   1   2 314.168 13.1385   3
  -6   1   2 304.089 14.3566   1
   6   1  -2 282.250 12.3094  10
  -6   1   2 295.408 12.0787   5
   6   1  -2 312.345 14.1345   4
  -5  -1   2 429.067 17.3211   3
  -5  -1   2 404.350 17.6318   6
   5  -1  -2 399.749 16.0136  10
   5  -1  -2 409.803 18.0821   4
   5  -1  -2 446.691 17.6806   6
  -5  -1   2 397.736 19.8632   1
   5  -1  -2 430.590 16.7473   3
  -5  -1   2 401.639 19.5327   2
   5  -1  -2 428.216 16.1871   8
   5   1  -2 414.740 17.7507   4
   5   1  -2 439.573 18.2420   6
   5   1  -2 378.038 16.2464  10
  -5   1   2 400.144 18.2732   1
   5   1  -2 403.185 17.0401   3
  -5   1   2 401.127 17.1852   6
   5   1  -2 408.414 16.2725   8
  -5   1   2 412.646 16.8793   3
  -5   1   2 410.275 20.6906   2
  -5   1   2 372.976 15.4804  11
  -4  -1   2 252.745 10.9829   3
  -4  -1   2 253.671 13.3772   1
   4  -1  -2 234.503 10.3092   9
  -4  -1   2 266.059 13.0022   2
   4  -1  -2 248.788 9.94396  10
   4  -1  -2 279.121 11.2301   6
   4  -1  -2 246.939 11.6248   4
  -4  -1   2 261.640 11.4621   6
   4  -1  -2 245.351 9.70721  12
   4  -1  -2 265.005 10.5562   3
   4   1  -2 251.336 11.3543   4
   4   1  -2 240.106 10.3179   9
  -4   1   2 249.602 10.6275   3
   4   1  -2 259.633 10.9159   3
  -4   1   2 243.973 10.1152   5
   4   1  -2 267.733 11.7124   6
  -4   1   2 232.841 9.55536  11
  -4   1   2 232.990 11.8610   1
  -4   1   2 251.884 10.8250   6
  -4   1   2 276.714 14.0997   2
   4   1  -2 267.940 10.2474   8
   4   1  -2 238.117 10.1997  10
   3  -1  -2 82.4359 3.73030   3
  -3  -1   2 79.7639 4.06697   3
   3  -1  -2 76.6211 3.11127  12
  -3  -1   2 73.8044 3.44522  10
   3  -1  -2 72.7002 2.98859  11
  -3  -1   2 83.5427 4.43540   6
   3  -1  -2 75.1337 3.21946  10
   3  -1  -2 78.2716 3.62513   9
  -3  -1   2 82.5275 5.40128   2
  -3  -1   2 82.8351 3.68002   9
   3  -1  -2 82.1976 4.59272   4
   3   1  -2 71.3334 4.15825   4
  -3   1   2 88.6355 6.10016   2
   3   1  -2 76.5736 4.44821   7
   3   1  -2 75.5906 3.59079   9
   3   1  -2 74.9890 3.97261   3
  -3   1   2 82.6908 3.87670   6
  -3   1   2 74.7402 3.44647   5
  -3   1   2 71.2577 2.98506  11
  -3   1   2 80.1489 3.82402   3
   3   1  -2 88.0940 4.66824   6
   3   1  -2 76.4440 3.50521   8
   2  -1  -2 561.246 21.3419   3
  -2  -1   2 570.846 22.0979   6
  -2  -1   2 540.012 21.9113   7
  -2  -1   2 554.964 21.6640   3
   2  -1  -2 526.987 21.1669   9
   2  -1  -2 572.802 22.8565   1
   2  -1  -2 543.577 21.1916   5
  -2  -1   2 512.565 21.1258  10
   2  -1  -2 607.552 21.4100   6
  -2  -1   2 561.891 24.1925   1
  -2  -1   2 532.162 21.1740   9
   2   1  -2 530.944 21.1780   9
  -2   1   2 541.886 20.7159  11
  -2   1   2 569.792 21.2560   6
   2   1  -2 521.775 21.6398   4
   2   1  -2 539.005 21.9124   7
  -2   1   2 590.210 24.0015   2
   2   1  -2 524.153 21.5602   3
  -2   1   2 538.714 21.1659   9
   2   1  -2 573.221 22.1453   6
  -2   1   2 543.609 21.3800   3
  -2   1   2 529.632 21.1531   5
   1  -1  -2 6.02065 0.68142   9
   1  -1  -2 6.61152 0.29921  11
   1  -1  -2 7.23203 0.61265   5
  -1  -1   2 6.76866 0.99332   7
   1  -1  -2 6.40004 0.69052   3
  -1  -1   2 6.06500 0.77144   9
   1  -1  -2 6.88836 1.13235   1
  -1  -1   2 6.11740 0.30952  11
  -1  -1   2 6.35519 0.78696   3
   1  -1  -2 7.44362 1.06894   7
  -1  -1   2 7.46633 1.03002   6
  -1   1   2 6.55318 0.29539  11
  -1   1   2 7.04994 0.67070   3
   1   1  -2 7.97552 1.04816   6
   1   1  -2 6.70784 0.76589   9
  -1   1   2 6.35057 0.75515   9
  -1   1   2 7.74976 1.01840   7
  -1   1   2 7.35158 0.60449   5
   1   1  -2 5.64338 0.31633  12
   1   1  -2 6.14907 0.93188   7
   0  -1   2 29.0867 1.65051   3
   0  -1   2 29.3203 2.00349   7
   0  -1  -2 30.2586 1.67573   7
   0  -1   2 29.0502 1.58037   9
   0  -1  -2 28.9511 1.40383   8
   0  -1   2 27.5708 1.14288  11
   0  -1  -2 27.4901 1.52462   5
   0  -1  -2 28.7974 1.38253   9
   0  -1   2 28.9994 1.67692   4
   0  -1   2 28.0570 1.56669   5
   0  -1  -2 30.5693 2.51907   1
   0   1  -2 28.9855 1.96511   7
   0   1   2 28.5004 1.62478   7
   0   1  -2 28.0815 1.14485  11
   0   1  -2 29.8854 1.66998   3
   0   1  -2 31.0063 2.55891   1
   0   1  -2 29.3659 1.54157   9
   0   1   2 31.4253 1.57904   5
   0   1   2 27.8271 1.37456   9
  -1  -1  -2 212.673 10.1544   1
  -1  -1  -2 222.377 8.87635   4
  -1  -1  -2 200.196 8.21721   8
   1  -1   2 212.353 8.89031   7
   1  -1   2 218.462 8.73513   4
  -1  -1  -2 206.739 8.48758   5
  -1  -1  -2 202.774 7.97206  11
   1  -1   2 219.095 8.39451   5
   1  -1   2 216.086 7.96016  11
  -1  -1  -2 201.850 8.67993   6
   1   1   2 209.555 8.25887   8
  -1   1  -2 210.557 8.68450   4
   1   1   2 197.993 8.46144   5
   1   1   2 213.532 8.89254   4
  -1   1  -2 233.871 9.95861   1
  -1   1  -2 213.278 8.82921   7
   1   1   2 202.384 8.51111   7
  -1   1  -2 215.273 8.40755   5
   1   1   2 204.142 8.69220   6
   1   1   2 201.293 7.97159  11
  -1   1  -2 206.948 7.96056  11
  -1   1  -2 214.059 10.1515   2
  -1   1  -2 205.252 8.10095   8
   2  -1   2 253.736 10.2418  11
  -2  -1  -2 271.043 11.3843   4
  -2  -1  -2 274.276 10.6161   8
  -2  -1  -2 264.095 11.3819   6
   2  -1   2 264.816 10.6243   5
  -2  -1  -2 238.686 10.2685  11
  -2  -1  -2 293.888 13.0022   1
   2  -1   2 284.708 11.4629   4
   2  -1   2 274.650 10.4632   8
  -2  -1  -2 255.579 10.8519   5
  -2  -1  -2 272.330 12.4467   2
  -2   1  -2 269.295 10.2471  11
  -2   1  -2 276.002 10.6588   5
  -2   1  -2 278.370 11.4390   4
   2   1   2 268.439 11.4172   6
   2   1   2 271.630 10.6302   8
   2   1   2 264.087 10.8680   5
  -2   1  -2 276.418 13.1040   2
  -2   1  -2 290.568 12.1172   1
  -2   1  -2 277.896 10.4466   8
   2   1   2 281.116 11.4658   4
  -3  -1  -2 2.96791 0.85163   6
   3  -1   2 3.06270 0.44231   5
   3  -1   2 3.72014 0.99786   4
   3  -1   2 2.91478 0.46352   8
  -3  -1  -2 3.06836 0.96413   4
  -3  -1  -2 4.06198 0.61645   8
  -3  -1  -2 5.37313 1.36839   1
  -3  -1  -2 3.83936 1.19571   2
   3  -1   2 3.06374 0.78590   6
  -3  -1  -2 5.17547 0.66420   5
   3   1   2 6.44263 1.29459   4
  -3   1  -2 2.63142 1.59633   2
  -3   1  -2 4.19212 0.56518   8
  -3   1  -2 2.75073 0.90966   4
  -3   1  -2 3.77284 0.19593  11
   3   1   2 3.61033 0.93520   6
  -3   1  -2 3.25714 0.43348   5
   3   1   2 3.40939 0.66969   5
  -4  -1  -2 464.615 20.7703   1
  -4  -1  -2 437.035 19.0839   6
  -4  -1  -2 440.562 17.9682   5
  -4  -1  -2 435.284 17.1459  11
  -4  -1  -2 462.854 19.2108   4
   4  -1   2 467.822 17.5558   8
  -4  -1  -2 443.282 17.6693   8
   4  -1   2 410.619 17.4833   5
  -4  -1  -2 467.652 20.6956   2
   4  -1   2 472.440 19.0418   6
   4  -1   2 475.729 19.2763   4
  -4   1  -2 448.774 19.1003   1
   4   1   2 458.236 17.7262   8
  -4   1  -2 490.852 22.2098   2
   4   1   2 465.174 19.1738   4
  -4   1  -2 458.107 19.3220   4
   4   1   2 471.836 19.2795   6
  -4   1  -2 435.785 17.5607   5
   4   1   2 432.950 18.0026   5
  -4   1  -2 431.590 17.0967  11
  -4   1  -2 457.129 17.5318   8
   5  -1   2 41.7475 2.19103   8
  -5  -1  -2 44.3733 4.39440   1
  -5  -1  -2 46.9973 4.58931   2
   5  -1   2 40.1582 3.59597   4
  -5  -1  -2 40.2070 3.55839   4
   5  -1   2 44.5307 3.35322   6
  -5  -1  -2 39.6787 3.31977   6
  -5  -1  -2 39.3193 2.36265   5
  -5  -1  -2 39.4984 2.22745   8
  -5  -1  -2 38.3698 1.61111  11
  -5   1  -2 36.1398 2.07653   8
   5   1   2 36.9380 3.48769   4
   5   1   2 39.4404 2.36527   8
  -5   1  -2 37.3966 1.99285   5
  -5   1  -2 38.8497 3.27679   1
  -5   1  -2 37.5076 1.54962  11
  -5   1  -2 41.7009 3.68253   4
  -5   1  -2 44.0895 5.21249   2
   5   1   2 43.8049 3.57572   6
   6  -1   2 36.4277 3.72053   4
  -6  -1  -2 42.6772 3.95052   4
   6  -1   2 40.6712 2.28576   8
  -6  -1  -2 38.8936 1.61192  11
  -6  -1  -2 47.2243 5.17138   2
  -6  -1  -2 40.2804 3.59450   6
  -6  -1  -2 39.0163 2.42477   5
  -6  -1  -2 34.9126 4.61776   1
  -6  -1  -2 42.7043 3.23202   3
   6  -1   2 43.6197 3.64587   6
   6   1   2 39.5196 2.46689   8
  -6   1  -2 39.4750 2.22230   8
  -6   1  -2 37.9940 2.84737   3
   6   1   2 37.5574 3.68809   4
  -6   1  -2 37.6573 2.01289   5
   6   1   2 40.8246 3.73716   6
  -6   1  -2 38.0159 3.77667   4
  -6   1  -2 43.3454 6.04234   2
  -6   1  -2 36.9076 1.53979  11
  -7  -1  -2 77.4190 7.51595   2
   7  -1   2 70.8544 5.61799   4
  -7  -1  -2 74.2606 6.93911   1
  -7  -1  -2 71.9935 2.83232  11
  -7  -1  -2 70.1421 3.81455   5
  -7  -1  -2 68.4637 5.62312   4
   7  -1   2 73.2732 5.33053   6
  -7  -1  -2 66.9111 5.22817   6
  -7  -1  -2 73.3690 4.70508   3
   7  -1   2 72.0536 3.61908   8
  -7   1  -2 61.7356 7.86973   2
  -7   1  -2 70.4549 3.26925   5
  -7   1  -2 81.3364 4.55087   3
  -7   1  -2 67.7713 2.74677  11
   7   1   2 75.9544 3.84968   8
  -7   1  -2 66.8242 5.71762   4
   7   1   2 69.0663 5.47662   6
   7   1   2 71.8572 5.51542   4
  -8  -1  -2 22.2390 1.87916   5
  -8  -1  -2 24.9667 2.84543   3
   8  -1   2 27.0186 3.85344   4
   8  -1   2 29.2899 2.10896   8
  -8  -1  -2 27.7586 3.95475   4
   8  -1   2 26.3955 3.26684   6
  -8  -1  -2 25.1475 1.10295  11
   8   1   2 27.5645 2.24234   8
  -8   1  -2 23.9403 1.00377  11
   8   1   2 20.5487 3.81444   6
   8   1   2 26.1938 3.72078   4
  -8   1  -2 25.2689 2.67383   3
  -8   1  -2 29.0075 4.13331   4
  -9  -1  -2 23.4160 1.02347  11
   9  -1   2 18.4596 3.68595   4
   9  -1   2 23.4732 3.43075   6
  -9  -1  -2 21.4692 4.11829   4
  -9  -1  -2 22.8726 1.89602   5
   9  -1   2 26.3343 2.17121   8
  -9  -1  -2 27.2216 2.98127   3
  -9   1  -2 24.1830 3.06396   3
   9   1   2 15.1207 3.43122   4
   9   1   2 17.9385 3.50813   6
   9   1   2 25.6326 2.35549   8
  -9   1  -2 21.0666 4.04396   4
 -10  -1  -2 19.7519 3.11016   3
  10  -1   2 15.8277 1.97612   8
 -10  -1  -2 18.2191 0.81289  11
 -10  -1  -2 16.6136 1.51324   5
  10   1   2 12.4520 3.33457   4
 -10   1  -2 14.4469 2.34581   3
  10   1   2 20.7842 2.22049   8
 -11  -1  -2 -0.2307 0.39445   5
  11  -1   2 0.09747 0.80073   8
 -11  -1  -2 0.17446 0.13129  11
  11  -1   2 -2.7837 1.32191   4
 -11   1  -2 0.92450 1.13984   3
  11   1   2 0.62845 0.93410   8
  11   1   2 -0.9131 2.03357   4
  12  -1   2 1.30447 0.85758   8
  12   1   2 -0.4447 0.91145   8
  13  -1   2 7.50726 1.63959   8
  13   1   2 8.56045 1.76913   8
  14  -1   2 1.05803 1.01541   8
  14   1   2 -1.6160 1.00735   8
  14  -2  -2 0.91463 1.08959   8
  14   2  -2 -0.6977 1.09154   8
  13  -2  -2 6.82430 1.57432   8
  13   2  -2 9.23376 1.97418   8
 -12  -2   2 2.57581 0.29118  11
  12  -2  -2 3.03788 1.06605   8
  12   2  -2 3.23638 1.32794   8
 -11  -2   2 19.8390 4.85402   3
 -11  -2   2 28.7796 2.33347   5
  11  -2  -2 20.6620 4.23139   4
  11  -2  -2 30.3598 4.15988   6
 -11  -2   2 19.9152 3.72133   6
  11  -2  -2 27.9610 2.45235   8
  11   2  -2 24.0007 4.75588   4
  11   2  -2 29.7181 2.71729   8
 -11   2   2 30.2016 3.36906   3
 -10  -2   2 27.4260 2.29855   5
  10  -2  -2 19.5407 3.84593   4
  10  -2  -2 30.9269 2.37702   8
  10  -2  -2 21.3168 3.93026   6
 -10  -2   2 30.6667 3.92423   6
 -10  -2   2 26.6256 3.73675   3
  10   2  -2 27.5289 2.54947   8
 -10   2   2 22.2970 2.91613   3
  10   2  -2 21.6201 4.12139   6
  10   2  -2 22.3507 4.23169   4
  -9  -2   2 -0.7599 0.70794   6
   9  -2  -2 -1.0309 1.25754   4
   9  -2  -2 -0.2247 0.64633   8
   9  -2  -2 -1.3269 0.82533   6
  -9  -2   2 1.87812 1.25875   3
  -9  -2   2 -0.0225 0.46716   5
   9   2  -2 -2.0090 2.29154   7
   9   2  -2 -0.7089 0.72498   8
  -9   2   2 -0.5742 0.67572   3
   9   2  -2 -1.8810 0.98508   6
   9   2  -2 -1.8202 1.13767   4
  -8  -2   2 39.1899 3.50966   3
  -8  -2   2 30.6774 2.51370   5
   8  -2  -2 37.1145 3.63053   6
   8  -2  -2 34.4689 4.06737   4
   8  -2  -2 34.7012 2.32959   8
   8  -2  -2 27.7922 1.99443  10
  -8  -2   2 32.3595 3.54626   6
   8   2  -2 32.6632 2.54567   8
  -8   2   2 40.9588 2.98861   3
   8   2  -2 28.3593 3.94023   6
   8   2  -2 34.0222 4.01507   4
   8   2  -2 29.4200 4.54083   7
  -7  -2   2 15.6926 2.51636   3
  -7  -2   2 14.0352 2.72787   6
   7  -2  -2 15.2314 1.22899  10
   7  -2  -2 17.2505 2.42628   6
   7  -2  -2 14.2371 2.74923   4
  -7  -2   2 16.7728 3.84138   1
   7  -2  -2 17.3280 1.58722   8
   7   2  -2 19.4481 3.16331   4
   7   2  -2 16.8360 3.49851   6
   7   2  -2 15.4825 1.76838   8
  -7   2   2 10.4829 3.62420   2
  -7   2   2 19.7418 2.05651   3
   7   2  -2 18.3051 3.16220   7
  -6  -2   2 65.5783 6.87167   1
  -6  -2   2 73.7480 5.34979   4
   6  -2  -2 75.8944 3.54652   8
   6  -2  -2 79.1070 5.48308   4
  -6  -2   2 71.8157 4.69813   3
   6  -2  -2 72.2958 3.34796  10
  -6  -2   2 73.8567 5.09465   6
   6  -2  -2 76.6677 4.76166   6
  -6  -2   2 68.2717 6.13775   2
  -6   2   2 81.4105 7.73352   2
   6   2  -2 63.1224 5.27768   7
  -6   2   2 71.2247 2.78876  11
  -6   2   2 73.5935 3.17628   5
  -6   2   2 75.0444 4.13109   3
   6   2  -2 72.5747 5.48805   6
   6   2  -2 72.5493 3.79447   8
   6   2  -2 72.7830 5.04204   4
   5  -2  -2 1079.89 44.0727   4
  -5  -2   2 1128.24 47.1150   1
  -5  -2   2 1041.90 44.6559   2
  -5  -2   2 1105.61 43.2709   3
   5  -2  -2 1200.07 43.2672   6
   5  -2  -2 1067.57 41.4491  12
   5  -2  -2 1113.09 41.6786  10
   5  -2  -2 1093.72 41.8697   8
  -5  -2   2 1027.94 43.7030   4
  -5  -2   2 1127.15 43.9114   6
  -5   2   2 1024.56 41.2265  11
   5   2  -2 1146.35 43.5178   4
   5   2  -2 1109.41 43.8661   7
   5   2  -2 1034.84 44.2416   6
  -5   2   2 1082.14 41.6549   5
  -5   2   2 1124.95 47.7140   2
   5   2  -2 1064.17 42.2512   9
  -5   2   2 1102.64 42.4855   3
   5   2  -2 1055.27 42.2268  10
  -5   2   2 1150.74 42.9462   6
   5   2  -2 1104.24 42.1249   8
  -4  -2   2 0.87273 0.72111   6
   4  -2  -2 0.07589 0.20695  12
  -4  -2   2 2.08726 1.39440   2
  -4  -2   2 1.17696 0.65557   3
  -4  -2   2 0.06005 0.60410   4
   4  -2  -2 0.88208 0.41254   3
  -4  -2   2 -0.8523 1.33688   1
   4  -2  -2 0.12455 0.64445   4
   4  -2  -2 -0.3693 0.36985   6
   4  -2  -2 0.29340 0.58593   9
   4   2  -2 0.38356 0.48880   8
  -4   2   2 0.89582 0.44205   3
  -4   2   2 0.28599 0.19463   5
  -4   2   2 0.60845 0.42082   6
   4   2  -2 0.91696 0.81376   4
   4   2  -2 0.43055 0.58268   3
  -4   2   2 0.96017 0.99056   1
   4   2  -2 -0.4204 0.62464   6
   4   2  -2 0.75303 0.65600   9
   4   2  -2 0.29188 0.36411  10
  -4   2   2 0.22329 0.06140  11
   4   2  -2 0.62471 1.02012   7
   3  -2  -2 15.9832 1.01797   5
   3  -2  -2 17.3572 1.98968   4
  -3  -2   2 17.7915 1.97168   6
  -3  -2   2 15.8657 1.35130   9
  -3  -2   2 18.7074 2.44539   2
   3  -2  -2 16.8930 1.17697   3
   3  -2  -2 16.9686 0.76614  10
  -3  -2   2 10.6241 2.66309   1
   3  -2  -2 13.9974 0.63683  11
   3  -2  -2 14.8835 1.24797   9
   3   2  -2 18.3929 1.35223   9
  -3   2   2 15.3403 1.21533   3
  -3   2   2 14.2922 0.63329  11
  -3   2   2 11.4809 2.46403   2
   3   2  -2 17.7153 1.63920   4
   3   2  -2 16.6431 1.99767   7
   3   2  -2 16.9748 1.21921   8
  -3   2   2 13.8524 0.94808   5
   2  -2  -2 23.8553 1.33951   5
   2  -2  -2 24.3475 1.42579   3
   2  -2  -2 24.7716 2.26091   1
  -2  -2   2 26.8692 1.55603   9
  -2  -2   2 24.5409 2.11321   7
   2  -2  -2 24.7576 1.44485   9
   2  -2  -2 22.2430 0.93294  11
  -2  -2   2 23.7438 1.78410   3
  -2  -2   2 22.6637 1.43425  10
  -2   2   2 22.5320 1.31469   5
   2   2  -2 22.3044 1.38171   8
   2   2  -2 24.5058 1.48024   9
   2   2  -2 21.4120 2.05191   7
   2   2  -2 26.5313 2.31275   6
   2   2  -2 22.9035 1.58952   4
  -2   2   2 22.5552 0.93248  11
  -2   2   2 22.8128 1.39667   3
   2   2  -2 22.5407 1.75029   3
  -2   2   2 19.0248 3.06275   2
   1  -2  -2 252.349 9.61082  11
   1  -2  -2 256.928 9.92827   9
  -1  -2   2 246.535 9.98108   9
  -1  -2   2 257.780 10.4699   3
   1  -2  -2 254.982 10.1344   5
  -1  -2   2 271.541 12.9801   1
  -1  -2   2 254.692 10.6171   7
  -1  -2   2 246.041 11.0233   6
   1  -2  -2 259.423 11.7762   1
   1   2  -2 243.115 10.3993   3
   1   2  -2 244.359 9.98205   9
  -1   2   2 254.796 10.1236   5
   1   2  -2 235.793 10.5482   7
  -1   2   2 263.851 12.4550   2
   1   2  -2 267.931 11.1573   6
  -1   2   2 259.565 9.90985   9
  -1   2   2 250.558 9.61062  11
   0  -2  -2 1226.88 49.1414   5
   0  -2   2 1293.05 49.5492   7
   0  -2  -2 1221.96 48.8491   8
   0  -2   2 1268.14 48.9557   9
   0  -2   2 1307.03 49.2677   3
   0  -2  -2 1260.12 48.9012   7
   0  -2   2 1318.03 48.9027   4
   0  -2  -2 1229.70 48.7188   9
   0  -2   2 1424.29 52.0538   1
   0  -2  -2 1298.39 51.2821   1
   0   2  -2 1255.21 49.4795   7
   0   2  -2 1372.57 48.8958   4
   0   2  -2 1242.50 48.9305   9
   0   2  -2 1198.74 50.7420   2
   0   2  -2 1363.33 49.2909   3
   0   2   2 1245.75 48.8723   7
   0   2   2 1391.38 49.1287   6
  -1  -2  -2 2529.66 96.7950   4
   1  -2   2 2833.51 98.9653   1
  -1  -2  -2 2467.39 98.8790   1
  -1   2  -2 2564.36 98.7857   2
   1   2   2 2501.30 96.8472   4
   1   2   2 2376.95 96.1852   7
  -2  -2  -2 305.712 12.6338   8
  -2  -2  -2 330.173 15.5686   1
   2  -2   2 315.920 12.3365   8
   2  -2   2 330.911 13.4695   4
   2  -2   2 357.872 12.6916   5
  -2  -2  -2 312.255 13.0247   5
  -2  -2  -2 316.842 13.3738   4
  -2  -2  -2 308.765 13.4873   6
   2  -2   2 324.268 12.2162  11
  -2   2  -2 326.623 13.4917   4
  -2   2  -2 349.697 12.2232  11
  -2   2  -2 325.062 12.2680  12
  -2   2  -2 320.163 12.3150   8
  -2   2  -2 332.643 15.7235   2
  -2   2  -2 347.128 14.2149   1
   2   2   2 315.875 13.4328   4
   2   2   2 310.735 12.6660   8
   2   2   2 301.738 13.0035   5
   2   2   2 311.801 13.5589   6
  -3  -2  -2 258.427 11.7998   2
  -3  -2  -2 237.868 10.8938   6
  -3  -2  -2 244.795 10.7668   4
   3  -2   2 250.377 9.47075   8
   3  -2   2 255.762 10.9833   4
  -3  -2  -2 239.956 10.1825   5
   3  -2   2 223.503 9.22771  11
  -3  -2  -2 247.243 9.78967   8
  -3  -2  -2 251.621 12.9967   1
   3  -2   2 244.217 9.56954   5
   3   2   2 237.875 10.9835   6
  -3   2  -2 248.057 9.45468   8
  -3   2  -2 244.620 10.9873   4
   3   2   2 244.396 10.8363   4
  -3   2  -2 247.657 10.8560   1
   3   2   2 238.252 9.82978   8
  -3   2  -2 257.973 13.4083   2
   3   2   2 229.217 10.1333   5
  -3   2  -2 246.392 9.23541  11
   4  -2   2 208.335 10.0384   4
   4  -2   2 223.064 9.79979   6
  -4  -2  -2 208.829 9.90416   4
  -4  -2  -2 190.203 9.84278   6
   4  -2   2 219.729 8.21270   5
  -4  -2  -2 200.824 8.58668   8
  -4  -2  -2 201.489 8.97042   5
  -4  -2  -2 217.110 12.1016   1
   4  -2   2 222.357 8.32680   8
  -4  -2  -2 210.293 10.8985   2
  -4   2  -2 210.498 8.28760   8
  -4   2  -2 210.156 7.92553  11
  -4   2  -2 226.334 12.8562   2
   4   2   2 191.776 10.0225   6
   4   2   2 209.465 9.91259   4
   4   2   2 204.718 8.66067   8
  -4   2  -2 209.473 10.1666   4
   5  -2   2 117.249 6.36300   6
   5  -2   2 123.477 4.90569   8
  -5  -2  -2 117.312 7.37244   2
   5  -2   2 118.014 6.81137   4
  -5  -2  -2 109.744 5.46179   5
  -5  -2  -2 118.606 8.43164   1
  -5  -2  -2 113.410 6.57950   4
   5   2   2 115.626 6.87780   6
   5   2   2 117.855 6.65940   4
  -5   2  -2 113.076 8.96353   2
   5   2   2 117.281 5.24999   8
  -5   2  -2 99.8091 6.62351   4
  -5   2  -2 116.445 4.87127   8
  -5   2  -2 109.611 4.35184  11
  -6  -2  -2 2.27712 0.67007   5
   6  -2   2 1.67082 0.59744   8
  -6  -2  -2 1.87865 1.18289   4
  -6  -2  -2 0.04488 1.74661   1
  -6  -2  -2 1.86685 0.96910   3
  -6  -2  -2 3.06144 1.33084   6
   6  -2   2 0.90723 0.79548   6
   6  -2   2 2.23781 1.28933   4
   6   2   2 0.38065 0.77143   6
  -6   2  -2 1.45294 0.74912   3
   6   2   2 1.57264 0.77084   8
   6   2   2 0.60381 1.22405   4
  -6   2  -2 1.81163 2.24055   2
  -6   2  -2 2.24357 1.26649   4
   7  -2   2 46.2305 4.48946   4
  -7  -2  -2 48.7649 4.36476   6
  -7  -2  -2 52.4093 4.61235   4
   7  -2   2 42.6709 3.89334   6
   7  -2   2 48.4104 2.58456   8
  -7  -2  -2 42.7344 1.88618  11
  -7  -2  -2 49.7950 3.04689   5
  -7  -2  -2 48.4729 3.77923   3
  -7  -2  -2 50.7404 5.95903   2
  -7  -2  -2 39.3506 5.62597   1
   7   2   2 44.4884 4.39804   6
   7   2   2 43.0577 2.89198   8
  -7   2  -2 42.8587 7.55043   2
  -7   2  -2 49.1059 3.28215   3
   7   2   2 43.9882 4.39860   4
  -7   2  -2 35.7856 4.30955   4
  -8  -2  -2 2.65281 1.41252   4
   8  -2   2 1.84307 1.02703   6
   8  -2   2 1.73455 0.72515   8
  -8  -2  -2 1.85157 1.16742   3
  -8  -2  -2 0.63718 0.20014  11
  -8  -2  -2 0.76855 0.86955   6
  -8  -2  -2 0.75132 0.49269   5
   8  -2   2 -0.1719 1.27444   4
   8   2   2 -0.3783 1.41272   4
   8   2   2 0.72566 1.20338   6
  -8   2  -2 1.02730 0.75483   3
   8   2   2 0.19245 0.72504   8
   9  -2   2 1.83277 1.72723   4
   9  -2   2 -0.5058 0.55592   8
  -9  -2  -2 0.63958 0.77914   6
  -9  -2  -2 0.58337 0.20752  11
  -9  -2  -2 0.42899 0.77583   3
  -9  -2  -2 1.88472 0.66195   5
   9  -2   2 3.29198 1.32462   6
   9   2   2 -0.0261 1.15874   6
  -9   2  -2 2.67336 0.91774   3
   9   2   2 0.02490 1.65506   4
  -9   2  -2 -0.5937 2.34189   4
   9   2   2 0.40054 0.89608   8
  10  -2   2 2.48841 1.97893   6
 -10  -2  -2 5.37473 0.41557  11
 -10  -2  -2 6.50537 1.15022   5
  10  -2   2 5.44257 1.20517   8
  10  -2   2 3.88901 2.23221   4
  10   2   2 6.50020 2.53436   4
  10   2   2 4.27712 1.29102   8
 -10   2  -2 6.35835 1.44055   3
 -11  -2  -2 22.1659 0.96920  11
 -11  -2  -2 20.7845 1.87777   5
  11  -2   2 13.7197 3.55350   4
  11  -2   2 23.4777 2.16255   8
  11   2   2 13.1748 3.55585   4
 -11   2  -2 16.1216 2.55743   3
  11   2   2 20.5036 2.43914   8
 -12  -2  -2 2.36016 0.26123  11
  12  -2   2 1.84065 0.93438   8
  12   2   2 3.17561 1.33627   8
  13  -2   2 0.03635 1.01793   8
  13   2   2 -0.1752 1.02557   8
  14  -3  -2 17.5834 2.31674   8
  14   3  -2 17.7629 2.86674   8
 -13  -3   2 12.6305 0.70220  11
  13  -3  -2 14.1177 2.01322   8
  13   3  -2 12.3124 2.26766   8
  12  -3  -2 4.75463 1.27905   8
  12   3  -2 4.76993 1.55810   8
 -11  -3   2 2.35280 0.86646   5
  11  -3  -2 -0.5030 1.44831   6
 -11  -3   2 2.26554 1.61922   6
  11  -3  -2 2.24741 0.97154   8
  11  -3  -2 6.24680 2.29988   4
  11   3  -2 3.72046 1.33517   8
 -11   3   2 0.55680 1.26546   3
  11   3  -2 1.14298 2.12137   4
  10  -3  -2 52.1897 3.11716   8
 -10  -3   2 50.3816 5.18639   6
  10  -3  -2 55.4874 4.98101   6
 -10  -3   2 50.4338 3.62038   5
  10  -3  -2 45.0029 5.36475   4
  10   3  -2 40.4394 5.22259   4
 -10   3   2 49.0218 3.80987   3
  10   3  -2 54.6754 3.67489   8
   9  -3  -2 5.12392 0.89535  10
  -9  -3   2 5.76129 1.27393   5
  -9  -3   2 4.66250 1.58767   3
   9  -3  -2 5.99688 1.15359   8
   9  -3  -2 4.93872 2.12790   4
  -9  -3   2 6.75922 2.12659   6
   9  -3  -2 5.71373 1.88300   6
   9   3  -2 4.70118 2.09251   6
   9   3  -2 6.52900 2.39102   4
   9   3  -2 5.92442 1.40210   8
  -9   3   2 4.90017 1.25688   3
   8  -3  -2 50.8068 2.86329   8
   8  -3  -2 46.9995 2.57646  10
  -8  -3   2 51.1907 3.47114   5
  -8  -3   2 53.3768 4.77105   6
  -8  -3   2 44.7091 4.13553   3
   8  -3  -2 51.2923 4.23381   6
   8  -3  -2 44.3170 4.80482   4
   8   3  -2 48.5296 3.22052   8
  -8   3   2 51.3591 3.44030   3
   8   3  -2 51.0093 4.63720   4
   8   3  -2 40.2980 5.12605   7
   8   3  -2 42.9035 4.87575   6
  -7  -3   2 67.3534 4.81651   3
  -7  -3   2 60.8079 4.96978   6
   7  -3  -2 64.1151 4.55745   6
   7  -3  -2 62.8435 3.06400  10
  -7  -3   2 64.0391 5.32151   4
   7  -3  -2 68.0129 3.33475   8
   7  -3  -2 69.3036 5.47973   4
  -7  -3   2 66.0705 7.51492   1
  -7   3   2 65.9690 8.49778   2
  -7   3   2 59.5058 3.75442   3
   7   3  -2 57.4116 5.31878   6
   7   3  -2 67.6001 3.74433   8
   7   3  -2 64.1811 4.92299   4
   7   3  -2 64.8189 5.50991   7
  -6  -3   2 0.01983 0.82961   4
   6  -3  -2 0.17542 0.53310   6
   6  -3  -2 0.24974 0.43088   8
  -6  -3   2 0.87985 0.94583   6
   6  -3  -2 0.32709 0.88363   4
  -6  -3   2 0.84700 0.74065   3
  -6  -3   2 -1.7691 1.66672   2
   6  -3  -2 0.89998 0.34915  12
   6   3  -2 0.75570 0.67591   8
  -6   3   2 5.88481 2.70358   2
   6   3  -2 0.33969 0.89660   6
   6   3  -2 1.53330 1.01923   4
   6   3  -2 0.79618 1.29289   7
  -6   3   2 0.82590 0.45989   3
   5  -3  -2 11.9118 0.76879  12
  -5  -3   2 14.0021 1.97979   3
   5  -3  -2 14.3972 1.65684   6
   5  -3  -2 9.18139 1.87062   4
  -5  -3   2 12.2370 3.07059   1
  -5  -3   2 9.99258 2.01493   6
  -5  -3   2 11.8352 2.00435   4
  -5   3   2 10.7927 1.23481   3
   5   3  -2 10.3262 1.97597   7
   5   3  -2 12.0458 1.23625  10
   5   3  -2 10.2594 2.08578   6
   5   3  -2 8.21777 1.22183   9
   5   3  -2 11.2619 1.40944   8
   5   3  -2 11.5736 1.89847   4
  -5   3   2 11.3926 3.20371   2
  -4  -3   2 106.499 5.76743   3
   4  -3  -2 111.094 6.40989   4
  -4  -3   2 97.4146 8.30859   1
  -4  -3   2 103.454 5.69981   4
   4  -3  -2 114.621 5.22060   6
  -4  -3   2 101.403 4.95257  10
   4  -3  -2 107.812 4.10447  11
  -4  -3   2 108.094 6.28406   2
   4  -3  -2 108.267 4.68730   3
   4  -3  -2 106.620 4.31176  12
   4   3  -2 105.273 6.10306   7
  -4   3   2 111.477 4.51029   5
  -4   3   2 110.849 8.64307   2
   4   3  -2 108.468 5.71328   3
  -4   3   2 111.861 4.86853   3
   4   3  -2 109.592 6.66291   6
   4   3  -2 111.570 5.62220   4
   4   3  -2 101.874 4.90019   9
   3  -3  -2 81.3017 3.43727   5
   3  -3  -2 78.0529 3.38922   3
  -3  -3   2 74.8896 4.02090   4
   3  -3  -2 74.9789 4.66195   1
   3  -3  -2 75.0403 2.93377  11
  -3  -3   2 74.8237 4.25653   3
   3  -3  -2 79.2138 3.60224   6
  -3  -3   2 73.8550 3.58994   9
  -3  -3   2 82.9208 6.72999   1
  -3  -3   2 73.6536 4.79279   6
  -3  -3   2 74.9398 3.69158  10
   3   3  -2 78.7411 5.02827   6
   3   3  -2 74.5095 3.93219   4
  -3   3   2 82.7649 3.43571   5
   3   3  -2 75.8832 4.52126   7
  -3   3   2 77.7639 3.44901   3
  -3   3   2 74.4773 6.55482   2
   3   3  -2 74.9788 3.58417   9
   3   3  -2 69.9523 4.13428   3
   2  -3  -2 92.7664 4.00114   5
  -2  -3   2 90.2389 4.67995   7
  -2  -3   2 87.6527 6.87681   1
   2  -3  -2 91.2051 3.91764   3
   2  -3  -2 85.9355 3.89923   9
   2  -3  -2 91.5316 5.43621   1
  -2  -3   2 86.3569 5.15790   6
   2  -3  -2 91.2384 3.44258  11
  -2  -3   2 95.1608 4.20997  10
  -2  -3   2 82.5874 4.49488   3
  -2  -3   2 88.8767 3.94680   9
   2   3  -2 94.0352 3.94616   8
  -2   3   2 101.483 4.03412   5
   2   3  -2 85.1363 3.91930   9
  -2   3   2 86.6616 6.51950   2
   2   3  -2 88.2935 3.95815   4
   2   3  -2 85.1106 4.65542   7
   2   3  -2 94.0332 5.34847   6
   2   3  -2 83.0157 4.47484   3
  -1  -3   2 4709.64 181.402   1
   1  -3  -2 4744.87 179.792   1
   1   3  -2 4765.61 179.051   2
  -1   3   2 4783.60 180.543   2
   1   3  -2 4469.28 177.834   7
   0  -3   2 129.006 6.51495   6
   0  -3  -2 131.756 7.68648   1
   0  -3   2 125.172 5.41501   9
   0  -3   2 130.397 5.23011   4
   0  -3   2 135.831 5.71260   3
   0  -3  -2 125.107 5.05239   9
   0  -3   2 130.250 6.11757   7
   0  -3  -2 119.921 5.24012   8
   0  -3   2 143.258 8.23407   1
   0  -3  -2 143.731 5.73850   6
   0  -3  -2 127.799 5.63638   5
   0   3  -2 126.709 6.06006   7
   0   3   2 122.349 7.12479   2
   0   3  -2 122.536 5.35645   9
   0   3   2 129.198 5.66585   5
   0   3  -2 129.439 5.66824   3
   0   3  -2 129.391 5.13120   8
   0   3   2 135.315 5.76949   6
   0   3   2 123.239 5.29845   8
   0   3  -2 130.383 5.28281   4
   0   3   2 134.322 5.27695  10
   0   3  -2 119.479 6.99912   2
   0   3   2 122.851 5.02293   9
   1  -3   2 816.365 30.6961   4
   1  -3   2 812.881 30.5065   3
  -1  -3  -2 755.563 30.8861   4
   1  -3   2 777.660 31.0883   7
  -1  -3  -2 798.123 33.8188   1
  -1  -3  -2 753.895 30.2383   8
  -1  -3  -2 746.178 30.7014   5
  -1  -3  -2 813.850 31.0082   6
   1  -3   2 819.674 33.0480   1
  -1   3  -2 825.453 30.5306   3
  -1   3  -2 842.887 33.3628   2
  -1   3  -2 761.197 30.9639   7
   1   3   2 756.049 30.2648   8
   1   3   2 832.667 31.1676   6
  -1   3  -2 830.626 30.7791   4
   1   3   2 765.795 30.9295   4
   1   3   2 745.557 30.7233   5
  -2  -3  -2 35.4232 2.61302   6
  -2  -3  -2 42.3665 4.05866   1
  -2  -3  -2 35.1800 2.28890   5
   2  -3   2 39.0944 1.47544  11
   2  -3   2 36.4632 2.72763   7
  -2  -3  -2 35.3175 1.93673   8
   2  -3   2 35.6339 3.31021   1
  -2  -3  -2 38.2328 2.66810   4
   2  -3   2 38.6892 2.63941   4
   2   3   2 34.6166 2.70740   6
  -2   3  -2 39.0797 2.66795   4
   2   3   2 35.6951 2.29141   5
   2   3   2 37.4052 2.03524   8
  -2   3  -2 35.2170 3.97616   2
  -2   3  -2 42.8352 2.08394   3
   2   3   2 37.0260 2.82075   4
   3  -3   2 633.322 22.8062   5
  -3  -3  -2 562.164 23.5287   5
  -3  -3  -2 580.012 24.3279   6
  -3  -3  -2 569.390 26.9857   1
   3  -3   2 571.379 22.3728  11
  -3  -3  -2 580.624 22.9913   8
  -3  -3  -2 582.687 23.9219   4
   3  -3   2 607.511 24.2313   4
   3  -3   2 615.798 24.4142   1
  -3   3  -2 605.674 24.3987   4
   3   3   2 559.425 23.5926   5
  -3   3  -2 622.839 27.5465   2
   3   3   2 591.999 24.5567   6
   3   3   2 620.412 23.0940   8
   3   3   2 595.441 24.0812   4
  -4  -3  -2 116.658 8.65063   1
   4  -3   2 116.243 4.81285  11
  -4  -3  -2 127.002 6.11052   5
   4  -3   2 136.766 7.08395   4
   4  -3   2 132.483 5.10722   8
  -4  -3  -2 134.724 7.05611   6
  -4  -3  -2 125.078 6.66784   4
  -4  -3  -2 121.227 5.53312   8
  -4   3  -2 133.548 7.19429   4
   4   3   2 130.466 7.21306   6
  -4   3  -2 138.650 9.58268   2
   4   3   2 120.838 5.63637   8
   4   3   2 130.437 6.89363   4
   5  -3   2 3.83370 1.12574   6
  -5  -3  -2 4.21425 1.42054   6
  -5  -3  -2 4.79564 1.52389   4
   5  -3   2 2.52820 1.31112   4
  -5  -3  -2 4.39556 1.72010   2
  -5  -3  -2 3.39445 0.86818   5
  -5  -3  -2 0.13547 1.58395   1
   5  -3   2 3.18658 0.52163   8
  -5   3  -2 3.81829 1.44450   4
   5   3   2 2.40909 1.34737   6
  -5   3  -2 1.37211 2.31049   2
   5   3   2 3.65449 1.45111   4
   5   3   2 2.27119 0.78062   8
   6  -3   2 3.18872 1.38588   4
  -6  -3  -2 2.62728 1.02134   6
  -6  -3  -2 3.22864 0.90650   5
   6  -3   2 2.76778 1.14625   6
   6  -3   2 2.93921 0.59300   8
  -6  -3  -2 0.50911 1.77245   2
  -6  -3  -2 1.21641 2.01142   1
  -6  -3  -2 2.21014 1.17628   4
  -6  -3  -2 2.91491 1.23234   3
   6   3   2 3.98723 1.47050   6
   6   3   2 1.47569 1.37952   4
  -6   3  -2 1.98074 1.33128   4
   6   3   2 2.42968 0.88340   8
  -6   3  -2 3.08630 0.78852   3
  -7  -3  -2 12.2391 2.65821   6
   7  -3   2 14.8784 2.66337   6
  -7  -3  -2 15.1439 1.68223   5
   7  -3   2 9.31542 2.33861   4
   7  -3   2 14.9026 1.35253   8
  -7  -3  -2 6.48618 3.52674   1
  -7  -3  -2 8.31731 2.29064   4
  -7  -3  -2 14.6884 2.58683   3
   7   3   2 14.3830 2.95052   4
  -7   3  -2 14.1260 3.09037   4
  -7   3  -2 13.9729 1.81567   3
   7   3   2 11.4800 1.64724   8
   7   3   2 8.25418 2.44391   6
  -7   3  -2 17.8174 4.34394   2
  -8  -3  -2 19.8590 3.15592   6
  -8  -3  -2 19.0866 3.56470   4
  -8  -3  -2 26.9785 3.10446   3
  -8  -3  -2 25.6247 2.29607   5
   8  -3   2 20.2255 3.57081   4
  -8  -3  -2 23.1191 1.13463  11
   8  -3   2 27.1586 3.14193   6
   8  -3   2 27.6729 1.88382   8
  -8   3  -2 26.5418 2.34166   3
   8   3   2 20.6012 2.29654   8
   8   3   2 27.2897 3.95512   4
   8   3   2 23.7244 3.61411   6
   9  -3   2 19.2782 1.72167   8
  -9  -3  -2 11.6306 2.70545   6
  -9  -3  -2 24.2312 2.95489   3
  -9  -3  -2 12.8783 3.28470   4
  -9  -3  -2 16.1616 1.85036   5
  -9  -3  -2 16.4753 0.86922  11
   9  -3   2 16.7387 3.31604   4
   9  -3   2 13.9451 2.86064   6
  -9   3  -2 19.3848 2.20678   3
   9   3   2 11.0937 3.24923   4
   9   3   2 17.2175 2.23795   8
   9   3   2 15.7409 3.76086   6
 -10  -3  -2 -0.5562 0.92855   6
 -10  -3  -2 0.23881 0.19952  11
 -10  -3  -2 -0.7265 1.12764   3
  10  -3   2 -0.0677 1.48221   4
  10  -3   2 0.29585 0.63863   8
  10  -3   2 0.51825 1.16805   6
 -10  -3  -2 -0.7624 0.50148   5
 -10   3  -2 0.77301 0.84280   3
  10   3   2 -0.2560 0.82681   8
  10   3   2 1.24706 1.84435   4
 -11  -3  -2 7.40181 1.39641   5
  11  -3   2 4.72728 1.19035   8
  11  -3   2 4.90475 2.34121   4
 -11  -3  -2 5.04109 0.43780  11
 -11   3  -2 4.22529 1.37236   3
  11   3   2 4.08558 1.35260   8
  11   3   2 3.06784 2.35698   4
  12  -3   2 3.30917 1.11661   8
 -12  -3  -2 2.18964 0.31551  11
  12   3   2 1.76218 1.26624   8
  13  -3   2 39.0061 2.99754   8
  13   3   2 43.2038 3.79864   8
  13  -4  -2 23.1481 2.25822   8
 -13  -4   2 23.0943 1.11509  11
  13   4  -2 16.3085 2.78450   8
  12  -4  -2 5.98476 1.28970   8
  12   4  -2 9.11008 1.97777   8
  11  -4  -2 2.29876 0.86815   8
 -11  -4   2 0.80610 0.97555   6
 -11  -4   2 3.43133 1.19796   5
  11  -4  -2 3.24080 2.29516   4
 -11   4   2 2.92828 1.26871   3
  11   4  -2 1.67769 1.08485   8
  11   4  -2 0.82711 2.07804   4
  10  -4  -2 4.38513 2.26671   4
  10  -4  -2 3.11387 1.15600   6
 -10  -4   2 3.12251 1.44486   6
  10  -4  -2 2.42861 0.87248   8
 -10  -4   2 1.90985 0.90265   5
  10   4  -2 -1.2758 1.70752   4
 -10   4   2 0.39346 0.84022   3
  10   4  -2 1.39146 0.98300   8
   9  -4  -2 -0.1477 0.33567  10
  -9  -4   2 0.92529 0.61615   5
   9  -4  -2 0.40495 0.82153   6
   9  -4  -2 1.07432 1.31556   4
  -9  -4   2 0.79845 0.82785   3
  -9  -4   2 0.94112 0.98894   6
   9  -4  -2 0.08029 0.58368   8
   9   4  -2 -0.7421 1.21122   4
   9   4  -2 -2.4285 1.63066   7
  -9   4   2 -0.7005 0.55618   3
   9   4  -2 -0.6577 0.78316   8
   9   4  -2 0.08519 1.13203   6
   8  -4  -2 24.4332 3.74920   4
  -8  -4   2 25.3820 3.16863   3
   8  -4  -2 26.3903 1.88253   8
  -8  -4   2 22.7403 2.44809   5
   8  -4  -2 24.1374 1.51868  10
   8  -4  -2 27.0239 2.97994   6
  -8  -4   2 25.9604 3.50934   6
  -8   4   2 22.6478 2.10251   3
   8   4  -2 26.0296 2.43056   8
   8   4  -2 24.5830 3.48024   4
   8   4  -2 18.9757 3.49390   7
  -7  -4   2 9.40993 2.47329   6
   7  -4  -2 7.97366 2.13093   4
  -7  -4   2 8.86584 2.03691   3
   7  -4  -2 8.96436 1.84493   6
  -7  -4   2 9.83667 2.30539   4
   7  -4  -2 10.3478 1.23438   8
  -7  -4   2 7.41881 2.92681   1
   7   4  -2 11.8437 1.74800   8
  -7   4   2 9.44729 3.86584   2
  -7   4   2 9.51887 1.28210   3
   7   4  -2 8.55717 2.36650   6
   7   4  -2 9.28484 2.49420   7
   7   4  -2 13.3928 2.59147   4
   6  -4  -2 11.9380 1.71327   6
  -6  -4   2 10.7445 2.02615   3
   6  -4  -2 8.76319 0.77231  12
   6  -4  -2 8.65077 1.03630   8
  -6  -4   2 7.39446 1.76857   4
   6  -4  -2 7.94213 2.05442   4
  -6  -4   2 6.91983 2.04423   2
  -6  -4   2 9.34235 2.23538   6
   6   4  -2 6.68990 1.96789   7
   6   4  -2 9.56512 1.89917   4
   6   4  -2 12.1712 1.59052   8
  -6   4   2 11.1533 1.18261   3
   6   4  -2 5.54444 1.86900   6
  -5  -4   2 66.9593 4.41439   4
   5  -4  -2 66.8164 3.78279   6
  -5  -4   2 66.0361 4.42105   3
   5  -4  -2 66.6681 4.98435   4
  -5  -4   2 53.4804 6.91111   1
   5  -4  -2 68.8019 2.77320  12
   5   4  -2 64.7681 3.48575   8
   5   4  -2 61.1842 5.21791   6
  -5   4   2 52.6915 6.63442   2
   5   4  -2 66.4976 4.17728   4
  -5   4   2 62.0689 3.17198   3
   5   4  -2 68.4882 4.82505   7
   5   4  -2 63.6994 3.45418   9
  -4  -4   2 44.8737 5.67077   1
  -4  -4   2 44.2566 2.57948   9
   4  -4  -2 43.8208 1.72821  11
  -4  -4   2 43.0452 2.63514  10
   4  -4  -2 47.8609 2.20192   5
  -4  -4   2 42.2877 3.26997   3
   4  -4  -2 46.8360 3.87803   4
   4  -4  -2 47.9924 3.38918   1
  -4  -4   2 37.3843 3.59042   6
   4  -4  -2 48.1559 2.66534   6
  -4  -4   2 41.0538 3.03781   4
  -4   4   2 45.3416 2.21588   5
   4   4  -2 44.5326 2.56350   9
  -4   4   2 36.2747 5.50101   2
   4   4  -2 43.4572 3.22299   3
   4   4  -2 43.4151 3.00844   4
   4   4  -2 45.8815 4.12844   6
   4   4  -2 45.1126 3.67895   7
  -3  -4   2 5.02046 0.84507   9
  -3  -4   2 7.14947 2.58297   1
   3  -4  -2 5.52564 0.72658   6
  -3  -4   2 5.78095 1.22088   3
   3  -4  -2 4.42221 0.56396   5
  -3  -4   2 4.46244 1.27946   6
  -3  -4   2 4.57499 0.77976   8
   3  -4  -2 4.14682 0.24891  11
  -3  -4   2 5.93200 1.02749  10
   3  -4  -2 5.03746 1.39242   1
  -3  -4   2 3.01814 0.73939   4
  -3  -4   2 5.22976 1.39588   7
   3   4  -2 5.28049 0.84241   8
   3   4  -2 5.44357 1.00913   4
   3   4  -2 5.14061 1.52611   6
   3   4  -2 5.98193 1.32208   7
   3   4  -2 3.31820 0.90636   3
  -3   4   2 5.60842 0.71005   5
   3   4  -2 4.58563 0.87090   9
  -3   4   2 7.55949 2.24865   2
  -2  -4   2 1312.26 52.0438   3
  -2  -4   2 1389.31 56.5735   1
  -2  -4   2 1267.91 51.5053  10
  -2  -4   2 1282.64 53.0484   6
   2  -4  -2 1477.26 51.4902   6
   2  -4  -2 1378.18 53.9213   1
  -2  -4   2 1362.64 52.0713   7
  -2  -4   2 1309.69 51.1446   8
   2  -4  -2 1335.67 51.3298   5
   2   4  -2 1324.70 51.1442   8
  -2   4   2 1471.44 51.4396   5
   2   4  -2 1311.28 51.9935   3
   2   4  -2 1239.12 53.0666   6
   2   4  -2 1319.42 52.0311   7
   2   4  -2 1313.74 51.1085   9
  -2   4   2 1389.30 55.8879   2
   1  -4  -2 10.9501 0.90959   8
  -1  -4   2 13.0892 1.20447   9
  -1  -4   2 12.9392 1.71479   7
   1  -4  -2 12.5950 2.17404   1
  -1  -4   2 12.5640 0.94219   8
   1  -4  -2 13.8645 1.22886   6
  -1  -4   2 12.8857 1.37392   3
   1  -4  -2 12.7795 1.09582   5
  -1  -4   2 9.69801 2.32170   1
   1  -4  -2 12.3666 0.91207   9
   1   4  -2 13.1644 0.98808   8
   1   4  -2 11.9290 1.32015   3
   1   4  -2 13.7875 1.85574   7
   1   4  -2 10.9235 1.72152   6
  -1   4   2 13.3056 1.17159   5
   1   4  -2 9.93119 1.74294   2
   1   4  -2 12.3329 1.23569   9
   0  -4  -2 195.216 8.02123   8
   0  -4   2 198.997 8.94932   7
   0  -4   2 217.417 9.85106   6
   0  -4   2 203.562 8.55293   3
   0  -4   2 209.515 11.6504   1
   0  -4  -2 190.914 11.1259   1
   0  -4   2 195.491 8.18191   9
   0  -4  -2 203.001 8.58285   5
   0  -4  -2 215.694 8.76402   6
   0   4  -2 192.317 8.79488   7
   0   4  -2 204.806 8.53154   3
   0   4   2 193.351 8.78987   6
   0   4  -2 195.628 7.87652   8
   0   4   2 215.516 8.68518   5
   0   4   2 198.384 10.4922   2
   0   4   2 208.057 8.15254  10
   0   4  -2 189.947 10.2584   2
   0   4   2 191.976 8.08164   8
   1  -4   2 53.0888 2.88823   4
   1  -4   2 52.4078 3.42145   7
  -1  -4  -2 48.1252 2.88688   5
  -1  -4  -2 50.7984 4.80599   1
  -1  -4  -2 48.1122 3.26390   4
  -1  -4  -2 56.9719 3.33041   6
   1  -4   2 60.9807 4.93855   1
  -1  -4  -2 49.4262 2.49432   8
  -1   4  -2 49.4475 3.13207   7
  -1   4  -2 53.2918 2.69008   3
   1   4   2 53.2860 3.85115   2
   1   4   2 48.0004 2.54386   8
   1   4   2 55.3507 3.46262   6
  -1   4  -2 53.9303 4.84691   2
  -1   4  -2 55.6089 3.02362   4
   1   4   2 51.1350 2.58960  10
   1   4   2 50.6728 2.94976   5
  -2  -4  -2 267.826 11.6628   6
  -2  -4  -2 260.758 11.2297   4
   2  -4   2 266.367 11.2628   4
  -2  -4  -2 247.487 14.1471   1
   2  -4   2 260.203 13.0024   1
  -2  -4  -2 249.162 10.4043   8
  -2  -4  -2 250.306 11.0296   5
   2  -4   2 280.031 9.89820  12
   2  -4   2 258.718 11.5404   7
   2   4   2 241.857 10.4475   8
  -2   4  -2 278.124 11.4970   4
   2   4   2 261.196 11.4019   4
   2   4   2 242.323 10.5407  10
   2   4   2 265.551 11.8792   6
   2   4   2 249.372 11.0718   5
  -2   4  -2 274.256 10.4603   3
  -3  -4  -2 12.7468 1.20653   8
   3  -4   2 18.7936 2.34578   1
  -3  -4  -2 17.1500 1.62690   5
  -3  -4  -2 14.5291 2.20825   4
  -3  -4  -2 20.5191 3.44539   1
   3  -4   2 17.0630 2.15765   4
  -3  -4  -2 13.7654 1.88707   6
   3  -4   2 15.1159 0.63730  11
   3   4   2 13.0926 2.07040   6
  -3   4  -2 16.2370 1.14009   3
   3   4   2 14.9640 1.30339  10
   3   4   2 14.7584 1.45089   8
  -3   4  -2 13.5507 2.85324   2
   3   4   2 14.1631 2.20702   4
  -3   4  -2 15.8421 2.09380   4
  -4  -4  -2 2.08657 0.67899   5
  -4  -4  -2 1.72474 0.86813   6
   4  -4   2 2.18381 0.34118   5
   4  -4   2 1.94934 0.11702  11
   4  -4   2 1.32418 0.98425   4
  -4  -4  -2 0.61063 0.88436   4
   4   4   2 0.48480 0.86988   6
   4   4   2 0.58032 0.63657   8
   4   4   2 3.31225 1.49142   4
  -4   4  -2 1.01104 0.85699   4
  -4   4  -2 4.60350 2.34999   2
  -4   4  -2 2.40176 0.50583   3
  -5  -4  -2 140.219 6.70458   5
   5  -4   2 137.139 7.09797   6
   5  -4   2 146.166 7.85016   4
  -5  -4  -2 121.340 9.87758   1
  -5  -4  -2 123.016 7.53607   6
  -5  -4  -2 135.284 7.28891   4
   5   4   2 129.229 7.28000   4
   5   4   2 129.627 6.09288   8
  -5   4  -2 132.621 7.93415   4
  -5   4  -2 135.120 10.6259   2
   5   4   2 130.352 7.94715   6
  -6  -4  -2 24.7070 4.88203   1
  -6  -4  -2 33.8818 3.46284   6
  -6  -4  -2 35.8159 3.23716   3
   6  -4   2 36.8685 1.80097   8
   6  -4   2 30.3517 3.60261   4
  -6  -4  -2 34.3329 2.66644   5
   6  -4   2 33.1515 3.03590   6
  -6  -4  -2 32.8337 3.39771   4
   6   4   2 30.7148 3.66400   4
   6   4   2 35.9139 3.92142   6
  -6   4  -2 36.6428 2.20409   3
   6   4   2 31.5631 2.43955   8
  -6   4  -2 31.8971 6.09112   2
  -6   4  -2 30.6881 3.77778   4
  -7  -4  -2 8.77989 2.42442   6
  -7  -4  -2 6.27796 2.10452   4
   7  -4   2 8.49168 1.83724   6
  -7  -4  -2 9.94235 1.69387   5
   7  -4   2 10.0252 1.08136   8
  -7  -4  -2 7.93820 1.92789   3
   7  -4   2 9.69828 2.45193   4
   7   4   2 7.49402 1.42848   8
  -7   4  -2 11.7291 2.80278   4
   7   4   2 10.8002 2.62236   4
  -7   4  -2 9.52744 1.32179   3
   7   4   2 8.01301 2.47465   6
  -8  -4  -2 -1.3019 0.65080   3
  -8  -4  -2 -0.7266 0.63720   6
   8  -4   2 -0.1371 0.47358   8
   8  -4   2 0.39417 1.40303   4
   8  -4   2 -0.0330 0.72446   6
  -8  -4  -2 -0.8453 0.93063   4
  -8  -4  -2 1.15630 0.70813   5
   8   4   2 0.42138 0.88116   6
   8   4   2 -2.6832 1.40699   4
   8   4   2 0.60585 0.88145   8
  -9  -4  -2 7.32401 1.51907   5
   9  -4   2 13.5543 1.40127   8
   9  -4   2 9.54145 2.63644   4
  -9  -4  -2 11.6561 0.70790  11
   9  -4   2 11.4730 2.54614   6
  -9  -4  -2 9.21555 2.72496   4
  -9  -4  -2 8.72235 2.50980   6
   9   4   2 7.28005 2.73741   4
  -9   4  -2 12.2346 1.75078   3
   9   4   2 10.1672 1.78944   8
  10  -4   2 3.13868 1.43310   6
 -10  -4  -2 1.03581 1.15655   6
 -10  -4  -2 0.56229 0.91373   5
  10  -4   2 2.83825 0.85654   8
  10  -4   2 0.29537 1.64664   4
 -10   4  -2 2.64597 0.99284   3
  10   4   2 2.55898 1.22230   8
  10   4   2 -1.0040 1.97184   4
 -11  -4  -2 -0.1145 0.65146   5
 -11  -4  -2 0.00850 1.01401   6
  11  -4   2 -1.7003 1.50718   4
  11  -4   2 0.41069 0.67530   8
 -11  -4  -2 0.26510 0.24072  11
  11   4   2 -0.9420 0.90684   8
  11   4   2 3.86529 2.47676   4
 -11   4  -2 -1.2131 0.89715   3
 -12  -4  -2 0.30803 0.22890  11
  12  -4   2 -1.3417 0.62855   8
  12   4   2 0.43509 1.16173   8
  13  -4   2 18.8357 2.01561   8
 -13  -4  -2 18.2412 0.92948  11
  13   4   2 11.4950 2.43441   8
 -14  -5   2 8.95915 0.97585  11
  13  -5  -2 17.2163 2.06787   8
 -13  -5   2 18.9610 1.03107  11
  13   5  -2 14.9387 2.78145   8
  12  -5  -2 0.22429 0.73020   8
  12   5  -2 -0.5644 0.99746   8
 -11  -5   2 2.60853 1.68931   6
 -11  -5   2 0.25739 0.80648   5
  11  -5  -2 1.34879 1.96003   4
  11  -5  -2 -1.4233 1.21540   6
  11  -5  -2 2.41103 0.80706   8
  11   5  -2 0.75049 1.09399   8
  11   5  -2 -0.6083 2.10199   4
  10  -5  -2 1.07755 1.73702   4
 -10  -5   2 0.33344 0.67789   5
 -10  -5   2 0.90201 1.05346   6
  10  -5  -2 0.44977 0.64398   8
  10  -5  -2 0.58451 0.44662  10
  10  -5  -2 2.11787 1.00207   6
  10   5  -2 0.88029 1.83124   4
  10   5  -2 0.15518 0.88388   8
   9  -5  -2 20.8173 2.93925   6
   9  -5  -2 16.3773 1.32282  10
  -9  -5   2 23.4205 2.56753   5
   9  -5  -2 23.7324 1.79613   8
   9  -5  -2 18.9213 3.82473   4
  -9  -5   2 15.8588 3.37651   6
   9   5  -2 23.3864 2.44958   8
   9   5  -2 20.4938 4.41214   6
   9   5  -2 19.2305 3.59216   4
  -8  -5   2 11.9131 1.95872   5
   8  -5  -2 12.8239 1.31272   8
   8  -5  -2 8.81272 0.84419  10
  -8  -5   2 11.7753 2.62676   3
   8  -5  -2 9.44581 2.47051   4
   8  -5  -2 9.30488 2.03831   6
  -8  -5   2 8.99999 2.46641   6
  -8  -5   2 10.2322 2.62440   4
   8   5  -2 10.0491 1.73103   8
   8   5  -2 9.40811 2.55045   4
   8   5  -2 10.5018 2.76832   7
   7  -5  -2 14.9611 1.04078  12
  -7  -5   2 13.1572 2.88683   6
   7  -5  -2 15.7636 2.12664   6
   7  -5  -2 15.6556 3.07550   4
  -7  -5   2 14.6103 2.63070   3
  -7  -5   2 14.2155 2.70203   4
   7  -5  -2 14.6041 1.34562   8
  -7  -5   2 14.1019 2.20287   5
   7   5  -2 14.8195 1.96065   8
   7   5  -2 11.9094 2.47363   4
   7   5  -2 13.0942 3.20470   6
   7   5  -2 15.1651 2.92761   7
   6  -5  -2 77.3469 5.95469   4
   6  -5  -2 83.1218 3.40760  12
   6  -5  -2 79.5562 3.66240   8
  -6  -5   2 81.9269 6.09261   6
  -6  -5   2 81.0778 5.47839   3
   6  -5  -2 80.4272 4.64303   6
  -6  -5   2 75.1780 8.57137   1
  -6  -5   2 71.4319 5.25192   4
  -6   5   2 73.3148 9.09650   2
   6   5  -2 69.1216 6.17350   6
   6   5  -2 89.1163 5.26449   4
   6   5  -2 86.2435 5.88175   7
   6   5  -2 81.1523 4.31825   8
  -5  -5   2 6.70645 1.44623   3
   5  -5  -2 8.69476 0.68801  12
  -5  -5   2 4.67476 1.49055   6
   5  -5  -2 8.06473 0.35740  11
  -5  -5   2 7.78992 3.04303   1
   5  -5  -2 8.71567 1.32505   6
   5  -5  -2 6.65779 1.78187   4
   5  -5  -2 8.41731 0.66918   5
  -5  -5   2 9.24471 1.65893   4
   5   5  -2 9.62895 2.46413   6
   5   5  -2 7.72690 1.29005   8
   5   5  -2 8.47831 1.67387   4
   5   5  -2 6.74891 1.14135   9
  -5   5   2 11.6590 3.31571   2
  -4  -5   2 615.018 24.6316   4
   4  -5  -2 621.887 25.8822   1
   4  -5  -2 622.438 24.1752   6
  -4  -5   2 580.309 24.3050  10
  -4  -5   2 599.864 26.3514   6
   4  -5  -2 640.492 23.7891   5
  -4  -5   2 626.971 23.8553   9
   4  -5  -2 630.198 26.2047   4
  -4  -5   2 594.383 30.3102   1
   4  -5  -2 633.809 23.1212  11
   4   5  -2 593.493 23.9011   9
   4   5  -2 622.326 24.0784   8
   4   5  -2 577.190 25.1434   3
   4   5  -2 595.270 25.2570   7
   4   5  -2 602.870 24.3582   4
  -4   5   2 622.760 30.1154   2
   4   5  -2 625.482 26.9071   6
  -3  -5   2 46.3968 2.91400  10
  -3  -5   2 49.1490 2.68711   8
  -3  -5   2 48.0276 6.00043   1
  -3  -5   2 52.3524 2.70850   9
   3  -5  -2 52.3763 2.02427  11
   3  -5  -2 52.8546 2.68895   5
   3  -5  -2 57.7416 4.35904   1
  -3  -5   2 47.1337 3.46863   3
  -3  -5   2 60.0529 3.76867   7
  -3  -5   2 52.4461 2.88179   4
  -3  -5   2 47.3090 4.17525   6
   3   5  -2 48.8009 3.72451   7
   3   5  -2 42.4503 3.30342   3
   3   5  -2 52.3592 2.76929   9
   3   5  -2 49.4716 2.93408   4
   3   5  -2 53.6998 2.83061   8
  -3   5   2 54.2414 6.00578   2
   3   5  -2 58.2407 4.61374   6
   2  -5  -2 5.98818 1.05775   6
  -2  -5   2 3.83508 1.00618   3
   2  -5  -2 5.30309 0.73820   8
  -2  -5   2 4.28897 0.76590   9
   2  -5  -2 3.82649 0.69039   5
  -2  -5   2 3.61530 1.22598   6
  -2  -5   2 4.63754 0.73863   8
   2  -5  -2 6.51642 0.59953  10
  -2  -5   2 7.60103 2.40738   1
  -2  -5   2 4.06897 1.25814   7
   2  -5  -2 5.80292 0.32132  11
   2   5  -2 4.77340 1.26922   7
  -2   5   2 5.71808 0.93094   5
   2   5  -2 3.54126 1.36751   6
   2   5  -2 5.25331 0.81141   8
   1  -5  -2 17.5037 1.16660   9
   1  -5  -2 17.3766 1.45482   5
  -1  -5   2 18.5747 2.41959   6
  -1  -5   2 18.0567 1.55975   9
  -1  -5   2 17.1712 1.19484   8
  -1  -5   2 18.0113 1.73349   3
   1  -5  -2 19.6125 2.82321   1
   1  -5  -2 16.6452 1.19870   8
  -1  -5   2 18.7878 3.73770   1
   1  -5  -2 19.8944 1.19188  10
  -1  -5   2 19.2340 2.20274   7
   1  -5  -2 20.1948 1.73765   6
   1   5  -2 18.8456 2.53334   7
   1   5  -2 18.9602 1.68936   9
   1   5  -2 18.3503 1.32088   8
  -1   5   2 14.8214 1.44161   5
  -1   5   2 13.4170 2.70135   2
   1   5  -2 19.1350 2.40216   6
   0  -5   2 114.201 5.27787   3
   0  -5   2 103.656 4.91041   9
   0  -5  -2 122.727 4.84642  10
   0  -5   2 102.175 4.68798   4
   0  -5  -2 109.481 5.29114   5
   0  -5   2 123.172 6.65199   6
   0  -5  -2 114.292 5.57155   6
   0  -5  -2 108.782 7.80289   1
   0  -5   2 104.455 7.86655   1
   0  -5   2 106.865 5.77497   7
   0  -5   2 107.048 4.52282   8
   0  -5  -2 103.324 4.64634   8
   0   5   2 106.488 7.19487   2
   0   5   2 118.367 5.44626   5
   0   5   2 115.658 4.90230  10
   0   5   2 105.645 4.74909   8
   0   5   2 119.884 5.79735   6
   0   5  -2 107.620 5.58471   7
   0   5  -2 104.976 4.51577   8
   0   5  -2 108.623 5.20798   3
   0   5  -2 100.273 6.99815   2
  -1  -5  -2 1539.34 59.8407   5
   1  -5   2 1531.47 60.1587   7
   1  -5   2 1549.97 59.5298   4
   1  -5   2 1575.54 59.2116   9
  -1  -5  -2 1606.22 60.3509   6
  -1  -5  -2 1548.21 59.9190   4
  -1  -5  -2 1571.54 64.2206   1
  -1  -5  -2 1448.44 59.0039   8
   1  -5   2 1601.53 63.4586   1
   1  -5   2 1574.80 59.4145   3
  -1   5  -2 1536.19 59.3106   3
  -1   5  -2 1527.13 58.6567   8
   1   5   2 1511.37 59.0936   8
   1   5   2 1557.50 59.9859   5
  -1   5  -2 1595.00 63.3343   2
   1   5   2 1545.04 59.3022  10
   1   5   2 1553.66 61.4894   2
   1   5   2 1571.59 60.6071   6
  -2  -5  -2 209.790 9.32914   5
   2  -5   2 208.958 9.40454   4
  -2  -5  -2 200.039 8.55188   8
   2  -5   2 200.572 9.73092   7
  -2  -5  -2 209.688 9.46645   4
   2  -5   2 212.222 8.57358   3
  -2  -5  -2 217.744 13.0274   1
  -2  -5  -2 214.776 9.99352   6
   2  -5   2 213.440 11.4613   1
  -2   5  -2 214.204 12.4560   2
  -2   5  -2 211.854 8.52569   3
   2   5   2 198.404 8.78191  10
   2   5   2 195.776 9.54860   4
   2   5   2 198.071 9.73372   2
  -2   5  -2 213.175 9.69315   4
   2   5   2 202.882 8.63772   8
   2   5   2 225.181 10.3818   6
   3  -5   2 202.752 9.53911   4
  -3  -5  -2 189.115 9.06960   5
  -3  -5  -2 209.986 10.0092   6
   3  -5   2 196.732 9.64834   7
  -3  -5  -2 200.159 12.9208   1
   3  -5   2 210.409 7.69509  12
   3  -5   2 203.813 7.60383  11
   3  -5   2 193.953 10.4017   1
  -3  -5  -2 197.371 9.24889   4
  -3   5  -2 205.773 12.9024   2
   3   5   2 187.663 7.87432   9
   3   5   2 204.711 8.50758   8
  -3   5  -2 208.020 9.90932   4
   3   5   2 200.804 9.55490   4
   3   5   2 185.477 10.0133   6
  -4  -5  -2 138.155 7.12081   4
  -4  -5  -2 128.932 10.4339   1
  -4  -5  -2 139.995 7.79237   6
   4  -5   2 139.741 5.24864  11
  -4  -5  -2 136.469 6.88771   5
   4  -5   2 145.893 5.78748   5
   4  -5   2 148.585 7.65286   4
  -4   5  -2 132.020 10.8700   2
   4   5   2 136.143 6.24834   8
   4   5   2 134.767 7.99892   6
  -4   5  -2 144.180 7.89681   4
   4   5   2 126.551 5.71930   9
   4   5   2 137.167 7.39858   4
  -5  -5  -2 0.38628 0.88914   4
   5  -5   2 0.74154 0.98326   4
  -5  -5  -2 -1.1666 1.69988   1
  -5  -5  -2 0.49042 0.51756   5
  -5  -5  -2 0.35873 0.85583   6
  -5  -5  -2 1.06102 0.73284   3
  -5   5  -2 -0.2157 0.90273   4
  -5   5  -2 -1.9808 2.52341   2
   5   5   2 -0.1453 0.62881   8
   5   5   2 -0.7367 0.55116   9
   5   5   2 0.65047 0.94797   6
   5   5   2 -0.0615 1.19902   4
  -6  -5  -2 1.40827 2.07267   1
   6  -5   2 3.07169 1.09159   6
  -6  -5  -2 2.81625 0.94150   5
  -6  -5  -2 3.83792 1.35239   3
  -6  -5  -2 3.02627 1.36666   4
   6  -5   2 3.58517 1.54273   4
  -6  -5  -2 1.55940 1.04062   6
   6   5   2 2.12463 0.92273   8
  -6   5  -2 -2.1294 2.57417   2
   6   5   2 2.78611 1.67273   4
   6   5   2 4.03392 1.47139   6
   6   5   2 3.83184 0.99090   9
  -6   5  -2 3.68979 1.65447   4
   7  -5   2 226.294 10.7004   6
   7  -5   2 213.396 11.5143   4
  -7  -5  -2 212.880 10.0150   5
  -7  -5  -2 187.609 11.1815   6
  -7  -5  -2 198.395 10.8631   4
  -7  -5  -2 199.252 10.6377   3
   7   5   2 203.562 9.30876   8
   7   5   2 200.202 10.9139   4
  -7   5  -2 198.792 11.8576   4
   8  -5   2 1.63492 0.56060   8
  -8  -5  -2 1.69656 1.00024   6
   8  -5   2 1.45721 0.88616   6
  -8  -5  -2 2.85691 1.41189   4
   8  -5   2 -0.3413 1.15744   4
  -8  -5  -2 1.50906 0.80232   5
   8   5   2 1.01736 1.13553   6
   8   5   2 0.22688 0.91036   8
   8   5   2 -0.1398 1.80788   4
   9  -5   2 40.3003 2.17550   8
  -9  -5  -2 30.6995 4.85596   4
  -9  -5  -2 34.5273 4.06194   3
   9  -5   2 32.9230 3.80533   6
   9  -5   2 37.1714 4.75236   4
  -9  -5  -2 36.9791 3.21442   5
  -9  -5  -2 36.5822 4.34208   6
   9   5   2 30.3878 4.51375   4
   9   5   2 35.7326 3.09227   8
 -10  -5  -2 11.1749 1.95292   5
 -10  -5  -2 10.5925 2.69017   6
  10  -5   2 7.42168 2.74376   4
  10  -5   2 9.72951 2.43894   6
  10  -5   2 13.3117 1.39711   8
 -10  -5  -2 12.7577 0.79545  11
  10   5   2 11.0571 3.93261   7
  10   5   2 11.7677 2.17860   8
  10   5   2 9.33235 2.93513   4
  11  -5   2 29.5365 2.07866   8
 -11  -5  -2 32.9105 1.50143  11
  11   5   2 23.9488 2.94208   8
  12  -5   2 8.26631 1.34102   8
 -12  -5  -2 9.39982 0.67989  11
  12   5   2 9.42559 2.16528   8
  13  -5   2 11.2620 1.73202   8
 -13  -5  -2 15.6091 0.86494  11
  13   5   2 10.9524 2.34442   8
 -14  -6   2 1.84506 0.39476  11
  13  -6  -2 16.3292 1.95857   8
  13   6  -2 23.2343 3.13276   8
  12  -6  -2 10.1767 1.44583   8
  12   6  -2 9.34568 2.08306   8
  11  -6  -2 10.6807 1.50770   8
  11   6  -2 16.3725 2.73868   8
  10  -6  -2 5.09821 0.71233  10
 -10  -6   2 5.36965 2.07746   6
  10  -6  -2 2.25094 1.54354   6
  10  -6  -2 6.04819 1.03890   8
 -10  -6   2 8.16227 1.88348   5
  10  -6  -2 3.09560 2.16168   4
  10   6  -2 5.84520 1.59018   8
   9  -6  -2 2.37836 0.96213   6
   9  -6  -2 0.53701 1.38441   4
  -9  -6   2 -0.7284 0.68176   5
   9  -6  -2 0.05312 0.29160  10
   9  -6  -2 0.43845 0.55439   8
   9   6  -2 -0.9845 2.12166   7
   9   6  -2 0.20280 0.87759   8
   9   6  -2 2.32915 1.62424   4
   8  -6  -2 54.9019 2.75765   8
   8  -6  -2 47.3255 3.96057   6
  -8  -6   2 49.9270 4.00520   5
  -8  -6   2 57.3470 5.07153   4
   8  -6  -2 49.4376 5.33995   4
  -8  -6   2 56.9420 5.43246   6
   8   6  -2 54.1119 3.66770   8
   8   6  -2 48.5625 4.61504   4
   8   6  -2 40.0414 5.27786   7
   7  -6  -2 1.08768 0.71640   6
  -7  -6   2 0.89091 1.15347   4
  -7  -6   2 2.14422 1.08503   5
   7  -6  -2 0.68961 1.37207   4
  -7  -6   2 1.78816 1.08551   6
   7  -6  -2 1.77611 0.48453  12
   7  -6  -2 1.50839 0.52538   8
  -7  -6   2 2.22778 1.17930   3
   7   6  -2 3.20074 1.07247   8
   7   6  -2 3.03219 1.49069   6
   7   6  -2 -2.3710 1.74601   7
   7   6  -2 0.90435 1.31532   4
  -6  -6   2 6.31567 1.76422   3
   6  -6  -2 6.99889 0.86291   8
   6  -6  -2 6.41798 1.29999   6
  -6  -6   2 5.35722 3.12887   1
   6  -6  -2 4.19283 1.73525   4
  -6  -6   2 4.60996 1.67421   6
   6  -6  -2 5.77963 0.64416  12
  -6  -6   2 3.54643 1.46807   4
   6   6  -2 5.10022 1.23008   8
  -6   6   2 8.62143 3.66766   2
   6   6  -2 4.76437 2.07663   7
   6   6  -2 4.88704 1.63762   4
   6   6  -2 8.17435 2.49428   6
   5  -6  -2 -0.0239 0.17164   5
  -5  -6   2 1.11075 0.78202   4
  -5  -6   2 0.46978 0.68397   3
  -5  -6   2 1.00544 0.92043   6
   5  -6  -2 -0.3545 0.37460   6
  -5  -6   2 -1.8990 1.56772   1
   5  -6  -2 -0.9601 0.55377   4
   5  -6  -2 0.00867 0.06680  11
   5   6  -2 0.21770 0.63008   8
  -5   6   2 3.36249 2.78788   2
   5   6  -2 -0.9504 1.12410   7
   5   6  -2 0.81266 0.69952   9
   5   6  -2 0.06306 0.66819   6
   5   6  -2 0.19846 0.97566   4
  -4  -6   2 4.83026 0.94141   9
  -4  -6   2 2.29324 1.23189   6
  -4  -6   2 4.67147 0.99378   4
  -4  -6   2 2.24801 0.97772   3
   4  -6  -2 4.90655 1.53701   4
   4  -6  -2 3.16218 1.26781   1
   4  -6  -2 4.26564 0.26664  11
  -4  -6   2 8.45013 3.04978   1
   4  -6  -2 4.59343 0.75563   5
  -4  -6   2 3.69236 0.91020  10
   4   6  -2 4.06303 0.87724   9
   4   6  -2 5.21882 1.06477   8
   4   6  -2 5.59704 1.91209   6
   4   6  -2 3.38294 1.38485   7
   4   6  -2 3.05634 1.07466   4
  -4   6   2 6.46283 2.71831   2
   3  -6  -2 566.276 22.5436   5
   3  -6  -2 577.170 21.6352  11
  -3  -6   2 541.165 28.7088   1
  -3  -6   2 571.966 25.1137   6
   3  -6  -2 632.927 23.2910   6
   3  -6  -2 557.811 22.0388   8
  -3  -6   2 575.746 23.4516   7
  -3  -6   2 545.200 22.8640  10
  -3  -6   2 615.756 22.2616   9
   3  -6  -2 587.179 25.6722   1
  -3  -6   2 540.494 23.6432   3
   3   6  -2 547.591 22.2427   9
   3   6  -2 554.619 23.4520   7
  -3   6   2 621.346 28.7178   2
   3   6  -2 561.174 23.5959   3
   3   6  -2 575.019 22.4550   8
   3   6  -2 548.183 25.2064   6
  -2  -6   2 195.525 8.16395   8
  -2  -6   2 195.951 13.2737   1
  -2  -6   2 193.539 9.07837   7
  -2  -6   2 195.262 8.03446   9
  -2  -6   2 209.405 9.32504   3
   2  -6  -2 196.304 7.90563   8
   2  -6  -2 199.951 11.3901   1
  -2  -6   2 204.115 8.70967  10
   2  -6  -2 208.168 8.57402   5
  -2  -6   2 173.808 10.1395   6
   2   6  -2 189.319 9.85939   2
   2   6  -2 200.177 8.18729   8
   2   6  -2 193.741 9.15415   3
  -2   6   2 189.637 12.2898   2
   2   6  -2 197.044 8.13603   9
   2   6  -2 191.814 10.4860   6
   2   6  -2 198.504 9.17407   7
  -1  -6   2 24.3966 1.90603   9
   1  -6  -2 24.0238 3.77089   1
   1  -6  -2 29.3451 1.63752  10
  -1  -6   2 23.8698 2.90262   6
  -1  -6   2 23.8013 1.57629   8
  -1  -6   2 23.9306 4.71990   1
   1  -6  -2 25.7556 1.96390   5
  -1  -6   2 28.8727 2.79237   7
  -1  -6   2 27.9440 2.25393   3
   1  -6  -2 25.8127 2.25383   6
   1  -6  -2 23.4209 1.53099   8
  -1   6   2 29.0599 2.18111   5
   1   6  -2 24.6105 3.36743   2
  -1   6   2 25.1357 1.76851   8
   1   6  -2 26.3536 2.03183   9
   1   6  -2 25.6313 2.24936   3
   1   6  -2 25.9034 3.04746   7
  -1   6   2 24.1621 4.21145   2
   1   6  -2 27.7490 1.72477   8
   1   6  -2 28.9040 3.07808   6
   0  -6   2 156.912 6.82250   9
   0  -6   2 158.732 10.6002   1
   0  -6  -2 169.010 7.77877   6
   0  -6   2 162.845 8.74513   6
   0  -6   2 152.363 7.20463   3
   0  -6  -2 159.485 7.31992   5
   0  -6   2 165.006 7.90725   7
   0  -6   2 152.153 6.39823   8
   0  -6  -2 162.898 10.4413   1
   0  -6  -2 151.806 6.55092   8
   0  -6  -2 157.743 6.72029  10
   0   6  -2 159.740 7.20778   3
   0   6   2 171.504 9.76976   2
   0   6  -2 153.217 9.52155   2
   0   6  -2 150.029 6.41008   8
   0   6  -2 154.645 7.55120   7
   0   6   2 149.948 6.64819   8
   0   6   2 162.042 7.92686   6
  -1  -6  -2 121.840 5.54095   8
  -1  -6  -2 131.763 9.60737   1
   1  -6   2 136.879 9.12548   1
  -1  -6  -2 119.385 6.25184   5
   1  -6   2 128.393 6.97892   7
   1  -6   2 129.261 5.86088   9
   1  -6   2 141.500 7.68145   6
  -1  -6  -2 129.532 6.68853   4
   1  -6   2 128.139 5.93377   3
  -1  -6  -2 136.456 6.92017   6
   1  -6   2 128.813 6.06323   4
   1   6   2 125.609 5.83812  10
  -1   6  -2 134.014 5.90402   3
   1   6   2 122.450 7.78435   2
   1   6   2 136.919 7.18052   6
   1   6   2 127.917 5.69177   8
  -1   6  -2 126.799 9.12342   2
  -1   6  -2 126.485 5.19383   8
   2  -6   2 135.572 9.09003   1
  -2  -6  -2 134.753 6.76658   5
   2  -6   2 147.605 6.87047   4
  -2  -6  -2 131.675 10.1830   1
   2  -6   2 145.296 6.04086   3
  -2  -6  -2 142.712 6.95285   4
   2  -6   2 136.732 7.26433   7
  -2  -6  -2 139.183 7.41733   6
  -2  -6  -2 131.134 5.95578   8
   2   6   2 134.611 6.22736  10
  -2   6  -2 139.894 5.93222   3
   2   6   2 132.230 6.04285   8
   2   6   2 125.895 7.35907   2
  -2   6  -2 120.045 9.49332   2
   2   6   2 148.114 7.87331   6
  -3  -6  -2 342.756 16.0475   6
  -3  -6  -2 342.674 15.0654   4
  -3  -6  -2 344.549 15.1854   5
   3  -6   2 375.810 13.5164  12
   3  -6   2 364.503 15.7900   7
   3  -6   2 375.317 15.6190   4
   3  -6   2 346.872 17.0416   1
  -3  -6  -2 336.727 19.9764   1
  -3   6  -2 394.122 20.1723   2
   3   6   2 355.413 15.4531   4
   3   6   2 331.760 14.2932   8
   3   6   2 338.236 16.3641   6
   4  -6   2 379.092 15.9302   4
   4  -6   2 345.644 13.2091  11
  -4  -6  -2 340.310 15.1379   5
   4  -6   2 337.979 15.9800   1
   4  -6   2 369.298 13.3501  12
  -4  -6  -2 339.763 15.4508   3
  -4  -6  -2 337.593 20.2129   1
  -4  -6  -2 342.349 16.2206   6
  -4  -6  -2 347.414 15.1971   4
   4   6   2 327.701 13.6181   9
   4   6   2 371.674 15.6365   4
   4   6   2 327.745 16.6244   6
   4   6   2 349.797 14.3242   8
  -4   6  -2 378.168 20.8389   2
   4   6   2 339.429 14.6024   7
   5  -6   2 14.4709 2.55471   4
  -5  -6  -2 12.7536 3.52717   1
  -5  -6  -2 12.3996 2.27170   4
  -5  -6  -2 16.9484 2.57453   6
   5  -6   2 14.8641 0.59461  11
  -5  -6  -2 14.5060 2.36867   3
  -5  -6  -2 16.3044 1.97198   5
   5   6   2 15.7464 1.85630   8
   5   6   2 13.7183 2.06156   7
  -5   6  -2 12.1589 4.42548   2
   5   6   2 12.2016 2.38946   4
   5   6   2 13.4849 2.80813   6
   5   6   2 15.1402 1.40804   9
  -6  -6  -2 26.0365 2.57210   5
   6  -6   2 29.5539 2.90554   6
  -6  -6  -2 23.1860 5.11140   1
  -6  -6  -2 27.8538 3.47590   6
  -6  -6  -2 33.0824 3.10723   3
  -6  -6  -2 31.9795 3.40364   4
   6   6   2 35.8125 3.48966   7
   6   6   2 27.0980 2.49770   8
   6   6   2 21.8397 3.50187   6
   6   6   2 29.6958 3.94442   4
   6   6   2 24.8316 2.02984   9
  -7  -6  -2 1.13077 1.34873   4
   7  -6   2 1.30078 0.92537   6
  -7  -6  -2 2.40096 1.28354   6
  -7  -6  -2 1.07171 1.11924   3
  -7  -6  -2 1.56652 0.94974   5
   7  -6   2 0.13369 1.26373   4
   7   6   2 1.56889 1.01582   8
   7   6   2 1.15294 1.61999   7
   8  -6   2 0.40552 1.48249   4
  -8  -6  -2 3.90237 1.28812   5
  -8  -6  -2 3.18828 1.47794   4
  -8  -6  -2 4.60317 2.04213   6
   8  -6   2 4.04469 1.42683   6
   8   6   2 4.71537 2.48965   4
   8   6   2 3.82464 1.36054   8
  -9  -6  -2 8.98318 2.38300   4
  -9  -6  -2 9.50940 1.90028   5
   9  -6   2 4.37928 1.72270   6
  -9  -6  -2 5.68658 1.82510   6
   9  -6   2 6.82687 2.59972   4
   9   6   2 7.86240 1.78193   8
   9   6   2 9.29798 3.13142   4
   9   6   2 7.59580 2.94766   7
 -10  -6  -2 13.0164 2.27486   5
 -10  -6  -2 9.85775 2.74508   6
 -10  -6  -2 14.1251 0.85536  11
  10  -6   2 11.5219 3.03834   4
  10   6   2 8.79167 1.85852   8
  10   6   2 6.49315 2.98432   4
 -11  -6  -2 0.60953 0.30988  11
  11   6   2 1.34633 1.22255   8
 -12  -6  -2 0.07108 0.27605  11
  12   6   2 1.05043 1.17807   8
 -13  -6  -2 1.32183 0.35607  11
  13   6   2 1.61933 1.34957   8
 -14  -6  -2 8.24621 0.78831  11
 -14  -7   2 32.4481 1.63427  11
  13   7  -2 2.31353 1.61654   8
  12  -7  -2 11.0462 1.47906   8
  12   7  -2 11.8539 2.35761   8
  11  -7  -2 6.98611 1.08156   8
  11   7  -2 7.89700 1.96839   8
 -10  -7   2 -0.9776 1.08702   6
  10  -7  -2 0.20333 1.55708   4
 -10  -7   2 -0.5794 0.79828   5
  10  -7  -2 2.60828 1.15988   6
  10  -7  -2 0.00219 0.51895   8
  10   7  -2 -2.8731 1.89020   4
  10   7  -2 0.89023 1.23291   8
   9  -7  -2 6.54630 1.72567   6
  -9  -7   2 4.43809 1.99942   6
   9  -7  -2 2.37561 1.99921   4
   9  -7  -2 7.71968 1.00923   8
  -9  -7   2 6.49200 1.69218   5
   9   7  -2 6.41173 2.54326   7
   9   7  -2 6.13505 1.53945   8
   9   7  -2 8.48301 2.63078   4
   8  -7  -2 1.08327 1.48471   4
   8  -7  -2 2.81102 1.23397   6
  -8  -7   2 3.07349 1.47748   3
   8  -7  -2 2.99007 0.68220   8
  -8  -7   2 2.34592 1.48973   6
  -8  -7   2 2.01791 1.13616   5
   8   7  -2 1.40059 1.16591   6
   8   7  -2 -0.9636 2.15446   7
   8   7  -2 1.37249 0.97252   8
   8   7  -2 1.97132 1.66633   4
   7  -7  -2 12.4828 1.11455   8
   7  -7  -2 10.8529 2.68114   4
  -7  -7   2 8.90026 1.97336   3
   7  -7  -2 12.4190 0.97863  12
  -7  -7   2 11.9122 3.17131   6
   7  -7  -2 12.7661 2.01366   6
  -7  -7   2 8.28875 1.88765   5
  -7  -7   2 12.5092 2.42437   4
   7   7  -2 7.91698 2.58851   6
   7   7  -2 7.02349 2.12644   4
   7   7  -2 12.0473 2.82917   7
   6  -7  -2 6.85067 0.73658  12
  -6  -7   2 6.20410 1.57238   4
  -6  -7   2 7.19812 1.75956   3
  -6  -7   2 6.70596 2.34825   6
   6  -7  -2 6.26326 0.29163  11
   6  -7  -2 7.57110 2.23821   4
   6  -7  -2 5.59090 1.20954   6
   6   7  -2 7.70074 1.54735   8
   6   7  -2 5.88598 1.80408   4
   6   7  -2 5.61743 2.22164   7
   6   7  -2 4.16682 1.84375   6
  -5  -7   2 22.8393 3.32961   6
  -5  -7   2 19.7373 5.65736   1
   5  -7  -2 31.1981 3.61817   4
   5  -7  -2 31.4628 2.29104   6
  -5  -7   2 28.4935 2.39432  10
   5  -7  -2 29.2668 1.18844  11
  -5  -7   2 32.6744 2.74625   4
   5  -7  -2 30.1691 1.80748   5
  -5  -7   2 27.0884 3.00063   3
   5   7  -2 33.5374 3.45192   7
   5   7  -2 29.8524 2.18325   9
   5   7  -2 27.9396 2.83492   4
  -5   7   2 29.4527 5.70020   2
   5   7  -2 28.2070 3.97662   6
   5   7  -2 26.6708 2.35829   8
   4  -7  -2 407.605 15.2575  11
  -4  -7   2 410.164 16.4986   4
   4  -7  -2 409.906 16.2191   5
  -4  -7   2 412.582 15.9388   9
  -4  -7   2 363.231 18.8385   6
  -4  -7   2 397.389 16.7537  10
   4  -7  -2 398.403 19.1070   1
  -4  -7   2 390.201 23.4554   1
  -4  -7   2 402.845 17.8531   3
   4  -7  -2 421.615 18.6282   4
   4  -7  -2 409.728 15.6993   8
   4   7  -2 419.874 16.3788   8
   4   7  -2 360.826 19.1917   6
  -4   7   2 401.900 22.8326   2
   4   7  -2 399.900 16.0425   9
   4   7  -2 389.563 17.4606   7
   4   7  -2 425.465 16.5193   4
   3  -7  -2 13.1833 1.30839   5
  -3  -7   2 13.7839 2.19644   7
   3  -7  -2 14.4301 1.75076   6
  -3  -7   2 14.8978 1.42101   9
  -3  -7   2 12.3321 1.47270  10
   3  -7  -2 12.3573 0.63434  11
   3  -7  -2 12.1648 1.05201   8
  -3  -7   2 15.4299 4.12031   1
   3  -7  -2 17.5182 2.79544   1
  -3  -7   2 11.9454 2.36073   6
   3  -7  -2 16.0034 1.08546  10
  -3  -7   2 13.7197 1.96376   3
   3   7  -2 13.8996 1.54223   9
   3   7  -2 12.6136 1.54634   8
   3   7  -2 9.83252 1.82438   7
   3   7  -2 11.6014 2.54129   6
  -3   7   2 11.4595 3.31020   2
   2  -7  -2 18.5492 1.96315   6
  -2  -7   2 18.2244 1.47896   9
   2  -7  -2 15.3016 1.16703   8
  -2  -7   2 17.5354 1.99821   3
  -2  -7   2 13.5321 2.68005   6
   2  -7  -2 17.9098 1.58865   5
   2  -7  -2 19.1896 3.84199   1
  -2  -7   2 16.6782 2.23818   7
  -2  -7   2 16.3771 1.33698   8
   2   7  -2 16.3979 1.54218   8
   2   7  -2 15.2881 2.98131   6
   2   7  -2 12.1212 2.26623   2
   2   7  -2 17.8227 2.03066   3
   2   7  -2 17.8899 1.81888   9
   2   7  -2 15.2185 2.16409   7
  -2   7   2 17.0358 3.64682   2
   1  -7  -2 277.515 11.7174   6
   1  -7  -2 277.676 10.5077  10
  -1  -7   2 260.352 10.3698   9
  -1  -7   2 253.595 11.3588   3
  -1  -7   2 241.663 10.2703   8
  -1  -7   2 256.951 11.4539   7
  -1  -7   2 248.516 15.8115   1
  -1  -7   2 265.618 13.0189   6
   1  -7  -2 253.462 14.6902   1
   1  -7  -2 249.850 10.2263   8
   1  -7  -2 261.940 11.1431   5
  -1   7   2 274.098 14.9625   2
   1   7  -2 235.680 11.1972   3
  -1   7   2 251.143 10.3707   8
   1   7  -2 245.603 13.0961   2
   1   7  -2 235.988 10.2799   8
   1   7  -2 254.503 11.4080   7
   0  -7   2 143.456 10.9025   1
   0  -7  -2 141.541 6.22798   8
   0  -7   2 146.141 7.03528   3
   0  -7  -2 152.080 10.5771   1
   0  -7   2 144.399 6.11461   8
   0  -7   2 147.054 6.45098   4
   0  -7  -2 149.475 6.48287  10
   0  -7  -2 142.715 7.08455   5
   0  -7   2 147.720 6.51994   9
   0  -7  -2 162.223 7.79260   6
   0  -7   2 148.257 7.59956   7
   0  -7   2 161.411 8.74704   6
   0   7   2 156.396 9.77188   2
   0   7  -2 165.329 9.97539   2
   0   7  -2 150.690 7.28443   7
   0   7   2 142.461 7.82448   6
   0   7  -2 149.626 6.15433   8
   0   7  -2 141.011 6.93333   3
   0   7   2 133.750 6.33893   8
   1  -7   2 140.215 9.81604   1
  -1  -7  -2 130.260 6.79313   4
   1  -7   2 122.657 5.28374   8
   1  -7   2 130.568 6.26026   4
   1  -7   2 130.615 7.10493   7
  -1  -7  -2 123.581 6.52109   5
   1  -7   2 146.947 8.08195   6
  -1  -7  -2 132.527 10.3205   1
   1  -7   2 130.485 5.98112   9
  -1  -7  -2 124.916 5.66087   8
  -1  -7  -2 133.582 7.17992   6
   1  -7   2 131.278 6.16607   3
  -1   7  -2 127.539 5.32281   8
  -1   7  -2 135.282 9.69923   2
  -1   7  -2 133.459 6.06299   3
   1   7   2 126.021 8.06551   2
   1   7   2 136.308 7.55842   6
   1   7   2 126.854 5.81736   8
   2  -7   2 433.583 17.1103   3
  -2  -7  -2 390.291 17.8900   5
  -2  -7  -2 442.702 17.9163   4
  -2  -7  -2 463.840 19.0954   6
  -2  -7  -2 428.654 23.4596   1
   2  -7   2 443.837 17.9620   4
   2  -7   2 432.545 18.4785   7
   2  -7   2 428.854 21.3987   1
   2   7   2 431.660 19.3020   6
   2   7   2 406.093 17.0278   8
  -2   7  -2 430.899 22.3689   2
  -2   7  -2 438.212 16.9827   3
   2   7   2 378.368 18.6383   2
   3  -7   2 15.1472 2.46937   7
  -3  -7  -2 11.5402 2.00341   3
   3  -7   2 14.5541 2.13314   4
  -3  -7  -2 12.4376 3.49176   1
  -3  -7  -2 17.9189 2.43314   6
  -3  -7  -2 12.3690 1.99694   4
  -3  -7  -2 15.7022 1.87589   5
   3   7   2 13.0922 1.66281   8
   3   7   2 11.0166 2.29242   6
  -3   7  -2 10.7656 3.10116   2
   4  -7   2 25.3435 1.69556   5
  -4  -7  -2 23.5645 5.04493   1
  -4  -7  -2 19.6737 2.22223   5
  -4  -7  -2 22.1796 2.86225   6
   4  -7   2 21.6511 3.12232   1
  -4  -7  -2 24.5677 2.60331   4
   4  -7   2 26.2408 3.18403   7
   4  -7   2 25.7247 2.90875   4
   4  -7   2 23.1578 1.13405  12
  -4  -7  -2 25.6910 2.65557   3
   4   7   2 20.9346 2.21325   7
   4   7   2 21.9580 2.07632   8
   4   7   2 21.6402 3.32042   6
   4   7   2 21.9412 3.29982   4
  -4   7  -2 21.4201 5.07811   2
  -5  -7  -2 45.6581 7.45112   1
  -5  -7  -2 54.7653 4.00658   4
   5  -7   2 45.0246 1.88407  11
  -5  -7  -2 48.3539 4.52436   6
   5  -7   2 49.9619 2.43494   5
  -5  -7  -2 46.8059 3.65565   5
   5  -7   2 52.8443 2.49022   5
   5  -7   2 52.2635 4.40383   4
  -5  -7  -2 46.2579 3.91870   3
  -5   7  -2 53.0091 7.76956   2
   5   7   2 44.3599 2.55610   9
   5   7   2 48.8746 3.65462   7
   5   7   2 45.0251 4.69965   6
   5   7   2 48.7962 3.26848   8
   5   7   2 46.1726 4.62340   4
  -6  -7  -2 18.4742 2.99562   3
  -6  -7  -2 18.0211 3.05030   4
  -6  -7  -2 20.5748 3.74524   6
  -6  -7  -2 17.0038 2.23544   5
   6  -7   2 17.9546 2.99410   4
   6   7   2 16.8134 1.76585   9
   6   7   2 20.0794 2.30791   8
   6   7   2 18.1552 3.06266   4
   6   7   2 19.4702 3.76288   6
   6   7   2 22.1955 2.96148   7
   7  -7   2 41.8596 3.70410   6
   7  -7   2 44.9733 4.70712   4
  -7  -7  -2 45.3238 4.74315   6
  -7  -7  -2 45.8680 3.79089   5
  -7  -7  -2 37.0353 3.98265   4
   7   7   2 45.1764 3.38574   8
   7   7   2 42.7227 4.17492   7
   7   7   2 40.6200 4.86767   4
   8  -7   2 -0.2560 1.35222   4
   8  -7   2 0.02222 0.91699   6
  -8  -7  -2 0.96227 0.88610   5
  -8  -7  -2 1.30237 1.57276   4
  -8  -7  -2 0.71242 1.97288   3
  -8  -7  -2 1.73322 0.97997   6
   8   7   2 0.04315 2.09159   4
   8   7   2 1.37301 2.07641   7
   8   7   2 0.51419 1.07689   8
  -9  -7  -2 0.18028 0.79727   5
   9  -7   2 0.19718 0.92371   6
  -9  -7  -2 -0.9514 1.38506   4
  -9  -7  -2 1.13666 1.18066   6
   9  -7   2 -0.3819 1.52390   4
   9   7   2 2.28544 2.41663   4
   9   7   2 -0.1220 0.97005   8
   9   7   2 3.54613 2.02261   7
 -10  -7  -2 18.1929 2.83839   5
  10  -7   2 15.1155 3.49917   4
 -10  -7  -2 21.5001 1.18092  11
  10   7   2 19.4436 2.94324   8
 -11  -7  -2 19.5157 1.17115  11
  11   7   2 21.5727 2.95377   8
 -12  -7  -2 0.74806 0.34520  11
  12   7   2 1.82871 1.44247   8
 -13  -7  -2 5.26180 0.61958  11
  13   7   2 4.36205 1.87974   8
 -14  -7  -2 0.74120 0.35592  11
 -14  -8   2 1.12266 0.42384  11
  13   8  -2 0.45091 1.29216   8
  12   8  -2 24.7960 3.41626   8
  11   8  -2 3.47297 1.52088   8
  10  -8  -2 1.90414 1.24686   6
  10  -8  -2 -0.7935 1.78872   4
 -10  -8   2 1.08497 0.98682   5
 -10  -8   2 2.59669 1.42991   6
  10   8  -2 -1.1846 1.93356   4
  10   8  -2 2.64424 1.43354   8
  -9  -8   2 2.58935 1.58086   6
   9  -8  -2 2.67858 1.21310   6
   9  -8  -2 3.18569 2.27958   4
  -9  -8   2 7.09994 1.82583   5
   9   8  -2 3.63706 1.47833   8
   9   8  -2 4.61937 2.14184   4
   9   8  -2 3.75660 2.35772   7
  -8  -8   2 71.2716 5.27281   5
  -8  -8   2 64.6179 6.30351   6
   8  -8  -2 68.0971 6.37433   4
   8  -8  -2 74.0244 3.20185  12
   8  -8  -2 63.8179 4.55637   6
   8   8  -2 76.7759 5.59972   4
   8   8  -2 68.2796 6.25116   7
   8   8  -2 69.1622 4.48653   8
   7  -8  -2 56.0416 5.40624   4
  -7  -8   2 48.4063 4.28656   5
  -7  -8   2 43.3596 5.10035   6
  -7  -8   2 49.5941 4.34332   4
   7  -8  -2 55.7398 3.76295   6
   7  -8  -2 54.4417 2.49810  12
   7  -8  -2 52.8942 2.54475   8
   7   8  -2 41.8330 4.81627   7
   7   8  -2 57.2340 3.77755   8
   7   8  -2 58.4406 4.62724   4
   6  -8  -2 3.86025 1.82060   4
   6  -8  -2 4.02483 0.64733  12
   6  -8  -2 2.84588 0.19984  11
  -6  -8   2 3.04477 1.10887   5
   6  -8  -2 3.00473 0.89168   6
  -6  -8   2 2.63565 1.13029   4
   6  -8  -2 2.69460 0.52676   5
   6  -8  -2 2.25279 0.62640   8
   6   8  -2 2.52679 1.85913   7
   6   8  -2 3.60173 1.78842   4
   6   8  -2 2.60305 1.04107   8
  -5  -8   2 48.9178 3.48160   4
   5  -8  -2 52.7507 2.82818   5
   5  -8  -2 49.0878 2.46105   8
  -5  -8   2 54.5978 5.23670   6
   5  -8  -2 54.6725 4.84986   4
   5  -8  -2 50.0416 2.01719  11
  -5  -8   2 44.8479 7.75384   1
  -5  -8   2 45.5778 3.39410  10
  -5  -8   2 51.6455 4.34022   3
   5   8  -2 43.6721 5.11895   6
  -5   8   2 45.1768 7.93246   2
   5   8  -2 54.7196 4.42989   7
   5   8  -2 52.6244 3.33431   8
   5   8  -2 49.2278 3.84570   4
   5   8  -2 55.0058 3.11262   9
   4  -8  -2 21.1362 1.68548   5
   4  -8  -2 19.7807 0.92644  11
   4  -8  -2 21.6189 3.02825   4
   4  -8  -2 24.2935 1.45546  10
  -4  -8   2 20.7931 2.03924  10
  -4  -8   2 17.5475 4.84827   1
  -4  -8   2 14.7662 3.12625   6
   4  -8  -2 23.7121 3.53595   1
   4  -8  -2 20.4923 1.34245   8
  -4  -8   2 18.0290 2.53655   3
   4  -8  -2 25.9007 2.52319   6
  -4  -8   2 18.9108 1.71333   9
   4   8  -2 21.7093 2.02975   8
   4   8  -2 20.2454 1.86611   9
  -4   8   2 31.9037 5.85439   2
   3  -8  -2 15.0976 1.09758   8
  -3  -8   2 13.2071 2.05964   7
  -3  -8   2 13.7163 1.62684  10
   3  -8  -2 13.2056 1.90305   6
  -3  -8   2 14.7479 1.44749   9
   3  -8  -2 17.1130 1.23716  10
   3  -8  -2 14.3890 0.71147  11
  -3  -8   2 11.8067 2.87715   6
  -3  -8   2 14.3654 4.09830   1
   3  -8  -2 9.76942 2.80210   1
   3  -8  -2 14.1353 1.44867   5
  -3   8   2 16.9757 4.31134   2
   3   8  -2 14.6516 1.74046   9
   3   8  -2 14.3576 2.20939   7
   3   8  -2 15.7053 1.58951   8
   3   8  -2 13.0079 2.98624   6
  -2  -8   2 166.376 12.9686   1
  -2  -8   2 177.420 8.69392   3
   2  -8  -2 184.796 7.37547  10
   2  -8  -2 180.977 8.03262   5
   2  -8  -2 176.983 7.48767   3
   2  -8  -2 185.272 8.64779   6
  -2  -8   2 161.758 7.94459  10
   2  -8  -2 158.238 11.1183   1
  -2  -8   2 171.077 7.19026   9
   2  -8  -2 169.119 7.06620   8
  -2  -8   2 180.814 10.2208   6
  -2  -8   2 167.322 8.30504   7
   2   8  -2 163.725 10.0923   6
   2   8  -2 170.449 8.44776   7
   2   8  -2 172.223 7.26136   9
   2   8  -2 170.698 7.43442   8
   2   8  -2 164.948 9.62640   2
  -2   8   2 162.191 12.1930   2
  -1  -8   2 12.6934 2.60679   6
   1  -8  -2 16.6194 1.87733   7
  -1  -8   2 15.3530 1.58634   9
  -1  -8   2 15.1938 1.21935   8
   1  -8  -2 14.8530 1.57273   3
  -1  -8   2 20.0224 4.93041   1
   1  -8  -2 15.9670 2.07647   6
   1  -8  -2 15.1017 1.66667   5
  -1  -8   2 18.7282 1.99414   3
   1  -8  -2 15.1881 3.28063   1
   1  -8  -2 17.9230 1.38752  10
   1  -8  -2 13.8664 1.20224   8
  -1  -8   2 16.0687 2.31325   7
  -1   8   2 13.4125 3.04988   2
  -1   8   2 12.7318 1.48102   8
   1   8  -2 13.5746 1.42642   8
   1   8  -2 15.4548 2.46422   7
   1   8  -2 9.66844 2.36523   6
   1   8  -2 19.9612 3.48724   2
   0  -8   2 451.616 17.9232   9
   0  -8   2 499.038 21.0380   6
   0  -8   2 451.525 19.1353   7
   0  -8  -2 467.467 18.0937  10
   0  -8   2 423.878 23.8997   1
   0  -8  -2 445.158 18.8491   5
   0  -8   2 437.652 18.7024   3
   0  -8   2 443.911 17.6027   8
   0  -8  -2 431.465 17.7211   8
   0  -8  -2 453.603 23.8195   1
   0  -8  -2 475.155 19.6466   6
   0  -8   2 433.697 18.0015   4
   0  -8  -2 454.065 18.6267   3
   0   8  -2 449.416 17.6237   8
   0   8  -2 469.099 22.3750   2
   0   8   2 470.301 20.0145   6
   0   8   2 441.675 17.8827   8
   0   8  -2 443.815 18.7424   7
   0   8   2 432.654 21.8032   2
   1  -8   2 63.9968 4.57882   7
  -1  -8  -2 57.1203 3.83328   5
   1  -8   2 56.3901 3.45591   3
   1  -8   2 51.8228 3.34806   9
   1  -8   2 56.2063 6.43582   1
   1  -8   2 58.9890 2.66883   8
  -1  -8  -2 65.1870 4.29131   4
  -1  -8  -2 62.9828 4.48140   6
  -1  -8  -2 61.8178 3.87631   3
   1  -8   2 64.5545 5.12266   6
   1  -8   2 54.1398 3.48341   4
  -1  -8  -2 62.7462 7.13407   1
   1   8   2 54.3271 5.31778   2
   1   8   2 58.4049 3.22990   8
  -1   8  -2 59.9193 2.75582   8
   1   8   2 60.6888 4.72059   6
  -1   8  -2 45.6823 6.44776   2
   2  -8   2 3.34580 1.52872   7
  -2  -8  -2 4.93062 1.60896   6
   2  -8   2 4.93327 1.61110   6
  -2  -8  -2 2.88150 0.93433   5
   2  -8   2 4.66389 0.92598   3
  -2  -8  -2 4.26341 1.42447   4
  -2  -8  -2 5.84480 2.60286   1
  -2  -8  -2 5.30517 1.34572   3
   2  -8   2 3.04131 1.04329   4
   2   8   2 1.42696 1.62333   2
  -2   8  -2 1.64574 2.50290   2
   2   8   2 3.55866 0.97605   8
   2   8   2 4.98668 1.68769   6
  -3  -8  -2 6.58598 2.57937   1
   3  -8   2 1.22568 1.27537   7
   3  -8   2 1.85303 0.98165   4
  -3  -8  -2 1.27449 0.77176   5
   3  -8   2 2.43047 1.89466   1
   3  -8   2 2.37498 0.72976   5
  -3  -8  -2 1.23449 1.16137   4
  -3  -8  -2 1.80106 0.91929   3
  -3  -8  -2 3.00076 1.36019   6
  -3   8  -2 6.09911 2.63264   2
   3   8   2 1.14771 1.22683   6
   3   8   2 1.41554 0.83460   8
  -4  -8  -2 47.0763 3.86751   3
   4  -8   2 44.6510 4.32230   7
   4  -8   2 51.6717 4.19303   4
  -4  -8  -2 48.1971 3.66355   4
  -4  -8  -2 44.9080 4.34267   6
   4  -8   2 49.4281 2.03269  12
  -4  -8  -2 41.0134 3.47793   5
   4  -8   2 37.6804 4.82417   1
   4  -8   2 50.4189 2.81701   5
  -4  -8  -2 33.7817 6.99344   1
   4   8   2 40.7434 4.14223   4
   4   8   2 50.6119 3.19413   8
  -4   8  -2 48.8310 7.18719   2
  -5  -8  -2 61.9537 4.59961   5
  -5  -8  -2 59.4445 4.89518   3
  -5  -8  -2 67.0996 8.97821   1
   5  -8   2 72.0458 5.63816   7
  -5  -8  -2 66.3958 5.68835   6
  -5  -8  -2 68.3355 4.76549   4
   5  -8   2 73.3387 2.90591  12
   5  -8   2 74.8861 5.47055   4
   5  -8   2 72.5774 3.43052   5
   5   8   2 64.0776 4.26900   7
   5   8   2 71.2691 4.16029   8
   5   8   2 58.0337 5.84248   6
   5   8   2 71.0665 5.56706   4
  -5   8  -2 77.0324 9.25025   2
  -6  -8  -2 1.39859 1.38385   4
   6  -8   2 2.89176 1.66305   4
  -6  -8  -2 3.26598 1.27694   5
  -6  -8  -2 5.08688 1.94842   6
   6   8   2 1.72225 1.20966   6
   6   8   2 1.47148 1.03609   8
   6   8   2 2.87524 0.88707   9
   6   8   2 1.91631 1.38153   7
   6   8   2 1.90549 2.08804   4
   7  -8   2 2.19729 1.10953   6
   7  -8   2 2.52701 1.49714   4
  -7  -8  -2 1.98712 1.28421   4
  -7  -8  -2 0.99300 1.16322   6
  -7  -8  -2 0.95941 1.00426   5
   7   8   2 5.51627 2.50978   4
   7   8   2 -0.5025 1.75726   7
   7   8   2 -0.0714 0.95247   8
   8  -8   2 6.84994 1.86014   6
  -8  -8  -2 7.69158 2.02591   5
  -8  -8  -2 6.58782 2.12595   4
  -8  -8  -2 5.63129 1.96898   6
   8  -8   2 3.03517 1.88043   4
   8   8   2 4.88739 2.77290   4
   8   8   2 5.98060 2.28346   7
   8   8   2 4.91257 1.50286   8
  -9  -8  -2 6.00448 2.00005   4
   9  -8   2 6.00019 1.81112   6
  -9  -8  -2 4.79251 2.04399   6
   9  -8   2 5.70482 2.31935   4
  -9  -8  -2 7.29561 1.79962   5
   9   8   2 2.82892 2.67238   4
   9   8   2 6.26927 1.61102   8
   9   8   2 5.32008 2.55184   7
  10   8   2 1.08264 1.22808   8
 -11  -8  -2 10.9444 0.87129  11
  11   8   2 8.84483 2.19921   8
 -12  -8  -2 -0.3669 0.29191  11
  12   8   2 -0.9506 1.28007   8
 -13  -8  -2 12.7450 0.95158  11
 -14  -8  -2 10.0447 0.81780  11
 -14  -9   2 17.7564 1.18900  11
  12   9  -2 8.22464 2.41711   8
  11   9  -2 15.0255 2.65758   8
  10   9  -2 1.37687 1.21804   8
   9  -9  -2 1.05491 1.89060   4
  -9  -9   2 2.21477 1.54634   6
   9  -9  -2 3.56299 1.19826   6
  -9  -9   2 1.22511 1.04663   5
   9   9  -2 1.37917 1.24000   8
   9   9  -2 7.51204 2.53233   7
   9   9  -2 2.77543 2.14897   4
   8  -9  -2 5.27853 1.39638   6
  -8  -9   2 5.24614 2.47699   6
  -8  -9   2 7.91003 2.05492   5
   8  -9  -2 6.18520 2.24550   4
   8  -9  -2 6.60594 0.79200  12
   8   9  -2 5.04864 1.46865   8
   8   9  -2 3.13456 2.42680   7
   8   9  -2 7.92748 2.37601   4
  -7  -9   2 68.6327 6.88441   6
   7  -9  -2 79.6083 6.85360   4
   7  -9  -2 85.5040 4.90622   6
  -7  -9   2 82.6329 5.88210   5
   7  -9  -2 88.8220 3.64424  12
   7   9  -2 92.0540 5.08504   8
   7   9  -2 77.2364 6.33485   7
   7   9  -2 71.6919 5.57590   4
   6  -9  -2 92.2690 3.54368  11
  -6  -9   2 84.4675 5.95666   5
   6  -9  -2 96.6053 4.33539   5
  -6  -9   2 82.5251 7.22393   6
  -6  -9   2 81.7561 5.32014   4
   6  -9  -2 90.5564 7.03793   4
   6  -9  -2 99.3251 3.96786  12
   6  -9  -2 91.7610 5.08382   6
   6   9  -2 90.4106 6.33213   7
   6   9  -2 87.6898 5.66508   4
   6   9  -2 99.3513 5.22136   8
  -5  -9   2 44.0921 3.25576  10
  -5  -9   2 37.2529 3.88404   3
   5  -9  -2 44.4879 4.52436   4
   5  -9  -2 42.5635 2.06472   8
   5  -9  -2 39.6147 2.53580   5
  -5  -9   2 40.7052 4.79926   6
  -5  -9   2 42.2430 3.85113   5
   5  -9  -2 46.9359 2.28550  10
   5  -9  -2 42.0717 1.69034  11
   5  -9  -2 45.7126 3.76114   6
  -5  -9   2 42.7677 3.03167   4
   5   9  -2 37.7213 2.99118   8
   5   9  -2 34.2569 2.67487   9
   5   9  -2 34.4414 3.79132   7
   5   9  -2 36.3044 4.69038   6
   4  -9  -2 20.2666 3.92330   1
  -4  -9   2 19.7445 3.75788   6
   4  -9  -2 18.8389 1.30454   8
   4  -9  -2 25.4104 2.67906   6
  -4  -9   2 21.1002 2.77134   3
  -4  -9   2 18.4226 2.07199  10
   4  -9  -2 20.4848 3.09418   4
   4  -9  -2 20.8452 0.94340  11
   4  -9  -2 20.3185 1.44989  10
  -4  -9   2 15.7453 5.30099   1
  -4  -9   2 20.1166 1.72246   9
   4  -9  -2 23.5193 1.88777   5
   4   9  -2 18.6189 2.04904   8
  -4   9   2 16.3312 5.07727   2
   4   9  -2 16.2726 3.37309   6
   4   9  -2 23.3907 2.14874   9
   3  -9  -2 71.9800 7.14211   1
   3  -9  -2 75.2249 3.37706   8
  -3  -9   2 73.6143 3.56177   9
   3  -9  -2 80.1364 4.29176   5
   3  -9  -2 74.7645 2.96099  11
  -3  -9   2 72.8673 4.86595   7
  -3  -9   2 76.5680 6.36101   6
  -3  -9   2 65.2460 4.25288  10
  -3  -9   2 68.0707 8.99570   1
   3  -9  -2 81.8980 5.02352   6
  -3  -9   2 62.4510 4.82175   3
   3   9  -2 71.7550 3.77342   9
   3   9  -2 80.8935 5.23744   7
  -3   9   2 81.5630 9.35465   2
   3   9  -2 66.2082 6.23072   6
   3   9  -2 72.0025 3.97473   8
  -2  -9   2 424.949 18.0727   7
  -2  -9   2 416.718 20.2683   6
  -2  -9   2 391.710 24.2657   1
  -2  -9   2 407.615 17.7597  10
   2  -9  -2 462.783 18.7133   6
   2  -9  -2 426.943 22.6309   1
   2  -9  -2 445.738 17.9131   5
   2  -9  -2 431.508 17.9043   7
  -2  -9   2 398.051 18.4281   3
   2  -9  -2 444.436 17.2992   3
   2  -9  -2 415.630 16.6899   8
   2  -9  -2 477.162 17.1909  10
  -2  -9   2 419.287 16.7638   9
  -2   9   2 432.084 23.5829   2
   2   9  -2 424.230 17.1091   8
   2   9  -2 439.705 18.2193   7
   2   9  -2 411.117 20.0410   2
   2   9  -2 386.389 20.3294   6
  -1  -9   2 88.5716 6.57260   6
   1  -9  -2 80.3434 7.97281   1
   1  -9  -2 94.5204 4.37544  10
   1  -9  -2 83.9960 4.66844   7
  -1  -9   2 78.5366 5.10382   7
   1  -9  -2 81.9448 3.95462   8
  -1  -9   2 93.2831 4.20761   9
  -1  -9   2 89.8878 4.83823  10
   1  -9  -2 87.7616 4.99089   5
  -1  -9   2 83.1566 5.09486   3
   1  -9  -2 89.1761 4.65638   3
   1  -9  -2 90.8912 5.53259   6
  -1  -9   2 69.4301 8.55645   1
  -1   9   2 80.0669 7.81514   2
   1   9  -2 85.6654 5.14294   7
   1   9  -2 88.0407 7.47279   2
  -1   9   2 91.4404 4.29685   8
   1   9  -2 85.3250 4.17153   8
   1   9  -2 83.2706 6.43196   6
   0  -9  -2 88.6025 5.57252   6
   0  -9  -2 81.1870 4.69857   3
   0  -9   2 83.9574 4.85360   3
   0  -9   2 89.0888 4.29608   9
   0  -9   2 82.5416 4.21909   4
   0  -9  -2 79.8342 4.87443   5
   0  -9   2 81.5396 3.80082   8
   0  -9  -2 78.5486 8.18265   1
   0  -9   2 87.6228 5.37910   7
   0  -9  -2 83.4010 4.23137  10
   0  -9   2 87.4601 6.43479   6
   0  -9   2 72.0057 7.89541   1
   0   9  -2 85.3639 3.90872   8
   0   9  -2 71.9106 7.81531   2
   0   9   2 85.7348 5.89450   6
   0   9   2 66.3551 7.47169   2
   0   9   2 86.2170 4.22454   8
   1  -9   2 13.6960 1.74862   4
  -1  -9  -2 12.9168 1.75679   3
   1  -9   2 15.0145 1.02203   8
   1  -9   2 13.8564 2.47596   7
  -1  -9  -2 15.6748 2.32333   4
   1  -9   2 13.9646 2.00815   9
  -1  -9  -2 12.6322 2.38517   6
   1  -9   2 11.7703 1.61203   3
   1  -9   2 7.12348 2.97031   1
  -1  -9  -2 9.07090 3.76726   1
   1  -9   2 12.8499 2.95991   6
  -1   9  -2 18.7114 3.94122   2
  -1   9  -2 14.1231 1.27837   8
   1   9   2 14.0231 1.70167   8
   1   9   2 13.1654 2.81935   6
   1   9   2 12.2616 3.24130   2
  -2  -9  -2 71.6849 4.58535   4
   2  -9   2 63.0930 3.86832   9
  -2  -9  -2 71.2124 5.18408   6
   2  -9   2 64.6005 4.23766   4
   2  -9   2 61.3013 3.60789   3
  -2  -9  -2 62.3414 4.36444   3
   2  -9   2 68.6574 5.53458   6
  -2  -9  -2 60.6198 4.30631   5
   2  -9   2 57.3426 6.56849   1
  -2  -9  -2 56.9625 7.89120   1
   2  -9   2 64.2884 5.02249   7
   2   9   2 65.3989 3.70194   8
   2   9   2 64.8745 5.53866   6
   2   9   2 61.8012 5.76979   2
  -2   9  -2 82.5780 8.36966   2
  -3  -9  -2 30.2878 2.95427   5
   3  -9   2 35.3654 3.88522   6
  -3  -9  -2 29.1880 3.45729   6
  -3  -9  -2 30.7061 3.05947   3
   3  -9   2 31.2177 3.74951   7
  -3  -9  -2 28.3948 3.06207   4
   3  -9   2 29.5868 2.35034   5
   3  -9   2 29.5259 1.88731   3
   3  -9   2 35.9625 5.37399   1
   3  -9   2 35.3671 3.17929   4
  -3  -9  -2 39.8834 6.55182   1
  -3   9  -2 31.1915 5.92090   2
   3   9   2 28.1412 4.00040   6
   3   9   2 30.7960 2.55168   8
   4  -9   2 4.91104 0.52437  12
  -4  -9  -2 5.10333 1.86102   6
   4  -9   2 3.49371 1.65189   7
  -4  -9  -2 4.19603 1.24555   3
   4  -9   2 4.09656 1.45337   4
  -4  -9  -2 2.91911 1.15441   5
   4  -9   2 3.09573 0.82043   5
  -4  -9  -2 4.20548 1.51439   4
   4   9   2 6.88217 1.42832   8
   4   9   2 3.50457 1.65404   6
  -4   9  -2 3.58622 3.43189   2
   5  -9   2 1.14983 0.36010  12
   5  -9   2 0.95889 0.46918   5
  -5  -9  -2 0.38135 1.06157   6
  -5  -9  -2 0.71950 0.75289   5
   5  -9   2 -0.0620 1.40432   7
   5  -9   2 0.42528 1.05212   4
   5   9   2 1.24289 1.03476   8
   5   9   2 2.62181 1.93221   4
   5   9   2 3.90112 1.52483   6
   6  -9   2 16.1155 1.12193   5
  -6  -9  -2 15.0645 3.18523   6
   6  -9   2 15.0555 0.62032  11
   6  -9   2 14.1886 3.05754   7
   6  -9   2 13.6739 0.61089  11
  -6  -9  -2 11.2565 2.21133   5
   6  -9   2 19.5582 3.55822   4
  -6  -9  -2 12.4156 2.45127   4
   6   9   2 17.6638 2.36598   8
   6   9   2 9.70864 2.07797   7
   6   9   2 13.2050 2.93702   4
  -7  -9  -2 10.9216 2.59445   4
  -7  -9  -2 17.7377 2.83330   5
  -7  -9  -2 14.4128 3.19693   6
   7  -9   2 16.9642 3.45140   7
   7  -9   2 17.7244 3.53894   4
   7  -9   2 13.1011 2.34348   6
   7   9   2 13.2755 3.08135   4
   7   9   2 10.8744 2.00776   8
  -8  -9  -2 54.4900 5.87023   6
   8  -9   2 58.3753 5.98398   7
  -8  -9  -2 53.9795 5.12025   4
   8  -9   2 58.1392 4.70034   6
  -8  -9  -2 56.1287 4.78411   5
   8  -9   2 56.5227 5.65045   4
   8   9   2 60.6981 4.27889   8
   8   9   2 43.9522 5.85495   4
   8   9   2 66.8992 5.39244   7
   9  -9   2 1.68358 1.60940   7
   9  -9   2 -0.3825 1.39949   4
  -9  -9  -2 0.73790 0.98667   6
  -9  -9  -2 -0.0474 0.84190   5
   9   9   2 -5.5262 2.37092   4
   9   9   2 2.39883 1.37851   8
  10   9   2 33.7276 3.61350   8
 -11  -9  -2 14.1775 1.02961  11
  11   9   2 10.4040 2.45825   8
 -12  -9  -2 0.88402 0.41582  11
  12   9   2 -1.4724 1.14617   8
 -13  -9  -2 12.8800 0.98222  11
 -14  -9  -2 16.3891 1.11068  11
 -15 -10   2 1.46889 0.49868  11
 -14 -10   2 -0.3665 0.32490  11
  12  10  -2 9.39491 2.47050   8
  11  10  -2 3.83709 1.87391   8
  10  10  -2 26.2387 3.32999   8
  -9 -10   2 1.20656 1.31375   6
   9 -10  -2 1.15575 1.78712   4
   9 -10  -2 1.05028 1.03027   6
  -9 -10   2 1.40952 1.42847   5
   9  10  -2 0.81556 2.25102   4
   9  10  -2 2.12068 1.28131   8
   8 -10  -2 14.7430 1.20466  12
   8 -10  -2 14.9582 2.18394   6
  -8 -10   2 22.5145 3.51327   5
   8 -10  -2 20.4121 3.88447   4
  -8 -10   2 16.6084 3.62576   6
   8  10  -2 13.9132 3.02909   7
   8  10  -2 16.6777 2.67452   8
   7 -10  -2 14.0097 3.38429   4
  -7 -10   2 12.0287 2.57648   5
   7 -10  -2 13.1145 1.87955   6
   7 -10  -2 12.4712 1.05232  12
   7 -10  -2 12.4624 0.91503  10
  -7 -10   2 13.8630 3.61597   6
   7  10  -2 13.4842 2.46413   4
   7  10  -2 7.41983 2.53781   7
   7  10  -2 10.6180 1.97452   8
   6 -10  -2 27.6610 3.80450   4
  -6 -10   2 22.6705 4.90140   6
   6 -10  -2 21.5314 2.20868   6
   6 -10  -2 24.6505 1.50560  10
   6 -10  -2 26.1329 3.03539   6
  -6 -10   2 19.5324 3.14503   5
   6 -10  -2 24.9911 1.76064   5
   6 -10  -2 23.2411 0.99814  11
  -6 -10   2 17.3298 3.21421   3
   6  10  -2 28.2741 3.73209   7
   6  10  -2 20.0895 2.97277   4
   6  10  -2 21.4343 2.61557   8
   6  10  -2 19.8777 2.84773   9
  -5 -10   2 3.77450 1.87988   6
  -5 -10   2 2.40493 1.05900   5
   5 -10  -2 4.73242 1.56955   6
  -5 -10   2 2.55277 1.02929  10
  -5 -10   2 2.35822 1.29786   3
   5 -10  -2 3.07135 0.80246   5
   5 -10  -2 3.67037 0.71720  10
   5 -10  -2 4.02717 0.33105  11
   5 -10  -2 4.98804 1.94857   4
   5  10  -2 3.37840 1.18536   9
   5  10  -2 1.91003 1.75833   7
   5  10  -2 4.16430 1.31452   8
  -4 -10   2 152.724 8.87866   3
   4 -10  -2 166.067 9.62483   4
   4 -10  -2 173.283 8.64781   6
  -4 -10   2 153.480 7.87204  10
  -4 -10   2 150.462 10.2559   6
   4 -10  -2 152.262 6.45946   8
   4 -10  -2 164.271 6.12055  11
  -4 -10   2 164.002 8.99550   5
   4 -10  -2 163.682 7.50925   5
   4  10  -2 149.457 6.91735   9
   4  10  -2 161.797 7.48838   8
   4  10  -2 133.860 10.2293   6
   4  10  -2 154.663 8.45154   7
   3 -10  -2 149.562 6.67540   3
  -3 -10   2 151.686 7.97717   7
   3 -10  -2 161.749 11.5397   1
   3 -10  -2 147.397 6.40504   8
   3 -10  -2 155.484 9.20174   4
  -3 -10   2 156.954 8.60047   3
  -3 -10   2 168.679 10.3697   6
   3 -10  -2 167.544 6.87218  10
  -3 -10   2 155.291 6.52835   9
   3 -10  -2 163.410 8.21566   7
   3 -10  -2 153.695 7.50911   5
  -3 -10   2 140.167 13.4673   1
  -3 -10   2 141.652 7.60295  10
   3 -10  -2 156.641 8.31627   6
  -3  10   2 146.166 13.0719   2
   3  10  -2 140.967 10.1161   6
   3  10  -2 157.020 8.19143   7
   3  10  -2 154.020 6.65699   9
   3  10  -2 151.977 7.14953   8
   2 -10  -2 102.106 9.00715   1
   2 -10  -2 96.0935 5.43017   7
  -2 -10   2 91.1155 4.23689   9
   2 -10  -2 103.645 4.63153  10
  -2 -10   2 78.7795 9.40815   1
   2 -10  -2 95.6714 5.23194   5
   2 -10  -2 86.4745 4.11179   8
   2 -10  -2 95.3584 4.73873   3
  -2 -10   2 86.7936 6.97099   6
  -2 -10   2 90.1501 5.71288   3
  -2 -10   2 82.8906 5.02349  10
   2 -10  -2 91.6426 5.78769   6
  -2 -10   2 91.4051 5.50507   7
   2  10  -2 89.0367 7.87614   2
   2  10  -2 93.3136 4.64247   8
   2  10  -2 73.8252 6.86192   6
  -2  10   2 103.936 9.84674   2
   2  10  -2 86.5273 5.55515   7
   1 -10  -2 122.874 10.8618   1
  -1 -10   2 108.205 11.1163   1
   1 -10  -2 125.708 6.70639   5
  -1 -10   2 131.827 8.61040   6
   1 -10  -2 137.646 6.01273  10
  -1 -10   2 122.529 6.89690   3
   1 -10  -2 128.318 6.34940   3
  -1 -10   2 127.539 5.65516   9
  -1 -10   2 116.367 6.34359  10
   1 -10  -2 118.694 7.20446   6
  -1 -10   2 128.880 6.93699   7
   1  10  -2 124.575 5.76170   8
   1  10  -2 131.563 6.74000   7
  -1  10   2 117.056 10.6684   2
  -1  10   2 126.900 5.83598   8
   1  10  -2 120.291 9.50369   2
   0 -10   2 53.1714 7.42874   1
   0 -10   2 53.0822 5.23205   6
   0 -10  -2 61.4976 3.42661  10
   0 -10   2 54.5945 3.30157   4
   0 -10  -2 63.2874 4.66517   6
   0 -10  -2 50.1318 7.21068   1
   0 -10   2 57.5330 4.52647   7
   0 -10  -2 58.1959 4.01877   5
   0 -10  -2 58.8871 3.89416   3
   0 -10   2 59.1171 3.46407   9
   0 -10   2 52.4734 2.88143   8
   0 -10   2 57.4094 3.89518   3
   0  10   2 58.9200 4.87877   6
   0  10  -2 55.0451 7.34398   2
   0  10   2 59.6128 3.43880   8
   0  10  -2 65.3436 3.16209   8
  -1 -10  -2 22.4563 3.29022   4
   1 -10   2 17.1460 2.16068   5
   1 -10   2 24.6408 3.45178   6
  -1 -10  -2 17.5693 4.67308   1
  -1 -10  -2 24.3548 2.53950   5
   1 -10   2 16.3724 4.35112   1
   1 -10   2 22.2098 1.41813   8
   1 -10   2 20.6533 2.16510   3
   1 -10   2 24.4534 2.32307   4
  -1 -10  -2 27.1834 3.09015   6
  -1 -10  -2 22.7144 2.44643   3
   1 -10   2 20.8275 3.20350   7
   1 -10   2 22.0699 2.47935   9
  -1  10  -2 22.2345 1.66971   8
  -1  10  -2 26.1765 4.80167   2
   1  10   2 20.6349 3.18381   6
   1  10   2 20.9696 2.16856   8
   1  10   2 17.5278 3.62342   2
  -2 -10  -2 35.4958 3.33032   5
  -2 -10  -2 41.5786 3.46148   3
  -2 -10  -2 44.8900 7.05717   1
   2 -10   2 32.4558 4.16150   7
   2 -10   2 36.3197 3.18852   4
   2 -10   2 45.2172 3.22572   9
   2 -10   2 37.8239 2.97338   5
  -2 -10  -2 39.4567 3.96390   6
  -2 -10  -2 37.3294 3.60218   4
   2 -10   2 47.2146 4.62882   6
   2 -10   2 37.1330 6.59678   1
   2 -10   2 38.7118 2.71727   3
   2  10   2 35.0249 4.22338   6
  -2  10  -2 42.8369 2.15353   8
  -2  10  -2 33.6404 6.21469   2
   2  10   2 42.0151 3.00467   8
   3 -10   2 7.23148 1.69881   4
  -3 -10  -2 9.31341 1.89841   5
  -3 -10  -2 6.39495 1.92975   6
   3 -10   2 11.1528 1.72032   5
  -3 -10  -2 9.84563 2.09091   3
   3 -10   2 8.53182 2.31976   6
  -3 -10  -2 8.34534 1.82005   4
   3 -10   2 6.93622 1.02520   3
   3 -10   2 4.59173 2.08321   7
   3  10   2 10.4675 2.72760   6
   3  10   2 8.39925 1.56484   8
   4 -10   2 1.72284 1.12180   4
   4 -10   2 1.81338 0.72437   5
   4 -10   2 1.82739 1.29952   6
  -4 -10  -2 0.38697 0.97329   3
  -4 -10  -2 0.65397 1.15983   4
   4 -10   2 1.53275 0.36040  12
   4 -10   2 -0.2176 1.50745   7
  -4 -10  -2 0.74368 0.76639   5
  -4 -10  -2 0.76857 1.09818   6
   4  10   2 2.47399 1.18962   8
   4  10   2 0.35506 1.33666   6
  -5 -10  -2 31.0980 3.66294   3
  -5 -10  -2 35.5242 4.22926   6
  -5 -10  -2 37.3382 3.57604   5
   5 -10   2 34.6833 4.40280   7
  -5 -10  -2 28.5430 3.32067   4
   5 -10   2 35.0472 2.36014   5
   5 -10   2 37.4278 3.97633   4
   5 -10   2 35.8083 1.67627  12
   5  10   2 38.5250 3.18511   8
   5  10   2 33.2532 4.41271   6
  -6 -10  -2 0.32129 0.63661   5
   6 -10   2 0.80612 0.47503   5
   6 -10   2 0.91089 0.15476  11
  -6 -10  -2 -0.6365 1.11833   3
   6 -10   2 1.64104 0.46731   5
   6 -10   2 1.47450 1.25797   4
  -6 -10  -2 0.86455 1.02184   4
  -6 -10  -2 2.15458 1.68778   6
   6 -10   2 0.47865 1.43670   7
   6  10   2 0.96121 1.10607   8
   6  10   2 -0.3251 1.83683   4
   6  10   2 1.45594 1.33493   6
   7 -10   2 9.84009 2.60709   4
  -7 -10  -2 9.11194 2.12779   4
  -7 -10  -2 5.10770 2.15481   6
  -7 -10  -2 8.59089 2.16924   5
   7 -10   2 8.63269 2.69657   7
   7  10   2 7.36867 1.77169   8
   7  10   2 6.37030 1.95456   7
   7  10   2 6.06083 2.57951   4
  -8 -10  -2 36.3572 5.13167   6
   8 -10   2 42.7760 3.92050   6
  -8 -10  -2 40.5663 4.39115   4
  -8 -10  -2 38.9195 4.07526   5
   8 -10   2 43.6213 5.43271   7
   8 -10   2 37.9615 5.00523   4
   8  10   2 50.1269 3.99288   8
   8  10   2 44.2311 4.97467   7
  -9 -10  -2 4.64023 2.18306   4
   9  10   2 6.27778 1.85212   8
  10  10   2 18.3740 3.05315   8
 -11 -10  -2 0.34648 0.39531  11
  11  10   2 -0.9302 1.27684   8
 -12 -10  -2 31.0899 1.72763  11
  12  10   2 29.6759 3.86858   8
 -13 -10  -2 3.74709 0.61717  11
 -14 -10  -2 1.07446 0.45599  11
 -14 -11   2 5.87078 0.78173  11
  11  11  -2 54.8898 4.92860   8
  10  11  -2 10.0345 2.51678   8
   9  11  -2 24.4008 3.24126   8
  -8 -11   2 1.98176 1.80609   6
   8 -11  -2 2.77891 0.61369  12
   8 -11  -2 1.70919 1.29129   6
   8 -11  -2 4.83223 1.20733   6
  -8 -11   2 3.03303 1.49806   5
   8 -11  -2 1.16989 1.87880   4
   8  11  -2 1.43967 1.77046   4
   8  11  -2 2.68730 1.35919   8
  -7 -11   2 17.1852 3.00485   5
   7 -11  -2 21.1959 1.22813  10
  -7 -11   2 15.2351 3.50292   6
   7 -11  -2 19.1624 0.80838  11
   7 -11  -2 20.9116 3.02970   6
   7 -11  -2 19.6854 1.33791  12
   7 -11  -2 21.6777 4.15271   4
   7 -11  -2 15.6342 2.02021   6
   7  11  -2 19.2930 2.61991   8
  -6 -11   2 51.7598 4.69799   5
   6 -11  -2 64.8856 3.03161  10
  -6 -11   2 64.0147 6.52870   6
   6 -11  -2 58.8727 3.41232   5
   6 -11  -2 65.0034 4.95238   6
   6 -11  -2 57.6806 3.88472   6
   6 -11  -2 64.0972 5.94752   4
   6 -11  -2 60.2711 2.44220  11
   6  11  -2 63.1819 4.24747   8
   6  11  -2 59.3692 5.42686   7
  -5 -11   2 147.176 9.61648   3
   5 -11  -2 177.460 10.6603   4
  -5 -11   2 153.371 11.0868   6
   5 -11  -2 177.592 6.72386  11
   5 -11  -2 189.987 7.50225  10
   5 -11  -2 188.169 9.48119   6
   5 -11  -2 169.257 8.06498   5
  -5 -11   2 168.314 9.70910   5
   5  11  -2 176.000 8.36748   8
   5  11  -2 173.731 9.41005   7
  -4 -11   2 30.9605 2.94568  10
   4 -11  -2 38.1458 4.16368   4
   4 -11  -2 35.9099 2.72867   5
  -4 -11   2 36.8549 3.65532   5
  -4 -11   2 38.1598 4.80219   6
   4 -11  -2 33.9402 3.47755   6
  -4 -11   2 33.8544 3.62684   3
   4 -11  -2 37.5328 1.57020  11
   4 -11  -2 39.7627 2.31139  10
   4 -11  -2 36.9693 3.82093   7
   4 -11  -2 31.0872 1.84835   8
   4  11  -2 33.7053 2.94413   8
   4  11  -2 38.2646 4.04991   7
   3 -11  -2 270.023 13.4141   4
  -3 -11   2 242.131 14.1975   6
   3 -11  -2 263.384 11.5947   5
   3 -11  -2 269.896 12.2144   7
   3 -11  -2 245.035 12.3096   6
  -3 -11   2 239.152 11.5669  10
  -3 -11   2 241.946 12.5169   3
  -3 -11   2 233.736 12.4905   5
   3 -11  -2 246.403 10.5603   3
   3 -11  -2 280.892 10.8043  10
  -3 -11   2 253.858 11.7347   7
   3 -11  -2 249.404 10.1925   8
   3  11  -2 230.481 14.5811   6
   3  11  -2 265.652 11.0265   8
   3  11  -2 250.528 11.8031   7
  -2 -11   2 69.7656 5.01535   5
   2 -11  -2 70.4366 3.65594  10
  -2 -11   2 75.4615 6.34660   6
   2 -11  -2 59.2353 4.74026   6
   2 -11  -2 70.8914 4.33833   5
  -2 -11   2 53.7921 4.50772   3
   2 -11  -2 63.3010 3.75852   3
   2 -11  -2 57.6014 3.35073   8
   2 -11  -2 71.4568 4.66243   7
  -2 -11   2 64.1387 4.55348   7
  -2 -11   2 58.0873 4.07668  10
   2  11  -2 65.5460 3.79345   8
   2  11  -2 63.6847 4.53502   7
   2  11  -2 59.1559 6.11046   6
   1 -11  -2 23.6488 2.90197   6
  -1 -11   2 19.0727 2.12797  10
  -1 -11   2 17.1787 2.50490   3
  -1 -11   2 19.0577 2.46048   5
   1 -11  -2 19.0924 2.09647   3
  -1 -11   2 21.6088 2.99560   7
  -1 -11   2 16.4948 3.45879   6
   1 -11  -2 19.0859 1.38728   9
   1 -11  -2 20.6192 2.25651   5
   1 -11  -2 22.9206 1.87382  10
  -1 -11   2 20.2961 1.86168   9
  -1  11   2 19.7960 2.04159   8
   1  11  -2 21.1793 2.00810   8
   0 -11   2 10.3661 1.58793   9
   0 -11   2 11.9855 2.36623   7
   0 -11  -2 9.81434 1.49763  10
   0 -11   2 11.2236 1.96702   3
   0 -11  -2 12.3864 2.58595   6
   0 -11   2 8.69400 2.58286   6
   0 -11   2 7.23785 1.42514  10
   0 -11   2 8.25196 1.69734   5
   0 -11  -2 10.9622 1.92263   3
   0 -11  -2 11.1241 2.12494   5
   0  11  -2 12.2232 1.61922   8
   0  11   2 9.96937 2.44417   6
   0  11   2 12.8764 1.72609   8
   1 -11   2 16.6803 2.97810   7
   1 -11   2 16.2726 2.04124   3
   1 -11   2 11.8545 2.82619   6
   1 -11   2 16.4672 2.09096   4
  -1 -11  -2 17.6186 2.72456   6
  -1 -11  -2 14.7577 2.33114   3
   1 -11   2 15.3848 2.04400   5
   1 -11   2 18.8064 2.49475   9
  -1 -11  -2 17.7935 2.70275   4
  -1 -11  -2 18.3164 2.29734   5
   1  11   2 13.0372 2.90716   6
   1  11   2 15.1509 1.99043   8
  -1  11  -2 16.8432 1.65090   8
   2 -11   2 0.76977 0.88375   4
  -2 -11  -2 0.59956 0.78895   3
   2 -11   2 1.72505 1.09301   6
   2 -11   2 0.33941 0.55555   5
  -2 -11  -2 -0.0426 1.35013   4
   2 -11   2 0.99172 1.25734   9
  -2 -11  -2 0.66652 0.84507   5
  -2 -11  -2 1.57698 1.03895   6
   2 -11   2 0.20408 0.61684   3
  -2  11  -2 -0.6060 0.56458   8
   2  11   2 -0.6616 0.81536   8
   2  11   2 0.86745 1.34904   6
  -3 -11  -2 3.89759 1.32162   3
   3 -11   2 1.79620 1.31250   6
  -3 -11  -2 3.29271 1.16155   5
  -3 -11  -2 4.06020 1.47145   4
   3 -11   2 3.03250 1.94961   7
   3 -11   2 2.11126 1.28354   9
  -3 -11  -2 2.10370 1.47985   6
   3 -11   2 1.52100 1.11765   4
   3 -11   2 2.84661 0.99954   5
   3 -11   2 2.30104 0.68034   3
   3  11   2 1.95631 1.66494   6
   3  11   2 1.83108 1.16276   8
  -4 -11  -2 11.7369 2.39779   3
   4 -11   2 15.3712 0.91310  12
   4 -11   2 10.5595 2.32166   4
   4 -11   2 13.7020 1.69481   5
   4 -11   2 15.2926 3.15159   7
  -4 -11  -2 12.3016 2.19828   4
   4 -11   2 11.1711 2.86159   6
  -4 -11  -2 10.3845 2.17249   5
  -4 -11  -2 10.0554 2.62570   6
   4  11   2 8.22901 2.50742   6
   4  11   2 13.1488 2.07251   8
  -5 -11  -2 4.02614 1.36269   5
   5 -11   2 3.46686 0.51508  12
   5 -11   2 4.14697 0.98080   5
   5 -11   2 2.65301 1.47507   4
  -5 -11  -2 3.43427 1.31115   3
   5 -11   2 4.02608 2.12015   7
   5 -11   2 5.13779 1.92881   6
  -5 -11  -2 3.20355 1.36184   4
  -5 -11  -2 3.78259 1.67096   6
   5  11   2 3.20473 1.40691   8
  -6 -11  -2 -1.6966 1.11906   4
   6 -11   2 -1.0839 1.00339   4
  -6 -11  -2 -0.9884 0.52850   5
  -6 -11  -2 -0.3276 1.11971   6
   6 -11   2 3.02902 1.80865   7
   6 -11   2 -0.3200 0.42923   5
   6  11   2 -0.3495 0.99280   8
   7 -11   2 8.70046 2.73640   4
  -7 -11  -2 7.88322 1.91969   5
   7 -11   2 7.77293 2.71404   7
  -7 -11  -2 7.22761 2.05287   4
  -7 -11  -2 11.6210 3.02266   6
   7  11   2 9.46376 2.11813   8
   8 -11   2 8.95009 2.91333   4
   8 -11   2 8.44087 1.91752   6
  -8 -11  -2 5.06005 2.26134   6
  -8 -11  -2 15.3027 2.89027   5
  -8 -11  -2 9.93570 2.16404   4
   8 -11   2 12.2429 3.18064   7
   8  11   2 12.4198 2.34493   8
   8  11   2 7.12730 2.40989   7
   8  11   2 9.63422 3.06640   4
   9  11   2 39.3068 3.94488   8
  10  11   2 1.13085 1.59597   8
 -11 -11  -2 40.7932 2.14554  11
 -12 -11  -2 0.27570 0.39714  11
 -13 -11  -2 1.10156 0.47570  11
 -14 -11  -2 0.43365 0.40965  11
 -14 -12   2 -0.7667 0.34498  11
  11  12  -2 13.7358 3.01606   8
  10  12  -2 6.73063 2.24117   8
   9  12  -2 4.81722 1.95848   8
   8 -12  -2 -0.3931 0.42119  12
   8  12  -2 0.35214 1.11870   8
   7 -12  -2 9.71114 1.65846   6
   7 -12  -2 16.4457 3.53924   4
  -7 -12   2 12.9208 2.63943   5
   7 -12  -2 12.7157 0.94959  10
   7 -12  -2 12.6949 1.17398   5
  -7 -12   2 12.9007 3.42053   6
   7 -12  -2 13.0158 1.11366  12
   7 -12  -2 11.2713 2.26934   6
   7 -12  -2 12.1547 0.57894  11
   7  12  -2 17.1208 2.97111   7
   7  12  -2 13.9595 2.39055   8
   6 -12  -2 -1.9814 1.11636   7
  -6 -12   2 -0.0601 0.71119   5
   6 -12  -2 0.59250 0.99135   6
   6 -12  -2 -0.0302 0.28687  10
   6 -12  -2 2.15148 1.51132   4
  -6 -12   2 -0.7884 1.03515   6
   6 -12  -2 0.07775 0.44557   5
   6 -12  -2 0.23538 0.15362  11
   6  12  -2 -1.5692 2.00179   7
   6  12  -2 1.27477 1.15948   8
  -5 -12   2 24.4080 3.77087   5
   5 -12  -2 22.7994 1.07767  11
   5 -12  -2 23.9265 2.09668   5
   5 -12  -2 24.3447 1.71810  10
   5 -12  -2 23.1168 3.65722   7
  -5 -12   2 19.7714 4.72769   6
   5 -12  -2 24.3176 3.67038   4
   5 -12  -2 25.1890 2.98258   6
   5  12  -2 20.3808 3.04638   7
   5  12  -2 18.0453 2.55971   8
   4 -12  -2 14.4010 1.20169   8
   4 -12  -2 15.9282 0.87028  11
   4 -12  -2 19.2277 3.02887   7
   4 -12  -2 18.0587 1.94354   5
   4 -12  -2 15.9594 2.72974   6
  -4 -12   2 20.0667 4.68293   6
   4 -12  -2 15.9695 3.30441   4
   4 -12  -2 18.8992 1.55688  10
  -4 -12   2 15.0897 2.49198  10
  -4 -12   2 17.4863 3.17880   3
  -4 -12   2 16.4258 2.79339   5
   4  12  -2 16.3936 2.26189   8
   4  12  -2 16.9173 2.75029   7
  -3 -12   2 63.2474 4.47362  10
  -3 -12   2 68.8820 5.33819   5
   3 -12  -2 70.0100 5.17482   6
   3 -12  -2 69.6539 3.72420   3
   3 -12  -2 65.1348 4.39085   5
   3 -12  -2 74.8332 3.83050  10
   3 -12  -2 69.6122 5.62493   4
  -3 -12   2 57.4422 6.11367   6
  -3 -12   2 60.1043 5.07330   3
  -3 -12   2 64.1898 4.61575   7
   3 -12  -2 66.5920 3.26959   8
   3 -12  -2 76.3102 5.34064   7
   3  12  -2 71.9673 4.24631   8
   3  12  -2 76.5816 4.90296   7
   2 -12  -2 6.77269 0.99016   9
  -2 -12   2 11.6769 1.96971  10
  -2 -12   2 10.3333 2.12844   3
  -2 -12   2 6.27909 2.12871   6
   2 -12  -2 11.0689 2.15211   7
   2 -12  -2 11.4677 1.38883  10
  -2 -12   2 6.42351 1.99392   7
  -2 -12   2 15.6626 2.75942   5
   2 -12  -2 12.5155 2.18313   5
   2 -12  -2 8.06009 1.41216   3
   2 -12  -2 8.47814 2.12537   6
   2  12  -2 6.29275 2.47933   6
   2  12  -2 9.38026 1.60562   8
   2  12  -2 9.54726 2.04213   7
   1 -12  -2 13.1199 2.29721   5
  -1 -12   2 12.5564 2.31850   7
  -1 -12   2 11.7662 2.01515  10
  -1 -12   2 16.4781 1.73842   9
   1 -12  -2 13.6185 1.53663  10
   1 -12  -2 10.1584 1.75907   3
  -1 -12   2 9.01927 1.90449   3
   1 -12  -2 12.8830 2.85832   6
  -1 -12   2 12.5575 3.21734   6
  -1 -12   2 8.52835 1.90313   5
   1  12  -2 14.1830 1.78324   8
  -1  12   2 12.9774 1.82767   8
   0 -12   2 1.58699 1.08407   9
   0 -12   2 0.75644 0.76147  10
   0 -12  -2 1.84498 0.89520   3
   0 -12  -2 2.65460 1.59236   4
   0 -12  -2 1.91390 0.93026   5
   0 -12   2 3.35403 1.15890   3
   0 -12   2 0.79696 1.14211   6
   0 -12   2 1.42373 0.87122   5
   0 -12  -2 2.24526 1.30141   6
   0  12   2 2.07459 1.10117   8
   0  12  -2 3.01097 0.97109   8
  -1 -12  -2 0.67906 0.77688   3
   1 -12   2 -0.1759 0.69263   4
   1 -12   2 2.27622 1.32647   9
   1 -12   2 0.37371 0.61788  10
   1 -12   2 -0.7951 0.54239   3
  -1 -12  -2 -0.8390 0.48565   5
  -1 -12  -2 -1.2390 1.57263   4
   1 -12   2 0.54057 0.54854   5
   1 -12   2 1.55916 1.86332   7
  -1 -12  -2 1.42431 0.97874   6
   1 -12   2 1.08685 1.14216   6
   1  12   2 0.78574 1.16570   6
  -1  12  -2 0.32261 0.79037   8
   1  12   2 0.34306 0.94953   8
  -2 -12  -2 1.71608 0.95580   3
  -2 -12  -2 1.44458 1.18782   6
  -2 -12  -2 1.37906 1.01267   5
   2 -12   2 -0.5766 0.43069   5
   2 -12   2 -0.4731 1.71740   7
   2 -12   2 0.45968 1.05866   6
   2 -12   2 -0.1809 0.87943   4
  -2 -12  -2 0.13399 1.51231   4
   2 -12   2 -0.3577 1.20617   9
   2 -12   2 0.63532 0.65526   3
   2  12   2 0.13630 0.96778   8
   2  12   2 1.13005 1.22359   6
  -3 -12  -2 5.67415 1.50038   4
   3 -12   2 6.55654 1.55686   5
   3 -12   2 9.12054 2.86913   6
  -3 -12  -2 3.45528 1.85074   6
  -3 -12  -2 5.50433 1.78396   5
  -3 -12  -2 6.13458 1.71845   3
   3 -12   2 8.00208 2.51156   7
   3 -12   2 6.30622 1.71892   9
   3 -12   2 5.60566 1.66041   4
   3  12   2 5.49875 1.96204   6
   3  12   2 5.70254 1.60145   8
   4 -12   2 0.67927 1.19907   6
  -4 -12  -2 1.29388 1.10872   6
  -4 -12  -2 0.67394 0.87494   3
  -4 -12  -2 0.76083 0.80143   5
   4 -12   2 2.16252 1.98332   7
  -4 -12  -2 -0.0295 1.04592   4
   4 -12   2 0.16097 0.31352  12
   4 -12   2 0.17268 0.58927   5
   4 -12   2 0.22210 1.11606   4
   4  12   2 1.50885 1.24175   8
   5 -12   2 10.5663 2.88438   7
  -5 -12  -2 4.59830 1.59763   5
  -5 -12  -2 7.76893 2.53930   6
   5 -12   2 6.81030 0.72767  12
   5 -12   2 6.01626 1.19263   5
   5 -12   2 6.68241 2.05232   4
   5  12   2 7.36520 1.88320   8
  -6 -12  -2 12.4915 2.74123   5
   6 -12   2 18.5036 3.50021   4
   6 -12   2 16.9865 3.45690   7
   6 -12   2 14.8279 1.52324   5
  -6 -12  -2 16.4657 2.79185   4
   6 -12   2 16.5391 0.77170  11
   6 -12   2 13.3395 3.25471   6
  -6 -12  -2 15.5648 3.94827   6
   6  12   2 15.5398 2.46262   8
  -7 -12  -2 5.12184 1.58197   4
   7 -12   2 2.57949 2.15656   7
  -7 -12  -2 0.92930 1.24113   5
  -7 -12  -2 1.74995 1.83804   6
   7 -12   2 3.82118 1.88885   4
   7  12   2 3.02961 1.59261   8
   8  12   2 8.37112 2.15504   8
   9  12   2 13.5658 2.62529   8
  10  12   2 5.55552 2.00240   8
 -11 -12  -2 0.08837 0.43185  11
  11  12   2 0.75667 1.42258   8
 -12 -12  -2 2.31453 0.59812  11
 -13 -12  -2 0.95372 0.48504  11
 -14 -12  -2 -0.1708 0.37933  11
 -14 -13   2 -0.0765 0.42401  11
  10  13  -2 0.05569 1.43461   8
   9  13  -2 15.4207 2.81148   8
   8 -13  -2 0.40363 0.52445  12
   8  13  -2 -0.0267 1.12240   8
   7 -13  -2 4.22731 1.08415   6
   7 -13  -2 0.76179 1.90023   7
  -7 -13   2 5.53667 2.23468   6
   7 -13  -2 -0.1766 1.57086   4
   7 -13  -2 2.02310 0.22387  11
  -7 -13   2 0.18457 1.03172   5
   7 -13  -2 1.64611 0.55858  12
   7 -13  -2 1.70392 0.58830   5
   7 -13  -2 1.29537 1.22697   6
   7  13  -2 1.78384 2.63887   7
   7  13  -2 0.50799 1.31557   8
  -6 -13   2 22.6303 3.58423   5
   6 -13  -2 29.2805 4.78435   4
   6 -13  -2 25.8137 1.72417  10
   6 -13  -2 28.0183 4.38406   7
  -6 -13   2 17.6240 3.85152   6
   6 -13  -2 29.1229 2.30807   5
   6 -13  -2 27.0177 1.19969  11
   6 -13  -2 28.3145 3.29149   6
   6  13  -2 26.2533 3.18452   8
   5 -13  -2 -0.7910 1.43003   7
   5 -13  -2 2.88536 1.16125   6
   5 -13  -2 0.20971 0.43827  10
   5 -13  -2 1.92953 1.32564   4
  -5 -13   2 0.80305 1.07962   5
   5 -13  -2 2.57044 0.76057   5
   5 -13  -2 1.03724 0.25712  11
   5  13  -2 -2.6889 1.83568   7
   5  13  -2 3.03410 1.34672   8
   4 -13  -2 100.383 4.54745   8
  -4 -13   2 90.4804 6.81073   5
  -4 -13   2 88.7896 6.00462  10
   4 -13  -2 107.653 6.99806   7
   4 -13  -2 114.879 5.22577  10
  -4 -13   2 100.422 8.52062   6
   4 -13  -2 109.874 5.99467   5
   4 -13  -2 101.191 7.51727   4
   4 -13  -2 112.252 4.24538  11
   4 -13  -2 101.133 6.66861   6
   4  13  -2 117.000 5.97296   8
   3 -13  -2 1.89834 0.71176  10
  -3 -13   2 2.97927 1.38361   5
   3 -13  -2 1.56428 0.34051  11
  -3 -13   2 1.74396 0.96104  10
   3 -13  -2 -0.1670 1.45711   7
   3 -13  -2 2.06287 1.12126   6
  -3 -13   2 1.32280 1.53198   6
  -3 -13   2 1.30893 1.15527   3
   3 -13  -2 1.19990 0.63921   3
   3 -13  -2 1.52965 0.85053   5
   3  13  -2 1.69002 1.11849   8
   3  13  -2 -0.2096 1.43257   7
   3  13  -2 1.36392 1.54450   6
  -2 -13   2 3.90683 1.64022   5
   2 -13  -2 3.14327 1.59491   4
   2 -13  -2 2.72956 0.88056   3
  -2 -13   2 3.13507 1.26515   3
  -2 -13   2 2.14332 1.67202   6
  -2 -13   2 3.62122 1.57123   7
   2 -13  -2 1.91548 0.72148   9
   2 -13  -2 2.55527 1.58173   7
   2 -13  -2 4.09441 1.01384  10
   2 -13  -2 3.66479 1.27952   5
   2 -13  -2 5.14150 1.60742   6
  -2 -13   2 4.24048 1.31710  10
   2 -13  -2 3.65144 1.19143   9
   2  13  -2 2.90960 1.17280   8
  -1 -13   2 58.3401 4.49830   7
  -1 -13   2 56.4014 4.57368   3
   1 -13  -2 56.6170 4.89553   6
   1 -13  -2 57.6497 4.37479   5
   1 -13  -2 56.3240 4.05398   3
   1 -13  -2 63.3457 3.72254  10
  -1 -13   2 60.6250 4.72289   5
  -1 -13   2 53.7485 5.92850   6
  -1 -13   2 53.6843 4.01974  10
   1  13  -2 63.6066 3.67170   8
   0 -13   2 82.2096 5.59330   3
   0 -13   2 89.1663 4.54657   9
   0 -13  -2 84.9647 5.69721   5
   0 -13  -2 86.4243 6.14417   4
   0 -13  -2 81.7956 6.39260   6
   0 -13  -2 73.0589 5.27905   3
   0 -13   2 81.4647 7.08986   6
   0 -13   2 85.5168 5.20216  10
   0 -13   2 77.1701 5.54940   5
   0 -13   2 93.6207 6.04691   7
   0  13  -2 95.5036 4.57904   8
   0  13   2 97.1254 4.91853   8
   1 -13   2 60.3622 5.30914   7
   1 -13   2 66.8040 4.09682   9
   1 -13   2 61.4613 6.17767   6
   1 -13   2 63.3166 4.46561   3
  -1 -13  -2 59.9795 4.63038   3
  -1 -13  -2 63.8904 5.11874   4
  -1 -13  -2 67.6172 5.65144   6
   1 -13   2 59.6782 4.56004   5
  -1 -13  -2 71.3252 5.11788   5
   1 -13   2 67.1994 4.29926  10
   1 -13   2 59.0164 4.13723   4
  -1  13  -2 70.3024 3.55877   8
   1  13   2 62.3786 4.10042   8
   1  13   2 63.2372 5.98582   6
  -2 -13  -2 0.72213 0.80470   5
   2 -13   2 -0.1509 0.58215   3
  -2 -13  -2 1.73925 1.47880   4
  -2 -13  -2 1.74121 1.10169   6
   2 -13   2 -1.5972 1.11945   6
   2 -13   2 0.20408 0.95133   4
   2 -13   2 -1.7303 1.74398   7
   2 -13   2 0.95419 1.37510   9
  -2 -13  -2 -1.2956 0.73195   3
   2 -13   2 0.02114 0.57039  10
   2 -13   2 0.61370 0.66210   5
   2  13   2 1.40032 1.26607   6
   2  13   2 -0.5764 1.03108   8
   3 -13   2 2.29269 1.73005   6
   3 -13   2 3.87631 0.96551   3
  -3 -13  -2 2.92339 1.77121   6
   3 -13   2 4.23917 1.58335   9
   3 -13   2 3.12338 1.23845   5
   3 -13   2 3.77669 1.39164   4
  -3 -13  -2 3.14834 1.30557   5
  -3 -13  -2 4.58177 1.62014   4
  -3 -13  -2 2.82860 1.28228   3
   3 -13   2 -0.0937 1.73652   7
   3  13   2 4.44834 1.49265   8
   3  13   2 0.92457 1.21306   6
  -4 -13  -2 20.3195 4.02613   6
   4 -13   2 22.2501 3.96814   7
   4 -13   2 30.4107 3.56381   4
   4 -13   2 31.7819 3.45678   9
   4 -13   2 32.5434 1.48568  12
  -4 -13  -2 22.8637 3.50023   5
   4 -13   2 25.3834 2.59144   5
   4 -13   2 35.0369 4.62044   6
  -4 -13  -2 26.3803 2.97402   4
   4  13   2 18.8432 4.20427   6
   4  13   2 22.5856 2.98084   8
   5 -13   2 2.87133 1.84640   6
   5 -13   2 3.02435 2.17156   7
   5 -13   2 2.55127 1.56926   4
  -5 -13  -2 3.46724 1.55812   5
   5 -13   2 3.68993 0.96440   5
  -5 -13  -2 1.65206 1.30165   4
   5 -13   2 3.69376 0.54587  12
  -5 -13  -2 1.30557 1.29481   6
   5  13   2 4.44345 1.68262   8
   6 -13   2 1.97475 0.26954  11
   6 -13   2 2.63224 2.00443   7
   6 -13   2 2.44751 1.61972   4
  -6 -13  -2 -0.2340 1.16309   4
   6 -13   2 2.42510 0.81206   5
  -6 -13  -2 0.99046 1.36042   6
  -6 -13  -2 0.88580 1.05032   5
   6 -13   2 0.14194 1.38328   6
   6  13   2 3.54329 1.53800   8
   7 -13   2 4.81357 0.29220  11
   7  13   2 5.47403 1.91839   8
   8  13   2 3.05430 1.81044   8
   9  13   2 32.6566 3.96226   8
  10  13   2 1.91312 1.75934   8
 -11 -13  -2 46.1061 2.41332  11
 -12 -13  -2 16.8066 1.31553  11
 -13 -13  -2 2.13354 0.60934  11
  10  14  -2 0.96969 1.41716   8
   9  14  -2 1.60756 1.64550   8
   8 -14  -2 2.76570 0.68635  12
   8  14  -2 4.38761 1.83235   8
   7 -14  -2 0.91667 0.19381  11
   7 -14  -2 1.32315 0.57826  12
   7  14  -2 1.36702 1.36639   8
   6 -14  -2 12.6191 3.59816   4
  -6 -14   2 19.8814 3.70248   5
   6 -14  -2 18.7681 3.73998   7
  -6 -14   2 19.0368 4.76630   6
   6 -14  -2 18.5130 2.79494   6
   6 -14  -2 16.1822 1.81268   5
   6 -14  -2 14.0869 0.79178  11
   6  14  -2 13.6963 2.42921   8
   5 -14  -2 8.28314 2.55413   7
   5 -14  -2 10.4436 1.16997  10
   5 -14  -2 7.37267 1.48805   5
   5 -14  -2 9.46261 2.11254   6
   5 -14  -2 11.1056 3.00550   4
  -5 -14   2 5.19172 1.73690   5
   5 -14  -2 9.14096 0.61660  11
   5  14  -2 7.26093 1.78369   8
   4 -14  -2 18.5305 3.42341   4
  -4 -14   2 13.4486 2.90723   5
  -4 -14   2 15.4633 2.68794  10
   4 -14  -2 16.5657 0.92552  11
   4 -14  -2 19.8007 3.34316   7
   4 -14  -2 18.0752 2.16204   5
  -4 -14   2 11.7773 3.35598   6
   4 -14  -2 15.1584 2.72785   6
   4 -14  -2 15.7210 1.55372  10
   4  14  -2 14.2925 2.26808   8
   3 -14  -2 11.0178 2.43376   6
  -3 -14   2 6.36252 2.43700   3
   3 -14  -2 11.2007 0.76113  11
   3 -14  -2 12.0328 1.44369  10
  -3 -14   2 8.45355 2.25452   5
  -3 -14   2 13.2190 2.32596  10
   3 -14  -2 11.1025 2.65032   4
   3 -14  -2 12.9117 1.93616   9
   3 -14  -2 11.3419 1.55821   3
  -3 -14   2 6.92970 2.61144   6
   3 -14  -2 7.58740 1.71140   5
   3 -14  -2 9.48782 2.47804   7
   3  14  -2 10.3149 1.91724   8
  -2 -14   2 92.9130 8.29465   6
   2 -14  -2 109.035 5.29096   9
   2 -14  -2 100.305 6.34907   5
   2 -14  -2 108.134 5.51156  10
   2 -14  -2 98.8677 7.01163   4
  -2 -14   2 102.111 6.92093   3
  -2 -14   2 101.443 6.96493   5
   2 -14  -2 103.022 5.78193   3
   2 -14  -2 100.024 7.13622   6
  -2 -14   2 109.157 6.27630  10
   2  14  -2 114.102 5.69552   8
   1 -14  -2 4.27125 1.67160   6
  -1 -14   2 5.24727 2.22351   6
  -1 -14   2 4.68277 1.31126  10
  -1 -14   2 5.90637 1.78197   7
  -1 -14   2 6.94403 1.76449   3
   1 -14  -2 5.52137 1.49271   5
  -1 -14   2 5.75811 1.69416   5
   1  14  -2 4.16614 1.35622   8
   0 -14   2 15.7591 2.74237   7
   0 -14   2 18.4968 2.10410   9
   0 -14  -2 13.0035 2.28652   3
   0 -14   2 14.8207 2.55154   5
   0 -14   2 15.2345 2.57867   3
   0 -14  -2 18.3801 2.91275   4
   0 -14   2 18.0457 4.05209   6
   0 -14   2 13.9496 2.12867  10
   0 -14  -2 17.1030 3.39695   6
   0 -14  -2 18.8285 2.49071   5
   0  14  -2 19.9544 2.08375   8
   0  14   2 21.4119 2.51039   8
  -1 -14  -2 45.2704 4.22658   3
  -1 -14  -2 49.0425 4.62366   4
   1 -14   2 52.9226 4.95381   7
   1 -14   2 49.2437 3.58148   9
   1 -14   2 50.5678 3.63398   4
  -1 -14  -2 54.5776 4.52779   5
  -1 -14  -2 52.3168 5.21348   6
   1 -14   2 42.0167 3.91051   3
   1 -14   2 52.3235 5.74115   6
   1 -14   2 54.7581 3.87902  10
   1 -14   2 54.1598 4.29802   5
   1  14   2 57.0394 3.80010   8
  -1  14  -2 55.4423 3.14431   8
  -2 -14  -2 7.45436 1.72050   3
   2 -14   2 12.0746 2.05451  10
  -2 -14  -2 8.05284 1.83504   4
   2 -14   2 7.57818 1.55974   3
   2 -14   2 8.66832 2.73882   6
  -2 -14  -2 6.55930 2.22713   6
   2 -14   2 7.57231 2.40167   7
   2 -14   2 8.73635 1.83083   9
   2 -14   2 8.29506 1.93453   5
   2 -14   2 8.08964 1.72716   4
   2  14   2 8.84904 1.90706   8
  -3 -14  -2 19.7891 3.80992   6
   3 -14   2 28.5177 2.61685  10
  -3 -14  -2 18.0929 2.77604   4
   3 -14   2 22.1467 4.37981   6
   3 -14   2 24.4877 2.64652   5
   3 -14   2 22.4492 4.15929   7
   3 -14   2 30.4122 3.25236   4
   3 -14   2 27.1153 3.21399   9
  -3 -14  -2 21.2464 3.43971   5
   3  14   2 19.2444 4.49397   6
   4 -14   2 1.72229 1.45935   9
   4 -14   2 1.14773 0.41406  12
   4 -14   2 2.80881 1.25994   4
   4 -14   2 1.02997 1.55830   6
  -4 -14  -2 1.48966 1.23790   4
  -4 -14  -2 1.59109 1.07094   5
   4 -14   2 0.97438 0.83753   5
   4 -14   2 -2.6587 1.98601   7
  -4 -14  -2 1.41199 1.69818   6
   4  14   2 1.32149 1.27302   8
   5 -14   2 19.5622 1.14299  12
   5 -14   2 15.0907 2.63646   9
  -5 -14  -2 17.4187 4.03914   6
   5 -14   2 20.9828 4.09401   6
   5 -14   2 15.5488 2.98328   4
   5 -14   2 15.1108 1.97015   5
  -5 -14  -2 19.7743 3.66131   5
   5 -14   2 16.3807 3.86555   7
  -5 -14  -2 12.9063 2.32022   4
   5  14   2 15.0133 2.61862   8
   6 -14   2 5.95788 0.45008  11
   6 -14   2 3.88026 1.82786   9
   6  14   2 8.22129 2.04933   8
   7 -14   2 2.23159 0.24024  11
   7  14   2 3.31842 1.89881   8
   8  14   2 -0.4539 1.48118   8
   9  14   2 18.3807 3.51362   8
  10  14   2 5.88682 2.27033   8
 -11 -14  -2 0.38453 0.51919  11
 -12 -14  -2 -0.2862 0.42915  11
 -13 -14  -2 -0.2327 0.43829  11
   9  15  -2 26.0980 3.93870   8
   8 -15  -2 2.04988 0.64177  12
   8  15  -2 1.68045 1.60854   8
   7 -15  -2 0.58608 0.51922  12
   7 -15  -2 0.15412 0.17117  11
   7  15  -2 1.41418 1.32221   8
   6 -15  -2 4.36988 0.41590  11
   6  15  -2 2.13029 1.65209   8
   5 -15  -2 13.4762 0.80077  11
   5  15  -2 10.5679 2.27090   8
   4 -15  -2 3.45368 1.27814   5
  -4 -15   2 9.01033 2.65072   5
   4 -15  -2 6.22043 2.14577   4
   4 -15  -2 5.23818 2.20318   7
   4 -15  -2 2.42433 1.63958   6
  -4 -15   2 3.77994 2.29527   6
   4 -15  -2 5.63044 0.54617  11
   4  15  -2 6.73399 1.79031   8
   3 -15  -2 17.7200 3.48566   4
  -3 -15   2 16.0401 3.56166   6
   3 -15  -2 23.3028 2.66115   9
   3 -15  -2 26.0247 3.84173   7
   3 -15  -2 20.2069 1.11603  11
  -3 -15   2 16.0498 2.86893   5
   3 -15  -2 22.2468 2.60896   5
  -3 -15   2 19.0547 2.50918  10
   3 -15  -2 13.9970 2.85319   6
   3  15  -2 20.0896 2.76324   8
   2 -15  -2 1.31787 0.99444   5
  -2 -15   2 2.26851 2.00117   6
   2 -15  -2 -0.4019 1.20332   6
  -2 -15   2 1.74965 0.99612  10
   2 -15  -2 1.54626 1.36103   4
  -2 -15   2 3.16561 1.57021   5
  -2 -15   2 1.66704 1.21370   3
   2 -15  -2 1.95130 0.80180   3
   2  15  -2 2.64297 1.38767   8
  -1 -15   2 8.38693 2.73523   6
  -1 -15   2 5.82559 1.86977   3
   1 -15  -2 7.83069 1.74524   3
   1 -15  -2 7.13560 2.09584   4
   1 -15  -2 5.84355 2.27826   4
   1 -15  -2 10.2498 2.19707   5
  -1 -15   2 9.36873 1.88658  10
  -1 -15   2 10.4501 2.31437   5
   1 -15  -2 6.43918 2.14004   6
   1  15  -2 6.89096 1.53718   8
   0 -15  -2 -1.0096 1.05641   6
   0 -15   2 -1.4125 1.09762   6
   0 -15   2 1.76059 0.94918   5
   0 -15  -2 0.61562 0.85948   3
   0 -15  -2 0.01779 1.58466   4
   0 -15   2 0.14646 0.66121  10
   0 -15  -2 -0.4063 0.78041   5
   0 -15   2 -1.5803 0.75448   3
   0  15   2 0.15847 0.97734   8
   0  15  -2 0.27256 0.78340   8
   1 -15   2 1.01722 0.96112  10
  -1 -15  -2 1.78005 0.90640   5
   1 -15   2 -0.1042 1.08704   9
  -1 -15  -2 -0.8230 0.91420   3
  -1 -15  -2 1.82483 1.27699   6
   1 -15   2 0.98403 0.87628   3
  -1 -15  -2 -0.2220 1.53255   4
   1 -15   2 0.59684 0.98613   5
   1 -15   2 1.51179 1.84379   7
  -1  15  -2 -0.3919 0.78238   8
   1  15   2 1.98439 1.27358   8
   2 -15   2 3.09004 1.53032   6
   2 -15   2 3.37441 1.50530   9
  -2 -15  -2 3.44320 1.56850   4
   2 -15   2 3.12916 1.01653   3
   2 -15   2 3.08202 2.30411   7
  -2 -15  -2 0.55695 1.29567   3
   2 -15   2 5.08864 1.47669  10
  -2 -15  -2 2.15813 1.55361   6
   2 -15   2 2.39581 1.16628   5
  -2 -15  -2 2.90427 1.27344   5
   2 -15   2 1.11736 1.15555   4
   2  15   2 2.85243 2.23472   6
   2  15   2 3.75831 1.52374   8
  -3 -15  -2 8.73043 2.70419   6
   3 -15   2 9.46743 3.15525   6
   3 -15   2 9.79703 2.14698   9
   3 -15   2 9.51183 2.09464   5
   3 -15   2 7.88416 1.94159   4
   3 -15   2 10.7016 1.88565  10
   3 -15   2 13.5863 3.21633   7
  -3 -15  -2 5.09596 1.83308   4
  -3 -15  -2 11.1806 2.77784   5
   3  15   2 6.66358 1.93993   8
   4 -15   2 13.5178 2.64066   4
   4 -15   2 16.7887 2.53629   5
   4 -15   2 10.4814 3.16571   6
   4 -15   2 15.6772 2.58538   9
   4 -15   2 10.6139 1.88093  10
   4 -15   2 15.8495 1.03526  12
  -4 -15  -2 8.48345 2.49177   6
   4 -15   2 14.3516 3.80470   7
  -4 -15  -2 15.0019 2.78711   5
   4  15   2 13.9693 2.48603   8
   5 -15   2 -0.0072 0.33848  12
   5 -15   2 -0.3753 1.55736   9
   5 -15   2 0.88284 0.66411  10
   5  15   2 0.27518 1.31455   8
   6 -15   2 6.02850 2.04341   9
   6 -15   2 4.92108 0.44093  11
   6  15   2 4.27388 1.98815   8
   7 -15   2 7.15395 0.47874  11
   7 -15   2 5.65901 2.34014   9
   7  15   2 9.54213 2.77321   8
   8 -15   2 0.79531 0.71967  10
   8  15   2 0.22167 1.47978   8
   9 -15   2 1.05912 0.90382  10
   9  15   2 2.50231 1.95214   8
 -10 -15  -2 3.27267 0.73034  11
 -11 -15  -2 0.50128 0.51895  11
 -12 -15  -2 1.06530 0.53159  11
   8 -16  -2 -1.1082 0.40048  12
   8  16  -2 0.13060 1.40886   8
   7 -16  -2 19.2500 0.94256  11
   7 -16  -2 21.2791 1.51634  12
   7  16  -2 16.7965 2.96456   8
   6 -16  -2 2.29841 0.67328  12
   6 -16  -2 2.16000 0.34061  11
   6  16  -2 1.64652 1.67493   8
   5 -16  -2 1.40372 0.33016  11
   5 -16  -2 0.97421 1.42886   9
   5  16  -2 -0.7497 1.35918   8
   4 -16  -2 36.6085 1.69961  11
   4 -16  -2 37.4999 3.39562   9
   4  16  -2 26.5845 3.31824   8
  -3 -16   2 18.0480 2.81766  10
   3 -16  -2 15.2905 2.03883   9
   3 -16  -2 18.3696 1.06741  11
   3  16  -2 15.3110 2.51654   8
  -2 -16   2 1.09316 1.11451  10
   2 -16  -2 0.15045 1.15163   6
   2 -16  -2 -0.9015 0.98055   4
  -2 -16   2 1.20501 1.21080   5
   2 -16  -2 2.89604 1.07671   3
   2 -16  -2 2.16479 1.23543   5
  -2 -16   2 -0.3664 1.37564   6
   2  16  -2 0.54665 1.16130   8
   1 -16  -2 6.24867 2.15135   4
  -1 -16   2 1.59971 1.39618   5
   1 -16  -2 0.14612 1.32145   6
  -1 -16   2 1.93634 1.76315   6
  -1 -16   2 1.61312 1.08940  10
  -1 -16   2 4.35856 1.43996   3
   1 -16  -2 1.99905 1.19908   3
   1 -16  -2 4.44141 1.48230   4
   1 -16  -2 1.64021 1.03669   5
   1  16  -2 1.90116 1.20139   8
   0 -16   2 6.57130 1.76601   3
   0 -16  -2 6.26587 2.22017   4
   0 -16   2 6.18700 1.56059  10
   0 -16  -2 3.64406 1.54922   4
   0 -16  -2 4.91091 1.55620   5
   0 -16   2 8.22950 2.74782   6
   0 -16  -2 4.30760 1.34537   3
   0 -16  -2 4.87282 2.09190   6
   0 -16   2 4.52892 1.43854   5
   0 -16   2 5.42485 2.09661   7
   0  16   2 6.71488 1.74757   8
   0  16  -2 4.93699 1.39979   8
  -1 -16  -2 6.63265 2.02147   5
   1 -16   2 7.91791 1.86011   3
   1 -16   2 4.79920 2.18558   7
  -1 -16  -2 4.46000 1.98592   4
  -1 -16  -2 6.35534 1.73758   3
   1 -16   2 7.88225 2.16569   5
  -1 -16  -2 5.28705 2.15640   6
   1 -16   2 7.14149 1.67868  10
   1  16   2 8.80659 1.98953   8
  -1  16  -2 5.43465 1.28740   8
  -2 -16  -2 32.6251 3.87031   5
  -2 -16  -2 22.6556 4.39113   6
   2 -16   2 25.4410 4.79077   6
   2 -16   2 38.4943 4.64050   7
  -2 -16  -2 26.3583 3.43167   4
   2 -16   2 31.2094 3.18097   9
   2 -16   2 33.7638 3.04273  10
   2 -16   2 28.8539 3.16649   4
   2 -16   2 26.9846 3.18574   3
   2 -16   2 25.0685 3.24531   5
   2  16   2 32.5611 3.34466   8
   3 -16   2 3.13523 1.59705   9
   3 -16   2 0.35519 0.79442  10
   3  16   2 0.76564 1.23604   8
   4 -16   2 4.57045 0.65899  12
   4 -16   2 4.52885 1.31063  10
   4 -16   2 5.25575 1.87878   9
   4  16   2 6.14487 1.89561   8
   5 -16   2 5.01083 1.33920  10
   5 -16   2 5.84972 0.71771  12
   5 -16   2 4.04076 1.88040   9
   5  16   2 4.31588 1.90058   8
   6 -16   2 56.3231 4.95743   9
   6 -16   2 51.7883 3.59260  10
   6 -16   2 49.9783 2.16434  11
   6  16   2 45.3163 4.70805   8
   7 -16   2 0.94411 0.75451  10
   7 -16   2 0.83779 1.81940   9
   7  16   2 2.03210 1.86254   8
   8 -16   2 1.22209 2.11892   9
   8 -16   2 1.02198 0.76144  10
   8  16   2 1.63092 1.93048   8
 -10 -16  -2 0.53371 0.53104  11
 -11 -16  -2 0.38438 0.52455  11
 -12 -16  -2 0.92480 0.52116  11
   8 -17  -2 1.11149 0.60355  12
   7 -17  -2 0.55330 0.56008  12
   7  17  -2 -0.6630 1.58434   8
   6 -17  -2 22.6732 1.19019  11
   6 -17  -2 26.4000 3.40001   9
   6 -17  -2 24.2574 1.67059  12
   6  17  -2 30.2185 3.73047   8
   5 -17  -2 41.8634 3.80930   9
   5 -17  -2 37.3642 1.81484  11
   5  17  -2 42.0581 4.20106   8
   4 -17  -2 99.9166 4.08856  11
   4 -17  -2 104.760 5.69986   9
   4  17  -2 85.8032 5.97035   8
   3 -17  -2 21.0797 1.21761  11
   3 -17  -2 20.2370 2.56863   9
   3  17  -2 17.9912 2.76034   8
   2 -17  -2 10.3277 0.86078  11
  -2 -17   2 9.77199 2.20144  10
   2  17  -2 8.20306 1.93804   8
  -1 -17   2 41.5008 3.81187  10
   1  17  -2 52.6911 3.63269   8
   0 -17   2 -0.7095 0.70878  10
   0  17  -2 1.87582 0.94093   8
   1 -17   2 1.76846 0.90241  10
   1  17   2 0.45300 1.22367   8
   2 -17   2 8.13688 1.77895   9
   2 -17   2 9.49331 2.09935  10
   2  17   2 9.40453 2.01342   8
   3 -17   2 2.94107 1.60274   9
   3 -17   2 2.98336 1.14940  10
   3  17   2 6.97206 2.04236   8
   4 -17   2 20.8771 2.48748  10
   4 -17   2 24.9963 1.38936  12
   4 -17   2 25.5943 3.50117   9
   4  17   2 18.9263 3.14680   8
   5 -17   2 1.24096 0.33299  11
   5 -17   2 0.30498 1.67169   9
   5 -17   2 1.30078 0.45548  12
   5 -17   2 1.51852 0.84798  10
   5  17   2 0.86867 1.78462   8
   6 -17   2 1.20672 1.81700   9
   6 -17   2 1.06783 0.29388  11
   6 -17   2 0.60910 0.77336  10
   6  17   2 -1.2391 1.62212   8
   7 -17   2 1.50401 0.84566  10
   7 -17   2 2.73208 2.18490   9
   7  17   2 0.28435 1.72714   8
  -9 -17  -2 -0.0314 0.48328  11
 -10 -17  -2 0.90375 0.56980  11
 -11 -17  -2 -0.2719 0.48064  11
   8 -18  -2 -0.2536 0.47206  12
   7 -18  -2 -0.1076 0.48578  12
   6 -18  -2 0.23770 1.58967   9
   6 -18  -2 1.80879 0.65073  12
   6 -18  -2 2.13555 0.35342  11
   6  18  -2 2.36286 1.70342   8
   5 -18  -2 1.94561 1.64027   9
   5 -18  -2 0.71711 0.34573  11
   5  18  -2 1.54680 1.57501   8
   4 -18  -2 26.7032 1.42723  11
   4 -18  -2 24.9621 3.07289   9
   4  18  -2 26.4339 3.55051   8
   3 -18  -2 65.9648 2.93901  11
   3  18  -2 64.6047 4.74142   8
   2 -18  -2 27.2732 1.52828  11
   2  18  -2 27.0334 3.14463   8
   1 -18  -2 4.20453 0.66144  11
  -1 -18   2 4.01802 1.52737  10
   1  18  -2 5.61439 1.54884   8
   0 -18   2 0.22078 1.02070  10
   0  18  -2 -1.4902 1.02502   8
   1 -18   2 3.46016 1.41691  10
   1  18   2 4.56993 1.70903   8
   2 -18   2 24.4479 2.82153   9
   2 -18   2 22.7804 2.67246  10
   2  18   2 22.6764 3.24080   8
   3 -18   2 2.44425 1.59060   9
   3 -18   2 2.02849 1.07080  10
   3  18   2 2.23655 1.67346   8
   4 -18   2 13.4264 2.32395  10
   4 -18   2 17.4047 1.13409  12
   4 -18   2 24.6912 3.50800   9
   4  18   2 11.9190 2.70434   8
   5 -18   2 0.02968 0.67622  10
   5 -18   2 1.05845 0.39527  12
   5 -18   2 0.33858 0.29554  11
   5 -18   2 3.96743 1.91197   9
   5  18   2 1.46237 1.74241   8
   6 -18   2 2.81133 0.39971  11
   6 -18   2 4.65165 1.18897  10
   6 -18   2 2.92910 2.01163   9
   6  18   2 1.69506 1.76262   8
  -9 -18  -2 3.52556 0.77256  11
 -10 -18  -2 21.1184 1.61891  11
   7 -19  -2 2.93932 0.71482  12
   6 -19  -2 46.8989 2.15692  11
   6 -19  -2 51.1791 2.60783  12
   5 -19  -2 1.95180 0.41494  11
   4 -19  -2 1.26717 0.39309  11
   4  19  -2 0.60005 1.56553   8
   3 -19  -2 9.78996 0.88362  11
   3  19  -2 9.53878 2.10207   8
   2 -19  -2 5.25463 0.69080  11
   2  19  -2 5.51729 1.72894   8
   1 -19  -2 2.98959 0.61954  11
   1  19  -2 2.36994 1.38967   8
   0 -19   2 5.94339 1.79833  10
   0 -19  -2 4.16703 0.65818  11
   0  19  -2 1.31516 1.25849   8
   1 -19   2 20.8527 2.63090  10
   2 -19   2 35.7931 3.39839  10
   2  19   2 33.9961 3.81900   8
   3 -19   2 4.01335 1.29884  10
   3 -19   2 4.81449 0.64722  12
   3 -19   2 4.29188 1.84803   9
   3  19   2 3.44785 1.87211   8
   4 -19   2 6.03282 0.68477  12
   4 -19   2 5.61446 1.50209  10
   4 -19   2 10.4862 2.29129   9
   4  19   2 1.57903 1.93146   8
   5 -19   2 2.57829 0.43569  11
   6 -19   2 -0.0441 0.25672  11
  -8 -19  -2 1.99032 0.67099  11
  -9 -19  -2 6.29063 0.96707  11
 -10 -19  -2 0.44284 0.55918  11
   7 -20  -2 2.92487 0.71519  12
   6 -20  -2 2.95562 0.67689  12
   5 -20  -2 1.12461 0.60490  12
   4 -20  -2 14.0788 1.02767  11
   3 -20  -2 2.41259 0.54160  11
   2 -20  -2 0.30616 0.40164  11
   2  20  -2 -0.7770 1.16652   8
   1 -20  -2 0.15039 0.37784  11
   1  20  -2 0.45116 1.27202   8
   0 -20  -2 42.9900 2.25706  11
  -1 -20  -2 0.37047 0.42757  11
   1 -20   2 -0.6245 0.84405  10
   3 -20   2 -0.3206 0.35271  12
   4 -20   2 -0.0200 0.32537  11
   5 -20   2 7.10942 0.69755  11
  -6 -20  -2 0.22709 0.48882  11
  -7 -20  -2 1.75573 0.64630  11
  -8 -20  -2 0.10330 0.54740  11
  -9 -20  -2 11.8189 1.27348  11
   6 -21  -2 2.00153 0.63693  12
   5 -21  -2 2.56422 0.48287  11
   5 -21  -2 2.86435 0.71456  12
   4 -21  -2 0.58290 0.36195  11
   3 -21  -2 1.04675 0.46164  11
   2 -21  -2 6.95479 0.83124  11
   1 -21  -2 0.13853 0.39396  11
   0 -21  -2 1.01643 0.47068  11
  -1 -21  -2 3.51439 0.73867  11
  -2 -21  -2 -0.1735 0.42584  11
   3 -21   2 2.82807 0.54174  11
  -3 -21  -2 3.27669 0.68975  11
  -4 -21  -2 7.19614 0.98521  11
   4 -21   2 7.25279 0.78211  11
  -5 -21  -2 1.59666 0.66607  11
   5 -21   2 2.70314 0.46846  11
  -6 -21  -2 1.26716 0.61248  11
  -7 -21  -2 4.02382 0.81554  11
   6 -22  -2 1.32268 0.61570  12
   5 -22  -2 13.1526 1.24308  12
   5 -22  -2 11.3243 0.91030  11
   4 -22  -2 0.31455 0.38821  11
   3 -22  -2 6.91719 0.79569  11
   2 -22  -2 4.28656 0.68760  11
   1 -22  -2 13.7669 1.17797  11
   0 -22  -2 1.91904 0.58083  11
  -1 -22  -2 1.65768 0.59736  11
  -2 -22  -2 9.14194 1.05396  11
   2 -22   2 10.0347 1.00826  11
   3 -22   2 0.65912 0.39442  11
  -3 -22  -2 0.03181 0.46469  11
   4 -22   2 1.28235 0.43989  11
  -4 -22  -2 0.91336 0.57223  11
  -5 -22  -2 0.92808 0.54857  11
  -6 -22  -2 1.72486 0.64105  11
   4 -23  -2 2.45297 0.50794  11
   3 -23  -2 6.80217 0.82801  11
   2 -23  -2 5.70082 0.79171  11
   1 -23  -2 0.55306 0.47137  11
   0 -23  -2 6.75070 0.90497  11
   1 -23   2 3.55655 0.69547  11
  -2 -23  -2 1.63825 0.63061  11
   2 -23   2 1.79131 0.54680  11
   3 -23   2 4.17295 0.64225  11
  -3 -23  -2 3.53073 0.80362  11
   4 -23   2 18.3986 1.22438  11
  -4 -23  -2 18.0244 1.51592  11
  14   0  -3 -0.1148 1.02690   8
  13   0  -3 -0.1046 0.87452   8
  12   0  -3 0.22423 0.81540   8
 -11   0   3 1.63301 1.24516   3
  11   0  -3 2.51871 2.21609   4
  11   0  -3 1.85583 1.20238   8
 -10   0   3 -0.0290 0.35767   5
 -10   0   3 -0.6023 0.83219   3
 -10   0   3 -0.4920 0.80684   6
  10   0  -3 1.29315 1.72569   4
  10   0  -3 0.20587 1.06472   6
  10   0  -3 1.12623 0.86355   8
  -9   0   3 5.99988 1.02233   5
   9   0  -3 4.64484 1.15479   8
   9   0  -3 4.66246 1.68754   6
  -9   0   3 4.20109 0.89757   5
  -9   0   3 2.15443 1.23679   3
  -9   0   3 3.19084 1.38032   6
   9   0  -3 6.11783 2.12384   4
   8   0  -3 0.59936 0.72544   8
  -8   0   3 1.24032 0.80423   6
  -8   0   3 0.61935 0.80587   3
   8   0  -3 3.50415 1.30286   6
   8   0  -3 0.23348 1.27926   4
   7   0  -3 7.35419 1.95806   6
  -7   0   3 8.43430 1.66854   3
  -7   0   3 5.92797 1.51185   6
   7   0  -3 6.71049 1.15160   8
   7   0  -3 6.28486 1.02398  10
  -7   0   3 8.78843 2.85944   2
  -7   0   3 7.37676 0.99127   5
  -7   0   3 8.44637 2.76611   1
   6   0  -3 -0.1863 0.64944   6
  -6   0   3 -1.3474 1.86441   2
   6   0  -3 -0.5066 0.79586   4
  -6   0   3 0.12494 0.48139   6
   6   0  -3 0.39642 0.51059   3
  -6   0   3 0.50993 0.58156   3
   6   0  -3 -0.4522 0.49386   8
  -6   0   3 0.30305 1.65641   1
   6   0  -3 0.38360 0.28499  10
  -5   0   3 31.8748 2.71190   6
  -5   0   3 33.7695 2.64715   3
   5   0  -3 30.4103 2.03460   8
  -5   0   3 28.6207 4.90453   2
   5   0  -3 36.8641 3.13430   6
   5   0  -3 36.9229 3.24575   4
  -5   0   3 29.9498 4.37679   1
   5   0  -3 33.8686 2.50789   3
  -4   0   3 0.34759 0.29174   5
   4   0  -3 -0.6138 0.35895   3
   4   0  -3 0.95251 0.26884  12
  -4   0   3 0.94459 1.65526   2
   4   0  -3 0.73314 0.66249   6
  -4   0   3 -0.2493 1.20553   1
   4   0  -3 0.83414 0.95124   7
   4   0  -3 -0.0405 0.57235   4
   4   0  -3 0.05458 0.54408   9
  -4   0   3 -0.4610 0.35794   3
   3   0  -3 231.394 9.12837  12
  -3   0   3 223.003 9.81317   5
   3   0  -3 233.162 9.71629   9
  -3   0   3 236.300 12.5724   2
  -3   0   3 245.329 10.3158   6
  -3   0   3 234.938 12.8030   1
   3   0  -3 240.614 10.8036   7
  -3   0   3 233.274 9.39683  10
   3   0  -3 251.741 10.5417   6
  -3   0   3 239.555 9.71854   9
   3   0  -3 248.726 10.1358   3
  -3   0   3 239.461 10.2226   3
   2   0  -3 0.27286 0.57684   1
  -2   0   3 0.31856 0.40984   6
   2   0  -3 0.45888 0.39940   6
  -2   0   3 -1.1171 0.63164   7
   2   0  -3 0.11982 0.46728   9
  -2   0   3 -0.0043 0.06133  11
   2   0  -3 0.02150 0.07581  11
  -2   0   3 -0.1490 0.28097   3
   2   0  -3 -0.4366 0.29973   3
   2   0  -3 -0.4391 0.63578   7
  -2   0   3 -0.4296 0.47795   9
  -2   0   3 0.17631 0.22088   5
   1   0  -3 9999.99 379.678   1
   0   0   3 0.29866 0.68556   7
   0   0   3 -0.1963 0.47669   9
   0   0  -3 -0.2211 0.79746   4
   0   0  -3 0.54298 0.61075   1
   0   0  -3 0.85544 0.80088   7
   0   0  -3 0.39018 0.21084   5
   0   0  -3 0.05095 0.53163   9
   0   0  -3 0.02582 0.23531   3
  -1   0  -3 3053.46 116.506   1
   1   0   3 3016.08 114.525   4
  -1   0  -3 2969.59 114.451   4
  -2   0  -3 0.01875 0.07071  11
  -2   0  -3 -0.0716 0.15035   5
   2   0   3 0.01541 0.05440  11
  -2   0  -3 0.59864 0.32299   8
   2   0   3 0.11192 0.18525   5
   2   0   3 -0.5772 0.56811   4
  -2   0  -3 0.65115 0.56902   1
  -2   0  -3 0.72461 0.95113   2
   2   0   3 -0.1372 0.25424   6
   2   0   3 0.73815 0.60146   7
  -2   0  -3 -0.8066 0.50173   4
   2   0   3 -0.0833 0.32000   8
   3   0   3 22.3482 2.42321   4
   3   0   3 21.4392 1.51520   5
  -3   0  -3 20.4117 2.31683   4
  -3   0  -3 28.8670 1.06398  11
  -3   0  -3 30.2515 1.70107   5
  -4   0  -3 -1.4910 0.85067   1
  -4   0  -3 0.58322 0.27200   5
   4   0   3 0.26037 0.46530   8
  -4   0  -3 0.93963 0.43292   8
   4   0   3 -0.2446 1.05627   4
   4   0   3 0.21913 0.27156   5
  -4   0  -3 -0.5713 0.69844   4
  -4   0  -3 -0.0187 0.07857  11
   4   0   3 -0.4675 0.37431   6
  -5   0  -3 316.201 12.3579  11
   5   0   3 345.099 15.0552   4
   5   0   3 338.487 13.0498   8
  -5   0  -3 342.304 16.0262   1
   5   0   3 312.701 13.1465   5
  -5   0  -3 318.527 13.2132   5
  -5   0  -3 304.431 14.8279   4
   5   0   3 340.887 14.9287   6
  -5   0  -3 327.326 12.9820   8
  -5   0  -3 313.556 17.1755   2
  -6   0  -3 2.15465 2.16385   2
   6   0   3 -0.1147 0.52541   8
  -6   0  -3 0.69181 0.34356   5
   6   0   3 -1.7770 0.89429   4
  -6   0  -3 0.09672 0.10974  11
  -6   0  -3 0.01883 1.04182   4
  -6   0  -3 1.27388 1.37194   1
   6   0   3 -0.4996 0.77656   6
   7   0   3 273.902 13.9494   6
   7   0   3 276.775 14.0424   4
  -7   0  -3 274.887 14.2918   4
   7   0   3 302.202 11.7300   8
  -7   0  -3 268.422 17.0020   2
  -7   0  -3 280.362 11.6725   5
  -7   0  -3 283.052 10.6971  11
   8   0   3 0.06412 0.72709   8
   8   0   3 -0.7335 1.41854   4
  -8   0  -3 0.06647 0.11089  11
   8   0   3 0.89985 0.87912   6
  -8   0  -3 -0.2447 0.31351   5
  -8   0  -3 0.04546 0.74575   3
  -8   0  -3 -0.8077 0.92744   4
  -9   0  -3 3.50849 1.62439   4
  -9   0  -3 2.03282 0.21284  11
  -9   0  -3 2.74313 0.94211   3
   9   0   3 0.92103 1.69034   4
   9   0   3 1.53701 0.86818   8
  -9   0  -3 2.05283 0.57309   5
 -10   0  -3 -0.0412 0.10418  11
  10   0   3 0.20605 0.78538   8
 -10   0  -3 -0.3826 0.82218   3
  10   0   3 2.97932 1.90366   4
  11   0   3 33.7501 2.82570   8
  12   0   3 0.14968 0.95835   8
  13   0   3 14.4965 2.20380   8
  14  -1  -3 64.2014 4.37594   8
  14   1  -3 60.7295 4.58174   8
  13  -1  -3 11.5867 1.99245   8
  13   1  -3 8.72057 1.84413   8
 -12  -1   3 2.20930 0.24235  11
  12  -1  -3 1.13992 1.00018   8
  12   1  -3 3.52148 1.21551   8
 -11  -1   3 16.4222 3.32999   6
 -11  -1   3 10.6855 1.45844   5
  11  -1  -3 12.4547 2.50058   6
 -11  -1   3 11.5260 1.50506   5
  11  -1  -3 12.3076 1.86750   8
  11  -1  -3 9.49483 3.06940   4
 -11   1   3 11.7294 2.23215   3
  11   1  -3 16.4005 2.14210   8
  11   1  -3 9.52397 2.88054   4
  10  -1  -3 5.92223 2.29315   4
 -10  -1   3 5.35383 1.14115   5
 -10  -1   3 6.85335 1.22680   5
  10  -1  -3 9.07816 1.60526   8
 -10  -1   3 7.15297 1.94334   3
  10  -1  -3 8.42507 2.28280   6
 -10  -1   3 6.91936 2.02999   6
  10   1  -3 2.11981 2.14178   4
  10   1  -3 7.99714 1.55620   8
  10   1  -3 9.05440 2.47792   6
   9  -1  -3 2.42206 1.77546   4
  -9  -1   3 0.44945 0.54736   5
   9  -1  -3 1.15158 0.81304   8
  -9  -1   3 0.75583 0.93182   6
  -9  -1   3 1.62192 0.59690   5
   9  -1  -3 1.04107 1.03453   6
  -9  -1   3 2.38413 1.13382   3
   9   1  -3 1.06457 1.16976   6
  -9   1   3 1.91008 1.10013   3
  -9   1   3 1.50604 1.27705   6
  -9   1   3 1.15342 0.46510   5
   9   1  -3 0.09920 1.54576   4
  -9   1   3 1.13739 0.42593   5
   9   1  -3 1.90722 0.94111   8
   8  -1  -3 9.66400 1.41739   8
   8  -1  -3 10.0745 2.70914   4
  -8  -1   3 13.3115 2.75058   6
  -8  -1   3 10.8848 2.09654   3
   8  -1  -3 10.4181 1.13556  10
   8  -1  -3 11.9191 2.54688   6
   8   1  -3 13.4233 1.76336   8
  -8   1   3 14.7835 2.49227   6
  -8   1   3 6.69138 1.74324   3
  -8   1   3 10.7997 1.05727   5
   8   1  -3 9.71659 2.28198   6
   8   1  -3 11.2901 2.73329   4
   8   1  -3 5.03376 2.62155   7
   7  -1  -3 46.3328 2.80030   8
  -7  -1   3 48.7980 4.02154   6
  -7  -1   3 50.5347 6.32687   2
   7  -1  -3 56.7500 4.62080   4
   7  -1  -3 40.4773 2.49686  10
   7  -1  -3 47.2384 4.11986   6
  -7  -1   3 50.8833 3.94587   3
  -7  -1   3 41.0564 6.04421   1
   7   1  -3 42.3852 4.26178   6
  -7   1   3 46.5580 2.60580   5
   7   1  -3 48.6644 4.79669   7
  -7   1   3 39.6712 6.71830   2
  -7   1   3 55.2144 3.87864   6
  -7   1   3 48.1139 3.53967   3
   7   1  -3 46.3795 2.93234   8
   7   1  -3 48.3870 4.38522   4
   6  -1  -3 17.9374 1.56014   8
   6  -1  -3 16.8401 1.24929  10
   6  -1  -3 20.8237 2.43601   6
   6  -1  -3 19.1538 1.84539   3
  -6  -1   3 22.9967 2.50026   6
  -6  -1   3 19.6213 3.92324   1
  -6  -1   3 15.5904 3.50000   2
  -6  -1   3 18.6257 2.30683   3
   6  -1  -3 16.7844 2.61436   4
   6   1  -3 16.4845 2.57478   6
  -6   1   3 14.5158 3.72139   2
  -6   1   3 17.0317 1.35153   5
   6   1  -3 19.1871 2.60810   4
  -6   1   3 18.6739 2.08272   6
   6   1  -3 20.6716 3.11083   7
   6   1  -3 15.4526 1.63013   8
  -6   1   3 24.9930 3.75891   1
  -6   1   3 12.8190 1.91316   3
   6   1  -3 18.3693 2.02088   3
   5  -1  -3 28.3762 2.17882   3
   5  -1  -3 27.6612 1.36442  12
   5  -1  -3 27.9774 3.04050   4
  -5  -1   3 27.1318 4.48980   1
  -5  -1   3 28.3520 2.69497   6
  -5  -1   3 25.8879 4.26957   2
   5  -1  -3 27.8490 1.83828   8
   5  -1  -3 32.2213 2.72655   6
  -5  -1   3 25.9479 2.48471   3
   5   1  -3 29.9042 2.90453   4
  -5   1   3 31.6788 4.86988   2
   5   1  -3 29.7643 1.97688   8
  -5   1   3 27.5635 1.77629   5
  -5   1   3 25.7785 2.28451   3
   5   1  -3 26.9041 2.93549   6
  -5   1   3 22.6719 3.66792   1
  -5   1   3 30.4662 2.40760   6
   5   1  -3 28.5061 3.18985   7
   5   1  -3 28.1678 2.40232   3
   4  -1  -3 33.6737 2.21834   9
   4  -1  -3 35.7464 2.61352   6
  -4  -1   3 35.0363 2.83954   6
  -4  -1   3 36.1135 4.33087   1
  -4  -1   3 32.2411 2.53553   3
  -4  -1   3 36.1737 2.38474   9
  -4  -1   3 28.0554 4.09848   2
  -4  -1   3 31.5592 1.85813  10
   4  -1  -3 36.8451 2.31501   3
   4  -1  -3 32.3790 1.50312  12
   4  -1  -3 34.6090 3.07186   4
  -4   1   3 33.8182 1.96695   5
  -4   1   3 32.1321 1.33908  11
  -4   1   3 31.3144 4.54182   2
   4   1  -3 33.0738 2.20173   9
  -4   1   3 34.8039 2.38568   3
   4   1  -3 39.0864 3.32967   7
   4   1  -3 30.7266 2.75306   4
  -4   1   3 31.5376 2.32461   6
   4   1  -3 32.5859 2.04134   8
  -3  -1   3 266.599 11.7251   3
  -3  -1   3 282.486 12.1197   6
  -3  -1   3 263.196 10.9914  10
   3  -1  -3 273.932 11.1776   9
   3  -1  -3 257.793 10.4819  11
   3  -1  -3 287.199 11.4685   3
   3  -1  -3 281.596 13.3681   1
   3  -1  -3 285.115 11.6345   6
  -3  -1   3 278.415 11.1886   9
  -3  -1   3 274.372 14.6717   1
   3  -1  -3 290.270 12.3189   7
  -3   1   3 272.340 14.3524   2
  -3   1   3 277.516 11.3625   6
  -3   1   3 279.000 11.5631   3
   3   1  -3 277.482 11.9585   4
   3   1  -3 266.421 11.1661   9
  -3   1   3 281.105 11.1796   5
   3   1  -3 281.550 12.2761   7
   3   1  -3 292.436 12.3819   6
   3   1  -3 275.465 11.6857   3
  -3   1   3 276.836 11.1754   9
  -3   1   3 266.446 10.4814  11
  -2  -1   3 2057.43 80.9173   1
  -2  -1   3 1827.45 77.1940   3
   2  -1  -3 2006.86 76.8715   5
  -2  -1   3 1975.46 76.6790   9
   2  -1  -3 2037.31 77.0375   3
   2  -1  -3 2230.33 76.9469   6
   2  -1  -3 2041.97 77.5158   7
  -2  -1   3 2026.18 77.5909   7
  -2  -1   3 2048.72 77.6519   6
   2  -1  -3 2088.87 79.3883   1
   2  -1  -3 1990.57 76.6762   9
   2   1  -3 1994.65 77.5883   7
  -2   1   3 2024.27 76.8198   5
  -2   1   3 2157.18 76.8026   6
  -2   1   3 1986.57 77.0795   3
   2   1  -3 1968.07 77.2105   3
  -2   1   3 2028.38 76.6803   9
   2   1  -3 1969.62 77.6636   6
   2   1  -3 1941.39 76.6819   9
  -1  -1   3 2151.08 80.4733   7
  -1  -1   3 1987.33 80.2099   3
  -1  -1   3 2149.05 80.6734   6
   1  -1  -3 2200.15 82.3669   1
   1  -1  -3 1862.08 80.1356   7
   1  -1  -3 2127.29 79.6779   9
   1   1  -3 2095.94 79.7242   9
  -1   1   3 2250.93 80.2804   7
   1   1  -3 2117.39 80.4495   7
   1   1  -3 2169.88 82.9112   1
   1   1  -3 2038.47 80.2189   3
   0  -1  -3 7.52370 0.36130  11
   0  -1  -3 5.32184 1.25361   1
   0  -1  -3 7.53285 0.77210   5
   0  -1   3 7.46770 1.32408   7
   0  -1   3 7.99533 0.93875   3
   0  -1  -3 10.8554 1.68823   4
   0  -1   3 7.29170 1.11679   4
   0  -1  -3 9.77412 1.48963   7
   0  -1  -3 8.33806 0.98523   9
   0  -1   3 6.90144 0.35627  11
   0   1  -3 8.13099 0.83781   5
   0   1   3 6.67293 0.34864  11
   0   1  -3 8.81734 1.38269   7
   0   1  -3 7.47610 0.37206  11
   0   1  -3 6.62107 1.58359   1
   0   1  -3 8.86884 1.20358   4
   0   1   3 8.78215 1.35154   7
   0   1   3 6.67877 0.72562   5
  -1  -1  -3 1752.72 67.5777   4
   1  -1   3 1770.40 67.4468   4
  -1  -1  -3 1750.52 67.2527   7
   1  -1   3 1737.45 67.6713   7
  -1  -1  -3 1753.07 69.6978   1
  -1   1  -3 1808.65 67.4200   4
   1   1   3 1729.16 67.3166   7
  -1   1  -3 1804.91 69.8188   2
  -1   1  -3 1704.79 67.5728   7
   1   1   3 1768.84 67.6344   4
  -1   1  -3 1830.47 69.5742   1
  -2  -1  -3 57.6107 3.06721   5
  -2  -1  -3 61.0628 2.41389  11
  -2  -1  -3 60.2951 4.75331   1
  -2  -1  -3 59.6814 2.78012   8
   2  -1   3 62.3219 3.68779   7
   2  -1   3 67.0789 3.68000   4
   2  -1   3 63.3154 2.95345   5
   2  -1   3 62.6231 2.70313   8
   2  -1   3 57.1528 2.38314  11
  -2  -1  -3 63.1125 3.62717   4
   2   1   3 61.5600 3.70046   4
  -2   1  -3 62.9144 2.65429   8
  -2   1  -3 61.5570 2.39358  11
  -2   1  -3 62.4051 2.95992   5
  -2   1  -3 65.4010 3.56716   4
   2   1   3 62.5672 2.85108   8
   2   1   3 60.3267 3.47921   6
   2   1   3 59.5948 3.06348   5
   2   1   3 62.0577 3.39541   7
  -2   1  -3 63.8256 4.46984   1
  -2   1  -3 61.8474 4.98808   2
  -3  -1  -3 404.104 16.8926   5
   3  -1   3 438.539 17.8519   4
   3  -1   3 440.032 17.7285   6
  -3  -1  -3 401.730 16.0729  11
  -3  -1  -3 434.339 19.7902   1
  -3  -1  -3 423.968 17.7396   4
   3  -1   3 428.839 16.4138   8
   3  -1   3 386.046 16.0383  11
  -3  -1  -3 419.568 16.5342   8
  -3  -1  -3 440.493 19.5680   2
  -3  -1  -3 421.312 17.7769   6
  -3   1  -3 443.656 16.0507  11
   3   1   3 435.946 17.8440   6
  -3   1  -3 436.378 16.3770   8
   3   1   3 393.818 16.8452   5
  -3   1  -3 419.966 16.6753   5
  -3   1  -3 430.065 18.7198   1
   3   1   3 436.378 17.8844   4
   3   1   3 424.865 16.5807   8
  -3   1  -3 437.679 20.2302   2
  -3   1  -3 425.788 17.7844   4
   4  -1   3 29.1124 1.66263   5
  -4  -1  -3 25.3211 3.54271   1
  -4  -1  -3 27.8176 1.19614  11
  -4  -1  -3 28.7131 3.94343   2
   4  -1   3 26.0614 2.92462   4
  -4  -1  -3 25.3443 2.83366   4
   4  -1   3 30.5917 2.62658   6
  -4  -1  -3 26.7270 2.58138   6
  -4  -1  -3 28.8382 1.75538   8
   4  -1   3 30.3097 1.70783   8
  -4  -1  -3 31.1858 1.96699   5
   4   1   3 28.6702 1.91752   5
  -4   1  -3 30.4165 1.72512   5
  -4   1  -3 28.7050 1.60041   8
   4   1   3 25.1365 2.57721   6
  -4   1  -3 29.2133 1.15725  11
  -4   1  -3 27.0707 2.81521   4
   4   1   3 30.7168 1.90595   8
  -4   1  -3 26.7809 4.14527   2
   4   1   3 29.4069 3.03024   4
   5  -1   3 126.438 5.14607   8
   5  -1   3 126.503 7.08376   4
   5  -1   3 110.751 5.06270   5
   5  -1   3 126.912 6.78268   6
  -5  -1  -3 114.198 6.86107   4
  -5  -1  -3 116.732 5.52210   5
  -5  -1  -3 114.526 8.16281   1
  -5  -1  -3 112.618 5.16745   8
  -5  -1  -3 114.125 4.55099  11
  -5  -1  -3 118.933 6.77281   6
  -5  -1  -3 127.078 8.52547   2
   5   1   3 113.543 6.80292   4
  -5   1  -3 115.862 5.03810   8
   5   1   3 118.317 6.84422   6
   5   1   3 111.672 5.48814   5
  -5   1  -3 118.607 9.09511   2
  -5   1  -3 119.142 5.18191   5
   5   1   3 124.280 5.33119   8
  -5   1  -3 111.614 7.00236   1
  -5   1  -3 116.015 6.91343   4
  -5   1  -3 116.429 4.50256  11
  -6  -1  -3 0.29058 0.13769  11
  -6  -1  -3 2.88861 1.60120   1
   6  -1   3 0.76913 0.76266   6
  -6  -1  -3 -0.3450 0.88473   4
   6  -1   3 0.49364 0.51888   8
  -6  -1  -3 0.19325 0.47802   6
  -6  -1  -3 2.29125 2.17127   2
   6  -1   3 0.39812 1.09055   4
   6   1   3 0.08027 0.56356   8
  -6   1  -3 -0.2048 1.38486   1
   6   1   3 1.57309 0.94426   6
  -6   1  -3 -0.9012 2.20193   2
  -6   1  -3 0.27728 0.09644  11
   6   1   3 0.92643 1.18714   4
  -6   1  -3 0.16828 0.87714   4
  -6   1  -3 0.33284 0.24950   5
   7  -1   3 1.59571 0.70720   8
  -7  -1  -3 -0.6183 1.02400   4
   7  -1   3 1.66601 1.04459   6
   7  -1   3 1.45783 1.30715   4
  -7  -1  -3 0.72546 1.94642   1
  -7  -1  -3 0.23704 0.41652   5
  -7  -1  -3 0.93557 0.18442  11
   7   1   3 -0.7969 1.17068   4
  -7   1  -3 -0.0756 2.60655   2
  -7   1  -3 0.71388 0.12420  11
   7   1   3 0.94092 1.06101   6
   8  -1   3 82.6372 6.06138   6
  -8  -1  -3 79.7308 3.08129  11
   8  -1   3 70.7409 6.05408   4
  -8  -1  -3 76.7029 5.22406   3
   8  -1   3 84.2764 4.08735   8
  -8  -1  -3 73.4662 6.37484   4
  -8  -1  -3 77.8433 4.19676   5
  -8   1  -3 75.4503 2.99057  11
  -8   1  -3 67.5558 6.08878   4
  -8   1  -3 75.4053 3.56392   5
   8   1   3 78.0531 6.23248   6
   8   1   3 75.8887 6.20857   4
   8   1   3 78.2839 4.24247   8
  -8   1  -3 83.7951 5.01533   3
   9  -1   3 67.8400 5.78791   6
  -9  -1  -3 68.9607 3.77952   5
  -9  -1  -3 68.2576 2.64189  11
   9  -1   3 70.8970 3.79784   8
   9  -1   3 58.4594 5.73200   4
  -9  -1  -3 57.4830 6.21727   4
  -9  -1  -3 65.5754 5.01638   3
  -9   1  -3 72.8837 4.76260   3
   9   1   3 57.5848 5.73396   6
  -9   1  -3 54.4176 6.43791   4
   9   1   3 65.0953 3.90711   8
 -10  -1  -3 -0.0232 0.13228  11
 -10  -1  -3 -0.0494 0.41894   5
  10  -1   3 1.23759 0.81292   8
  10  -1   3 2.29379 1.76903   4
 -10  -1  -3 -0.2105 0.91902   3
  10   1   3 -0.7144 0.80591   8
 -10   1  -3 -2.0048 0.86741   3
  10   1   3 -2.3388 1.39511   4
 -11  -1  -3 2.12766 1.19196   3
 -11  -1  -3 3.42243 0.72241   5
  11  -1   3 3.08253 2.23195   4
  11  -1   3 2.55042 1.10834   8
 -11  -1  -3 2.90252 0.27185  11
 -11   1  -3 -0.2795 1.22689   3
  11   1   3 2.30874 1.21883   8
  11   1   3 3.26378 2.17839   4
  12  -1   3 17.7866 2.27981   8
  12   1   3 15.5497 2.32943   8
  13  -1   3 13.2866 2.15784   8
  13   1   3 15.5617 2.55806   8
  14  -2  -3 0.84779 1.10048   8
  14   2  -3 0.37614 1.10597   8
  13  -2  -3 3.10530 1.17756   8
  13   2  -3 2.93716 1.40966   8
  12  -2  -3 1.10085 0.84453   8
  12   2  -3 0.14639 0.87127   8
 -11  -2   3 0.94716 0.44577   5
 -11  -2   3 0.07358 0.69016   5
  11  -2  -3 0.78894 1.25791   6
  11  -2  -3 -0.2394 0.79286   8
  11  -2  -3 1.78203 1.89457   4
 -11  -2   3 -0.2874 1.09383   6
  11   2  -3 1.69684 2.04595   4
  11   2  -3 0.18181 0.87246   8
 -11   2   3 0.17344 1.02476   3
 -10  -2   3 13.4552 1.86877   5
 -10  -2   3 9.35796 2.47693   6
  10  -2  -3 15.4366 3.37853   4
  10  -2  -3 10.5445 1.60005   8
  10  -2  -3 9.57873 2.48214   6
 -10   2   3 12.4365 2.16670   3
  10   2  -3 9.46939 1.70504   8
  10   2  -3 9.34114 2.56287   4
  -9  -2   3 39.3774 3.03322   5
  -9  -2   3 43.2506 4.37848   6
   9  -2  -3 44.9813 4.42003   6
   9  -2  -3 47.0658 5.00454   4
   9  -2  -3 45.9216 2.90255   8
  -9  -2   3 41.5455 4.03937   3
   9   2  -3 36.4474 4.60772   6
  -9   2   3 40.8109 3.57979   3
   9   2  -3 42.6268 4.80405   4
   9   2  -3 42.6381 3.07558   8
  -8  -2   3 41.9820 3.80180   3
   8  -2  -3 43.9582 2.70736   8
   8  -2  -3 41.5825 3.99451   6
   8  -2  -3 34.3443 4.32865   4
  -8  -2   3 39.4531 3.96611   6
  -8   2   3 40.3935 3.18245   3
  -8   2   3 36.2383 1.53644  11
   8   2  -3 41.8548 5.13584   7
   8   2  -3 39.6811 2.84594   8
   8   2  -3 39.5240 4.21181   4
   8   2  -3 42.0297 4.50815   6
   7  -2  -3 6.12233 0.77684  10
  -7  -2   3 5.90558 1.75513   6
   7  -2  -3 8.05011 2.14485   4
  -7  -2   3 4.34026 2.78412   2
  -7  -2   3 4.56158 3.20058   1
   7  -2  -3 5.66066 0.99024   8
  -7  -2   3 4.91712 1.43765   3
   7  -2  -3 8.15921 1.84768   6
  -7   2   3 6.20340 1.35261   6
  -7   2   3 5.76483 0.66862   5
   7   2  -3 4.62581 1.05988   8
   7   2  -3 6.10933 1.73690   4
  -7   2   3 5.43632 0.28738  11
   7   2  -3 3.70704 1.67667   7
   7   2  -3 4.31402 1.94327   6
  -7   2   3 7.90406 3.39267   2
  -7   2   3 6.22683 1.36130   3
  -6  -2   3 67.5276 4.71316   6
   6  -2  -3 56.1884 2.79416  10
   6  -2  -3 61.2742 4.19195   6
   6  -2  -3 64.1427 3.54877   3
  -6  -2   3 59.6790 6.64332   1
   6  -2  -3 61.2026 4.84851   4
  -6  -2   3 60.3878 4.27977   3
  -6  -2   3 59.3647 6.01160   2
   6  -2  -3 60.5408 3.13400   8
   6   2  -3 64.7468 4.55144   4
  -6   2   3 59.3159 2.91036   5
   6   2  -3 64.0525 4.11631   3
  -6   2   3 54.4997 7.12744   2
  -6   2   3 58.9461 3.85429   6
   6   2  -3 59.9304 3.37092   8
   6   2  -3 64.4342 5.09839   6
  -6   2   3 57.7168 2.33040  11
   6   2  -3 57.6596 4.95245   7
  -6   2   3 54.8695 3.64211   3
  -6   2   3 59.1783 5.25685   1
   5  -2  -3 91.5486 4.88757   6
   5  -2  -3 79.8661 3.57923  10
  -5  -2   3 69.8149 6.59052   2
   5  -2  -3 87.8532 3.47181  12
  -5  -2   3 81.0066 4.94645   3
   5  -2  -3 86.2394 5.67999   4
   5  -2  -3 84.7189 4.28185   3
  -5  -2   3 87.2996 5.42924   6
  -5  -2   3 81.2357 7.64580   1
   5   2  -3 86.3996 4.14025   8
   5   2  -3 77.9335 5.61651   6
  -5   2   3 88.0580 4.57005   6
   5   2  -3 91.6469 5.25096   4
  -5   2   3 75.2051 4.36512   3
  -5   2   3 89.2025 8.16698   2
  -5   2   3 78.6855 3.22242  11
  -5   2   3 85.8539 3.85291   5
   5   2  -3 84.2102 4.86550   3
   5   2  -3 85.9821 5.70285   7
  -4  -2   3 402.908 18.0409   2
   4  -2  -3 397.679 17.4396   1
  -4  -2   3 384.591 15.3551   9
  -4  -2   3 392.184 16.8761   6
   4  -2  -3 377.079 16.9926   4
   4  -2  -3 382.768 14.5065  11
   4  -2  -3 418.805 15.8785   6
  -4  -2   3 363.182 16.1688   3
   4  -2  -3 395.730 15.4840   3
  -4  -2   3 369.468 15.2581  10
   4  -2  -3 363.191 15.3565   9
   4  -2  -3 359.723 14.6697  12
  -4  -2   3 384.155 19.6899   1
   4   2  -3 405.055 17.1797   6
   4   2  -3 367.922 16.0650   3
  -4   2   3 391.114 15.1710   5
  -4   2   3 369.316 14.4985  11
  -4   2   3 409.499 20.2644   2
   4   2  -3 359.320 15.3245   9
   4   2  -3 394.277 16.8340   7
  -4   2   3 379.715 15.6172   3
   4   2  -3 377.827 16.1858   4
  -4   2   3 384.495 15.5169   6
   4   2  -3 384.462 15.2685   8
   3  -2  -3 30.9840 1.85036   6
   3  -2  -3 26.9380 2.86883   1
   3  -2  -3 25.5080 1.78222   9
  -3  -2   3 27.8671 2.62697   6
   3  -2  -3 27.5810 1.09417  11
  -3  -2   3 26.9658 1.87302   9
   3  -2  -3 26.9302 1.78948   3
   3  -2  -3 27.6263 1.66632   5
  -3  -2   3 26.9974 2.69732   7
  -3  -2   3 26.8585 1.68897  10
  -3  -2   3 23.8155 3.76712   1
  -3  -2   3 26.2559 2.15800   3
   3   2  -3 27.2785 2.12439   4
  -3   2   3 21.2520 3.71397   2
   3   2  -3 28.1153 2.75544   6
  -3   2   3 24.9755 1.80752   3
  -3   2   3 26.1410 1.08374  11
  -3   2   3 27.6333 1.62436   5
   3   2  -3 24.1356 1.66274   8
   3   2  -3 29.5161 2.66968   7
  -3   2   3 27.6119 1.61819   6
   3   2  -3 24.9111 2.10194   3
   3   2  -3 28.0371 1.80188   9
  -2  -2   3 81.8098 4.77466   6
   2  -2  -3 80.2243 3.70425   9
   2  -2  -3 81.4654 3.91669   3
   2  -2  -3 89.2762 5.58097   1
  -2  -2   3 73.4567 4.18776   3
  -2  -2   3 83.7263 3.79925   9
   2  -2  -3 81.3911 3.80383   5
  -2  -2   3 85.3196 4.61453   7
  -2  -2   3 75.9385 3.20427  12
   2  -2  -3 86.6121 4.47442   7
   2  -2  -3 80.7749 3.17932  11
  -2   2   3 83.8080 3.73187   9
   2   2  -3 85.3145 4.92738   6
  -2   2   3 80.2485 3.17643  11
  -2   2   3 91.8918 6.53331   2
   2   2  -3 87.7629 4.61864   7
  -2   2   3 86.5052 3.81696   5
   2   2  -3 78.5583 3.74112   9
   2   2  -3 83.5394 4.26743   3
   1  -2  -3 139.027 5.87403   7
   1  -2  -3 126.061 5.25955   9
   1  -2  -3 129.840 7.47965   1
  -1  -2   3 131.594 5.41344   9
  -1  -2   3 126.165 6.14720   7
   1  -2  -3 126.057 4.86710  11
   1  -2  -3 122.930 5.53138   5
  -1  -2   3 141.713 8.76449   1
  -1   2   3 126.997 5.53372   5
   1   2  -3 126.682 6.38907   6
  -1   2   3 127.277 5.25889   9
   1   2  -3 121.846 5.80680   3
  -1   2   3 121.324 4.86352  11
   1   2  -3 122.427 5.36467   9
   1   2  -3 122.650 6.09524   7
  -1   2   3 128.923 5.75922   7
   0  -2  -3 697.254 29.0229   1
   0  -2   3 673.699 26.5228   3
   0  -2   3 693.072 26.1907   4
   0  -2   3 677.047 26.8987   7
   0  -2  -3 657.904 25.9860   8
   0  -2  -3 667.559 26.2321   7
   0  -2  -3 652.045 25.8715   9
   0  -2   3 679.838 26.1355   9
   0   2   3 670.160 26.3525   5
   0   2   3 719.251 26.1880   6
   0   2  -3 665.209 26.8223   7
   0   2  -3 693.516 26.1547   4
   0   2   3 644.711 25.8539   9
   0   2  -3 703.132 29.1431   1
   0   2  -3 654.586 26.0859   9
   0   2  -3 699.076 28.8091   2
   0   2  -3 706.876 26.5899   3
   0   2   3 655.231 26.1864   7
   1  -2   3 42.2570 2.33461   9
  -1  -2  -3 38.7020 2.04497   8
  -1  -2  -3 39.5297 2.25038   7
  -1  -2  -3 40.9427 3.83052   1
  -1  -2  -3 41.1630 2.46328   6
   1  -2   3 40.7723 2.50677   4
  -1  -2  -3 35.6099 2.78563   4
  -1  -2  -3 41.0116 2.34402   5
  -1  -2  -3 41.7159 1.67163  11
   1  -2   3 41.2195 1.64901  11
   1  -2   3 40.2985 2.23304   5
   1  -2   3 42.0040 3.00577   7
  -1   2  -3 41.8403 2.86049   7
   1   2   3 40.1652 2.33162   5
  -1   2  -3 45.1127 2.52638   4
   1   2   3 44.3311 2.53730   6
  -1   2  -3 42.2835 1.65796  11
   1   2   3 41.3247 2.05475   9
  -1   2  -3 43.7820 2.43992   3
  -1   2  -3 42.9659 3.96014   2
   1   2   3 45.6529 2.45348   7
   1   2   3 43.2871 3.01326   4
  -1   2  -3 46.8386 3.79516   1
  -2  -2  -3 265.425 10.3869  11
  -2  -2  -3 276.303 11.7096   6
   2  -2   3 254.760 10.9232   5
  -2  -2  -3 264.699 13.9239   1
  -2  -2  -3 268.665 10.8284   8
   2  -2   3 273.173 11.8800   7
  -2  -2  -3 277.686 11.7909   4
  -2  -2  -3 265.035 11.2556   5
   2  -2   3 270.071 10.3467  11
   2  -2   3 284.204 11.7059   4
   2   2   3 276.784 11.8648   4
  -2   2  -3 293.314 14.2661   2
   2   2   3 262.514 11.2036   7
  -2   2  -3 283.168 11.7082   4
  -2   2  -3 287.713 10.3560  11
   2   2   3 274.303 11.7549   6
   2   2   3 273.685 10.8925   8
   2   2   3 261.384 11.2225   5
  -2   2  -3 278.061 10.5275   8
  -3  -2  -3 163.676 7.99139   6
  -3  -2  -3 160.297 7.30592   5
   3  -2   3 174.819 8.11024   4
   3  -2   3 169.150 6.61353   8
  -3  -2  -3 165.550 10.0646   1
   3  -2   3 152.293 6.30721  11
  -3  -2  -3 157.509 6.37228  11
   3  -2   3 165.144 6.85909   5
  -3  -2  -3 164.067 8.01061   4
  -3  -2  -3 160.434 6.87365   8
  -3   2  -3 174.024 8.75000   1
  -3   2  -3 176.766 10.5807   2
   3   2   3 162.877 6.95003   8
  -3   2  -3 171.087 8.09959   4
  -3   2  -3 177.172 6.96979   5
   3   2   3 168.056 8.09771   6
  -3   2  -3 166.965 6.56410   8
  -3   2  -3 173.100 6.32133  11
   3   2   3 159.367 7.26806   5
   3   2   3 166.257 8.15821   4
   4  -2   3 3.84664 0.63023   8
  -4  -2  -3 1.92379 0.78066   6
  -4  -2  -3 2.61471 0.66350   8
   4  -2   3 4.05777 0.50741   5
   4  -2   3 0.98182 1.11441   4
   4  -2   3 3.65872 1.05922   6
  -4  -2  -3 3.09961 0.27454  11
  -4  -2  -3 0.45520 1.77580   2
  -4  -2  -3 1.96865 0.63383   5
  -4  -2  -3 0.99830 1.54512   1
  -4  -2  -3 1.92358 1.17426   4
   4  -2   3 2.84228 0.17876  11
   4   2   3 3.90553 0.82064   8
  -4   2  -3 3.13013 0.19839  11
   4   2   3 2.05094 1.43994   4
  -4   2  -3 3.54320 0.55251   5
  -4   2  -3 4.26706 0.57838   8
  -4   2  -3 2.41772 1.07234   4
   4   2   3 2.72191 0.72251   5
   4   2   3 2.12069 0.96742   6
   5  -2   3 331.937 14.2003   6
   5  -2   3 299.722 12.1989   5
  -5  -2  -3 305.185 13.0513   5
  -5  -2  -3 302.850 14.2590   4
   5  -2   3 326.775 12.2874   8
  -5  -2  -3 316.369 16.7939   1
  -5  -2  -3 316.771 15.9047   2
   5  -2   3 326.898 14.5277   4
  -5  -2  -3 302.070 11.8526  11
  -5  -2  -3 304.887 14.3841   6
   5   2   3 305.481 14.2389   4
  -5   2  -3 310.160 17.5937   2
  -5   2  -3 301.936 11.7575  11
   5   2   3 311.152 14.5730   6
  -5   2  -3 305.351 12.2872   5
   5   2   3 314.977 12.6827   8
  -5   2  -3 308.837 14.6263   4
  -5   2  -3 308.584 12.2255   8
  -6  -2  -3 17.5867 2.52650   6
  -6  -2  -3 15.8337 3.55614   1
   6  -2   3 25.1063 3.20298   4
  -6  -2  -3 18.5608 0.91766  11
  -6  -2  -3 16.6826 4.10904   2
  -6  -2  -3 20.6566 1.82385   5
  -6  -2  -3 20.1682 2.85057   4
   6  -2   3 21.2712 2.64081   6
   6  -2   3 23.1064 1.53685   8
   6   2   3 21.8370 1.94257   8
  -6   2  -3 19.2994 0.80816  11
  -6   2  -3 22.9460 4.56331   2
  -6   2  -3 20.4531 1.44752   8
   6   2   3 18.7487 2.73806   6
  -6   2  -3 20.0421 2.80249   4
   6   2   3 20.3499 3.02515   4
  -7  -2  -3 0.66266 0.50376   5
   7  -2   3 0.47928 0.76498   6
   7  -2   3 0.18557 0.56470   8
  -7  -2  -3 0.68377 0.99891   4
  -7  -2  -3 1.01697 0.86706   3
  -7  -2  -3 0.22525 0.16675  11
   7  -2   3 0.81008 1.29189   4
  -7  -2  -3 -3.2288 1.75797   1
  -7  -2  -3 -2.3478 2.18633   2
  -7   2  -3 -4.6337 2.93604   2
   7   2   3 0.53882 0.77924   8
   7   2   3 0.37445 0.88107   6
   7   2   3 0.07988 1.38830   4
  -7   2  -3 -0.3525 0.87764   4
   8  -2   3 41.8178 4.30227   6
   8  -2   3 40.5748 4.76059   4
   8  -2   3 48.2655 2.77852   8
  -8  -2  -3 43.8866 4.84250   4
  -8  -2  -3 48.3277 1.93010  11
  -8  -2  -3 49.4010 4.69316   6
  -8  -2  -3 46.5167 3.10665   5
  -8  -2  -3 43.0987 3.90280   3
   8   2   3 43.2282 4.77367   4
   8   2   3 40.0710 4.41284   6
  -8   2  -3 46.3038 3.45558   3
   8   2   3 47.5875 3.17656   8
   9  -2   3 27.9197 4.27856   4
  -9  -2  -3 31.9186 3.48480   3
  -9  -2  -3 31.8431 1.39189  11
  -9  -2  -3 28.2485 2.45839   5
   9  -2   3 32.1902 3.83253   6
   9  -2   3 31.9907 2.30640   8
  -9  -2  -3 32.0582 4.32716   4
  -9   2  -3 33.8382 3.17740   3
   9   2   3 31.1826 4.27752   6
   9   2   3 32.0208 2.68938   8
   9   2   3 30.3711 4.60337   4
 -10  -2  -3 5.94898 1.08598   5
  10  -2   3 3.68004 1.10515   8
  10   2   3 0.66929 2.08570   4
  10   2   3 3.40281 1.29401   8
 -10   2  -3 2.96691 1.36902   3
  11  -2   3 21.2110 2.09809   8
 -11  -2  -3 21.1497 1.93859   5
 -11  -2  -3 20.0469 0.92409  11
  11  -2   3 11.8501 3.36292   4
  11   2   3 15.0183 2.33373   8
 -11   2  -3 17.9909 2.78517   3
  12  -2   3 4.28291 1.29605   8
 -12  -2  -3 5.45662 0.38789  11
  12   2   3 3.75943 1.45235   8
  13  -2   3 41.4316 3.17769   8
  13   2   3 41.5348 3.72143   8
  14  -3  -3 3.73884 1.30536   8
  14   3  -3 3.96394 1.53758   8
 -13  -3   3 13.3351 0.71501  11
  13  -3  -3 8.88922 1.69285   8
  13   3  -3 11.7796 2.32883   8
  12  -3  -3 4.29342 1.19544   8
  12   3  -3 2.16399 1.29438   8
 -11  -3   3 8.52700 1.59245   5
 -11  -3   3 8.18684 2.39745   6
  11  -3  -3 6.38332 2.19663   6
  11  -3  -3 5.02826 2.43170   4
  11  -3  -3 8.69634 1.57029   8
  11   3  -3 4.82177 2.78117   4
  11   3  -3 8.01835 1.70503   8
 -10  -3   3 2.20356 0.90541   5
  10  -3  -3 0.89904 1.19508   6
 -10  -3   3 0.65868 0.98996   6
  10  -3  -3 1.41759 2.06910   4
  10  -3  -3 1.84030 0.87062   8
  10   3  -3 2.45807 1.12871   8
  10   3  -3 2.75596 1.86399   4
 -10   3   3 -0.1271 0.92949   3
  -9  -3   3 8.20034 1.61898   5
  -9  -3   3 9.50766 2.51207   6
  -9  -3   3 6.51354 1.82340   3
   9  -3  -3 8.61601 1.33966   8
   9  -3  -3 8.61169 2.56110   4
   9  -3  -3 5.49550 1.81253   6
  -9   3   3 5.36929 1.27658   3
   9   3  -3 6.73031 2.08825   6
   9   3  -3 8.72869 1.61114   8
   9   3  -3 6.97641 2.29344   4
  -8  -3   3 29.2308 3.51578   6
   8  -3  -3 23.1882 3.69134   4
   8  -3  -3 23.5822 1.95692   8
   8  -3  -3 24.7930 2.95621   6
  -8  -3   3 24.5904 3.16441   3
   8  -3  -3 23.2529 1.51957  10
   8   3  -3 23.1547 3.41698   4
   8   3  -3 23.1122 3.74723   7
  -8   3   3 21.1075 2.29715   3
   8   3  -3 16.4456 3.53747   6
   8   3  -3 28.1953 2.45218   8
  -7  -3   3 162.348 9.33634   6
  -7  -3   3 144.614 12.2387   1
  -7  -3   3 156.793 8.76218   3
   7  -3  -3 154.001 6.70836  10
   7  -3  -3 166.149 7.09622   8
   7  -3  -3 160.361 9.68802   4
   7  -3  -3 177.153 8.71563   6
   7   3  -3 166.522 9.71606   7
  -7   3   3 162.495 13.3169   2
  -7   3   3 159.907 7.75886   3
   7   3  -3 166.214 7.50951   8
   7   3  -3 151.292 9.81091   6
   7   3  -3 181.271 9.21830   4
   6  -3  -3 5.65905 0.60892  10
  -6  -3   3 4.80161 2.15426   2
  -6  -3   3 5.21138 1.52164   6
   6  -3  -3 7.72309 1.07312   8
   6  -3  -3 6.81641 0.68657  12
  -6  -3   3 5.84528 2.76467   1
   6  -3  -3 8.38419 1.99377   4
   6  -3  -3 6.60839 1.47469   6
  -6  -3   3 7.80322 1.72372   3
  -6   3   3 7.45588 0.32866  11
  -6   3   3 7.92905 0.69571   5
   6   3  -3 5.67319 1.83678   6
  -6   3   3 6.19553 3.08498   2
  -6   3   3 7.10922 1.23377   3
   6   3  -3 4.50656 1.67796   7
   6   3  -3 8.76306 1.82223   3
   6   3  -3 6.37353 1.13422   8
   6   3  -3 6.25334 1.66091   4
  -5  -3   3 123.188 6.89843   3
   5  -3  -3 123.830 5.18397  10
   5  -3  -3 125.087 5.20526  12
  -5  -3   3 126.188 7.52100   6
   5  -3  -3 138.534 5.93133   3
  -5  -3   3 120.087 8.04617   2
   5  -3  -3 143.608 6.53934   6
  -5  -3   3 128.454 10.2664   1
   5  -3  -3 130.960 7.72387   4
  -5   3   3 127.527 4.96470  11
  -5   3   3 131.511 6.11578   3
   5   3  -3 131.813 7.45875   7
   5   3  -3 131.375 5.94810   8
  -5   3   3 139.225 5.55311   5
   5   3  -3 125.175 6.77357   3
  -5   3   3 140.006 10.4672   2
   5   3  -3 138.805 6.92125   4
   5   3  -3 116.735 7.64271   6
   4  -3  -3 102.107 6.05776   4
  -4  -3   3 84.3370 7.90451   1
  -4  -3   3 88.7395 5.69066   6
   4  -3  -3 97.5740 4.52391   6
   4  -3  -3 88.5744 4.37903   9
  -4  -3   3 86.2096 5.12713   3
   4  -3  -3 89.9075 3.50842  11
  -4  -3   3 80.6662 5.99434   2
   4  -3  -3 95.0837 4.16474   5
   4  -3  -3 87.0043 5.72613   1
   4  -3  -3 94.9615 4.28970   3
  -4  -3   3 96.5481 4.44031   9
   4   3  -3 89.4512 4.39833   9
   4   3  -3 90.4061 6.01307   6
  -4   3   3 82.4168 7.84621   2
   4   3  -3 85.4738 4.27067   8
  -4   3   3 95.4556 4.11776   5
  -4   3   3 90.9698 4.45211   3
  -4   3   3 89.0722 3.50333  11
   4   3  -3 93.6213 4.96065   4
   4   3  -3 96.1858 5.20241   3
   4   3  -3 94.2071 5.74635   7
  -3  -3   3 2.00304 0.94924   6
   3  -3  -3 0.78218 0.69625   1
[truncated: 1,598,350 more chars]
