# Supplementary material for: Crystal structure and Hirshfeld surface analysis of 2-picolyllithium·3thf
Source: Acta Crystallogr E Crystallogr Commun. 2024 Jan 1;80(Pt 1):78–82. doi: 10.1107/S2056989023010873 (PMC10833367; doi:10.1107/S2056989023010873)
Supplement: Supplementary file 2 [file e-80-00078-Isup2.hkl]

data_I                                                                          
_shelx_title ' mo_b2506_0m_a.res in P2(1)/n'                                    
_shelx_refln_list_code          4                                               
_shelx_F_calc_maximum      183.57                                               
_exptl_crystal_F_000       688.00                                               
_reflns_d_resolution_high  0.5502                                               
                                                                                
loop_                                                                           
 _space_group_symop_operation_xyz                                               
 'x, y, z'                                                                      
 '-x+1/2, y+1/2, -z+1/2'                                                        
 '-x, -y, -z'                                                                   
 'x-1/2, -y-1/2, z-1/2'                                                         
                                                                                
_cell_length_a     9.2667                                                       
_cell_length_b    13.1782                                                       
_cell_length_c    15.0529                                                       
_cell_angle_alpha  90.000                                                       
_cell_angle_beta   94.437                                                       
_cell_angle_gamma  90.000                                                       
                                                                                
_shelx_F_squared_multiplier     1.000                                           
                                                                                
loop_                                                                           
 _refln_index_h                                                                 
 _refln_index_k                                                                 
 _refln_index_l                                                                 
 _refln_F_squared_calc                                                          
 _refln_F_squared_meas                                                          
 _refln_F_squared_sigma                                                         
 _refln_observed_status                                                         
   2   0   0       1822.10       1933.24        25.26 o                         
   4   0   0        180.16        221.74         4.60 o                         
   6   0   0        429.63        551.75         9.45 o                         
   8   0   0         83.88         94.60         2.66 o                         
  10   0   0        403.72        365.92         9.31 o                         
  12   0   0         36.58         33.97         6.72 o                         
  14   0   0          4.79          2.18         3.70 o                         
   1   1   0        453.77        486.70         7.84 o                         
   2   1   0      21831.82      22894.97       501.47 o                         
   3   1   0        688.83        823.89         8.88 o                         
   4   1   0        279.51        319.03         4.02 o                         
   5   1   0        232.78        357.25         4.61 o                         
   6   1   0        296.96        275.68         3.59 o                         
   7   1   0         91.43         80.02         1.90 o                         
   8   1   0          7.70          4.56         0.95 o                         
   9   1   0         59.04         47.62         2.17 o                         
  10   1   0         13.27         11.47         1.47 o                         
  11   1   0          1.80          1.52         1.13 o                         
  12   1   0         46.48         42.56         4.96 o                         
  13   1   0          6.45          1.66         2.54 o                         
  14   1   0         12.16         11.01         3.50 o                         
   0   2   0        474.65        708.83        18.92 o                         
   1   2   0       2678.96       2851.47        28.42 o                         
   2   2   0       2083.03       2215.80        25.69 o                         
   3   2   0       6675.32       7141.38        70.80 o                         
   4   2   0        365.69        360.48         4.36 o                         
   5   2   0        312.15        322.19         4.38 o                         
   6   2   0         23.64         44.57         1.97 o                         
   7   2   0          2.28          0.28         0.68 o                         
   8   2   0          0.87          1.21         0.75 o                         
   9   2   0          5.78          2.71         0.99 o                         
  10   2   0         78.43         59.39         3.94 o                         
  11   2   0          0.12         -0.99         1.11 o                         
  12   2   0          2.30          1.21         2.96 o                         
  13   2   0         79.46         79.59         6.62 o                         
  14   2   0         45.11         41.16         5.25 o                         
   1   3   0        424.88        493.24         4.86 o                         
   2   3   0       3827.10       4173.05        41.75 o                         
   3   3   0       2382.85       2722.56        28.82 o                         
   4   3   0          0.17          1.98         0.60 o                         
   5   3   0       1646.49       1948.07        20.36 o                         
   7   3   0          0.17         -0.55         0.62 o                         
   8   3   0         16.63         11.25         1.24 o                         
   9   3   0          4.53          2.14         0.91 o                         
  10   3   0         25.12         28.91         2.64 o                         
  11   3   0         25.01         30.55         2.40 o                         
  12   3   0        182.65        193.60         7.26 o                         
  13   3   0          8.64         10.90         1.18 o                         
  14   3   0          7.20          6.75         3.04 o                         
   0   4   0       4822.23       5625.78       116.22 o                         
   1   4   0       5231.33       5816.52        56.86 o                         
   2   4   0          9.38         11.95         0.68 o                         
   3   4   0       1236.93       1449.50        15.14 o                         
   4   4   0        625.30        687.53         8.23 o                         
   5   4   0         33.06         20.53         1.17 o                         
   6   4   0        907.48        875.26        11.58 o                         
   7   4   0        112.49        108.02         2.97 o                         
   8   4   0         43.90         57.64         2.31 o                         
   9   4   0          2.01          0.52         0.91 o                         
  10   4   0          0.96         -1.21         1.21 o                         
  11   4   0         68.87         74.99         4.96 o                         
  12   4   0         37.77         41.10         2.24 o                         
  13   4   0          3.93          4.31         1.32 o                         
   1   5   0        336.14        384.16         4.18 o                         
   2   5   0        237.44        291.36         4.40 o                         
   3   5   0        863.15        921.77        10.25 o                         
   4   5   0        210.74        240.54         3.52 o                         
   5   5   0       1102.97       1149.12        15.24 o                         
   6   5   0        473.05        447.27         7.06 o                         
   7   5   0        113.96        107.70         3.22 o                         
   8   5   0        100.71         86.39         3.11 o                         
   9   5   0        124.30        118.19         3.97 o                         
  10   5   0          9.67          3.05         1.39 o                         
  11   5   0         49.32         57.04         4.44 o                         
  12   5   0         61.95         70.26         7.46 o                         
  13   5   0         25.80         24.45         1.98 o                         
   0   6   0       1062.55       1254.25        15.95 o                         
   1   6   0       1315.89       1466.57        13.70 o                         
   2   6   0       2003.35       2181.17        20.91 o                         
   3   6   0        416.52        447.41         5.98 o                         
   4   6   0          4.18          4.65         0.72 o                         
   5   6   0        122.79        110.42         2.67 o                         
   6   6   0        222.24        239.65         4.64 o                         
   7   6   0         22.84         14.05         1.60 o                         
   8   6   0         73.23         60.68         2.83 o                         
   9   6   0         42.51         50.46         2.90 o                         
  10   6   0          4.31          4.03         1.26 o                         
  11   6   0          2.00          0.42         1.78 o                         
  12   6   0          0.19          1.22         1.51 o                         
  13   6   0         45.73         54.24         3.16 o                         
  14   6   0         13.61         11.36         1.50 o                         
   1   7   0        589.17        587.01         6.46 o                         
   2   7   0       2750.98       2994.04        30.32 o                         
   3   7   0        486.93        542.84         7.87 o                         
   4   7   0        649.91        635.73         8.91 o                         
   5   7   0          0.01          1.59         0.51 o                         
   6   7   0        121.05        138.30         3.24 o                         
   7   7   0         45.05         33.91         2.44 o                         
   8   7   0        152.89        132.66         4.65 o                         
   9   7   0         27.55         32.98         2.82 o                         
  10   7   0         12.00          8.72         2.38 o                         
  11   7   0         24.52         23.37         6.56 o                         
  12   7   0         46.54         62.95         3.63 o                         
  13   7   0         78.46         87.38        14.53 o                         
  14   7   0         17.01         17.52         2.00 o                         
   0   8   0        570.30        577.81         8.45 o                         
   1   8   0          8.28          9.11         0.73 o                         
   2   8   0       3230.90       3420.93        34.68 o                         
   3   8   0          0.11          2.66         0.66 o                         
   4   8   0        402.67        414.63         6.62 o                         
   5   8   0        333.37        269.00         5.48 o                         
   6   8   0         19.52         15.12         1.47 o                         
   7   8   0        158.10        140.07         4.87 o                         
   8   8   0        367.33        317.42         7.92 o                         
   9   8   0          1.82          3.25         2.49 o                         
  10   8   0          0.53          0.33         1.54 o                         
  11   8   0          3.55         10.63         5.08 o                         
  12   8   0          2.28          4.18         5.45 o                         
  13   8   0          6.28          3.97         1.34 o                         
  14   8   0          0.68         -1.00         1.01 o                         
   1   9   0        780.71        842.86         9.09 o                         
   2   9   0        963.43       1053.46        11.88 o                         
   3   9   0         92.49        117.61         3.05 o                         
   4   9   0        501.20        480.92         7.87 o                         
   5   9   0         53.99         49.55         1.63 o                         
   6   9   0          0.46          8.49         0.93 o                         
   7   9   0         30.08         21.29         1.79 o                         
   8   9   0         33.04         24.07         2.56 o                         
   9   9   0          0.87          4.30         2.01 o                         
  10   9   0         10.18         12.06         5.68 o                         
  11   9   0        137.29        132.89        13.87 o                         
  12   9   0         48.10         44.63         9.50 o                         
  13   9   0         20.85         27.79         2.87 o                         
  14   9   0          0.52          1.34         1.31 o                         
   0  10   0        713.67        675.14        11.12 o                         
   1  10   0         40.50         43.07         1.49 o                         
   2  10   0          1.33          0.89         0.78 o                         
   3  10   0        251.02        253.81         4.90 o                         
   4  10   0        100.89        106.10         3.87 o                         
   5  10   0        231.21        227.91         4.83 o                         
   6  10   0         73.80         62.63         2.41 o                         
   7  10   0          7.34          6.89         1.33 o                         
   8  10   0          6.45          6.12         1.68 o                         
   9  10   0          6.44          5.98         1.93 o                         
  10  10   0         10.90         17.48         6.48 o                         
  11  10   0         55.94         45.05         9.65 o                         
  12  10   0          5.35          3.06         5.12 o                         
  13  10   0         21.27         27.81         3.03 o                         
  14  10   0          4.15          5.95         1.75 o                         
  15  10   0          3.62          8.37         2.27 o                         
   1  11   0       2066.94       2154.11        22.18 o                         
   2  11   0        285.78        264.17         4.24 o                         
   3  11   0          0.09          1.61         0.90 o                         
   4  11   0         39.31         46.91         2.49 o                         
   5  11   0        111.36        111.06         2.99 o                         
   6  11   0        278.97        271.83         6.21 o                         
   7  11   0         67.76         72.22         3.42 o                         
   8  11   0         15.73         14.87         2.09 o                         
   9  11   0         60.18         47.75         8.83 o                         
  10  11   0         69.45         58.13         9.84 o                         
  11  11   0        119.24        128.43        14.38 o                         
  13  11   0          3.99          7.85         1.93 o                         
  14  11   0          7.15          8.39         1.92 o                         
   0  12   0       1122.24       1073.59        21.74 o                         
   1  12   0        121.48        118.16         2.79 o                         
   2  12   0        137.20        109.76         2.70 o                         
   3  12   0         60.09         70.70         2.99 o                         
   4  12   0          8.28          9.85         1.47 o                         
   5  12   0        215.38        210.63         4.84 o                         
   6  12   0         16.97         13.09         1.02 o                         
   7  12   0         11.72          9.49         1.31 o                         
   8  12   0          2.69         -0.55         3.98 o                         
   9  12   0         20.24          7.71         5.56 o                         
  10  12   0         19.00         15.57         6.63 o                         
  11  12   0         11.89          8.10         5.93 o                         
  13  12   0          1.10          1.19         1.48 o                         
  14  12   0          4.28          5.84         1.79 o                         
   1  13   0          2.37          0.69         0.76 o                         
   2  13   0         33.08         32.28         1.63 o                         
   3  13   0        259.66        261.09         5.78 o                         
   4  13   0        314.58        301.74         7.17 o                         
   5  13   0         99.45        105.66         5.37 o                         
   6  13   0         27.19         24.21         1.18 o                         
   7  13   0          4.89          6.77         0.88 o                         
   8  13   0         19.96         15.63         3.32 o                         
   9  13   0         35.25         28.98         3.16 o                         
  10  13   0          2.60         12.46         6.09 o                         
  13  13   0         25.07         28.71         3.38 o                         
  14  13   0          0.37         -1.30         1.30 o                         
   0  14   0          8.67         13.78         1.91 o                         
   1  14   0          1.95          1.50         0.81 o                         
   2  14   0         39.09         41.02         2.16 o                         
   3  14   0        314.03        316.47         8.15 o                         
   4  14   0        198.84        197.09         5.35 o                         
   5  14   0         15.79         16.81         1.25 o                         
   6  14   0         10.44         12.39         0.93 o                         
   7  14   0         17.35         15.38         0.93 o                         
   8  14   0         11.82         11.64         2.56 o                         
   9  14   0         49.36         48.45         9.56 o                         
  10  14   0          8.91          7.39         5.97 o                         
  12  14   0          0.07         -0.65         1.55 o                         
  13  14   0         24.60         24.72         3.18 o                         
   1  15   0          6.56          6.39         1.26 o                         
   2  15   0         65.82         56.11         2.64 o                         
   3  15   0          4.70          6.75         1.40 o                         
   4  15   0         69.26         62.59         3.46 o                         
   5  15   0          6.78          4.71         1.47 o                         
   6  15   0        138.92        136.01         3.93 o                         
   7  15   0         50.60         47.93         1.87 o                         
   8  15   0         11.97         13.69         2.56 o                         
   9  15   0         14.62         10.74         6.58 o                         
  12  15   0         17.56         20.89         3.21 o                         
  13  15   0          6.90          8.73         2.27 o                         
   0  16   0         11.38         10.87         2.35 o                         
   1  16   0        217.73        190.00         5.54 o                         
   2  16   0        140.09        125.69         4.93 o                         
   3  16   0         23.43         26.97         3.45 o                         
   4  16   0         38.93         40.31         2.27 o                         
   5  16   0         20.50         21.30         1.42 o                         
   6  16   0         15.01         18.40         1.53 o                         
   7  16   0          5.87          5.05         1.44 o                         
   8  16   0          2.22         -5.21         5.21 o                         
  12  16   0         10.82         12.51         2.69 o                         
   1  17   0         43.80         35.95         4.99 o                         
   2  17   0          9.27          8.11         4.15 o                         
   3  17   0         83.08         92.36         5.78 o                         
   4  17   0          7.12          5.84         1.87 o                         
   5  17   0          0.27          0.65         0.78 o                         
   6  17   0         11.25         11.28         1.88 o                         
   7  17   0         52.94         47.33         3.61 o                         
   0  18   0         78.62         75.20         9.11 o                         
   1  18   0         60.24         54.51         8.61 o                         
   2  18   0          4.57          6.93         2.68 o                         
   3  18   0          4.28          7.94         3.49 o                         
   4  18   0         11.19         11.99         1.54 o                         
   5  18   0          1.77          2.25         1.43 o                         
   6  18   0         11.85          2.13         4.33 o                         
  11  18   0         15.71         14.42         2.88 o                         
   1  19   0         47.57         49.72         8.11 o                         
   2  19   0          1.65          1.69         5.42 o                         
   3  19   0          3.18          3.82         1.41 o                         
   4  19   0         50.97         45.89         3.89 o                         
   5  19   0         66.20         63.72         2.93 o                         
   6  19   0         10.97         10.85         1.22 o                         
  10  19   0         26.21         25.64         3.45 o                         
   1  20   0          7.20          6.70         4.88 o                         
   2  20   0         25.24         32.59         6.71 o                         
   3  20   0        149.33        151.71         7.54 o                         
   4  20   0          2.05          1.33         0.99 o                         
   5  20   0         34.95         35.51         2.20 o                         
   6  20   0          0.09          0.92         1.62 o                         
   1  21   0         43.99         40.08         3.67 o                         
   2  21   0          8.81         11.86         2.19 o                         
   3  21   0          0.22          0.23         1.20 o                         
   4  21   0         21.96         19.42         2.23 o                         
   5  21   0          0.52          0.45         0.84 o                         
   0  22   0        193.31        178.78         9.15 o                         
   1  22   0         13.81         13.31         2.44 o                         
   2  22   0          1.42          3.07         1.68 o                         
   3  22   0         24.47         27.99         3.11 o                         
   4  22   0          2.66          1.13         1.13 o                         
   1  23   0          3.67          4.26         1.32 o                         
   2  23   0         10.79         11.98         1.75 o                         
   3  23   0          4.72          6.19         2.00 o                         
   4  23   0          3.99          5.42         1.29 o                         
 -13   0   1         65.51         61.29         8.42 o                         
 -11   0   1         10.63          5.48         3.50 o                         
  -9   0   1         30.39         15.71         1.74 o                         
  -7   0   1        794.20        862.40        13.97 o                         
  -5   0   1        271.30        375.18         6.76 o                         
  -3   0   1       3345.23       3631.76        45.19 o                         
  -1   0   1        674.60        747.25        16.77 o                         
   1   0   1      11971.21      13118.66       287.46 o                         
   3   0   1       1269.73       1374.70        18.73 o                         
   5   0   1       5294.46       5886.06        82.90 o                         
   7   0   1        171.06        152.76         3.69 o                         
   9   0   1        113.29         92.90         2.76 o                         
  11   0   1        161.72        166.82        22.95 o                         
  13   0   1         41.33         56.79         8.46 o                         
 -14   1   1        325.48        316.71        20.26 o                         
 -13   1   1          0.16          1.45         2.48 o                         
 -12   1   1          4.13          4.23         2.55 o                         
 -11   1   1         76.01         75.30         2.30 o                         
 -10   1   1         79.72         78.65         3.12 o                         
  -9   1   1         23.26         21.67         1.71 o                         
  -8   1   1        521.81        455.39         6.51 o                         
  -7   1   1         23.54         14.56         1.09 o                         
  -6   1   1         37.42         37.70         1.29 o                         
  -5   1   1        710.20        816.75         8.78 o                         
  -4   1   1       1220.41       1391.98        13.34 o                         
  -3   1   1        296.51        334.27         3.60 o                         
  -2   1   1       1746.83       1943.31        16.27 o                         
  -1   1   1        770.98        841.99         8.76 o                         
   0   1   1        779.89        814.40        10.27 o                         
   1   1   1        142.25        144.89         2.28 o                         
   2   1   1        150.49        154.01         1.78 o                         
   3   1   1       4769.42       5053.83        48.74 o                         
   4   1   1        463.34        520.23         5.89 o                         
   5   1   1          3.09          4.50         0.56 o                         
   6   1   1        934.40        930.11        10.33 o                         
   7   1   1        290.13        316.83         5.05 o                         
   8   1   1        295.41        246.35         4.35 o                         
   9   1   1         33.56         25.54         1.40 o                         
  10   1   1        169.87        150.75         5.49 o                         
  11   1   1         39.44         49.93         3.44 o                         
  12   1   1          3.55          4.15         4.25 o                         
  13   1   1         59.88         47.64         5.34 o                         
  14   1   1         10.47         11.80         3.40 o                         
 -14   2   1         28.76         34.33         5.06 o                         
 -13   2   1        193.78        203.99        10.12 o                         
 -12   2   1         18.81         19.27         2.47 o                         
 -11   2   1          6.62          8.87         1.04 o                         
 -10   2   1         41.47         39.11         2.38 o                         
  -9   2   1         77.95         61.77         3.05 o                         
  -8   2   1          0.08          1.76         0.77 o                         
  -7   2   1        101.71         94.31         2.66 o                         
  -6   2   1         26.13         48.22         1.81 o                         
  -5   2   1        374.99        370.28         5.17 o                         
  -4   2   1       1059.26       1243.21        12.69 o                         
  -3   2   1        238.21        268.38         2.93 o                         
  -2   2   1      16292.70      18316.16       348.64 o                         
  -1   2   1        826.77        970.59        10.23 o                         
   0   2   1       2267.41       2418.45        24.10 o                         
   1   2   1       4024.77       4828.88        58.72 o                         
   2   2   1       2075.61       2196.57        23.23 o                         
   3   2   1        596.94        664.89         8.02 o                         
   4   2   1       2653.64       3075.36        32.85 o                         
   5   2   1         19.33         22.45         1.42 o                         
   6   2   1          0.16          1.63         0.69 o                         
   7   2   1         80.61         90.65         2.64 o                         
   8   2   1         13.38         17.02         1.44 o                         
   9   2   1          0.18         -0.21         0.58 o                         
  10   2   1        213.47        201.99         6.35 o                         
  11   2   1          8.86          7.95         1.46 o                         
  12   2   1          0.01          3.12         2.42 o                         
  13   2   1        180.62        169.92         8.96 o                         
  14   2   1         18.21         13.80         3.55 o                         
 -14   3   1          0.82         -0.89         4.82 o                         
 -13   3   1         26.54         29.37         1.74 o                         
 -12   3   1          6.89          6.82         1.06 o                         
 -11   3   1        137.81        136.13         6.41 o                         
 -10   3   1         15.57         18.55         1.89 o                         
  -9   3   1        301.77        255.22         6.11 o                         
  -8   3   1         11.09         14.42         1.37 o                         
  -7   3   1         14.30          3.34         0.82 o                         
  -6   3   1        157.12        178.78         4.01 o                         
  -5   3   1        227.13        262.60         3.73 o                         
  -4   3   1        544.62        687.13         7.62 o                         
  -3   3   1       1178.89       1194.75        11.73 o                         
  -2   3   1        809.60        851.69         8.44 o                         
  -1   3   1       9387.65      10042.88       187.22 o                         
   0   3   1      18407.71      21067.50       400.75 o                         
   1   3   1        893.99       1020.77        10.19 o                         
   2   3   1        601.12        705.92         8.81 o                         
   3   3   1       1633.22       1800.47        20.16 o                         
   4   3   1         45.47         70.36         1.80 o                         
   5   3   1         86.88         96.14         2.26 o                         
   6   3   1        301.99        335.75         5.49 o                         
   7   3   1        136.46        137.89         3.25 o                         
   8   3   1         49.17         63.72         2.53 o                         
   9   3   1        595.10        558.81         9.22 o                         
  10   3   1         24.04         19.78         1.41 o                         
  11   3   1          2.40          3.64         1.69 o                         
  12   3   1         35.32         33.54         1.91 o                         
  13   3   1          0.55          3.31         2.62 o                         
 -13   4   1         57.49         59.14         3.01 o                         
 -12   4   1         86.90         91.33         4.63 o                         
 -11   4   1         43.88         31.36         2.42 o                         
 -10   4   1         58.42         42.16         3.50 o                         
  -9   4   1        415.34        358.31         6.86 o                         
  -8   4   1         31.52         24.49         1.72 o                         
  -7   4   1          5.39          2.81         0.99 o                         
  -6   4   1        130.58        135.64         3.05 o                         
  -5   4   1          0.00          3.04         0.59 o                         
  -4   4   1         46.01         80.83         1.70 o                         
  -3   4   1        141.18        129.26         2.13 o                         
  -2   4   1        866.86        975.48        10.05 o                         
  -1   4   1       4971.26       5367.59        51.83 o                         
   0   4   1       3100.14       3376.73        36.27 o                         
   1   4   1         10.04         19.70         0.64 o                         
   2   4   1         10.06          7.53         0.71 o                         
   3   4   1        141.31        138.33         2.39 o                         
   4   4   1         28.04         39.66         1.42 o                         
   5   4   1         37.28         41.94         1.62 o                         
   6   4   1          0.28         -0.10         0.78 o                         
   7   4   1        298.31        301.24         6.07 o                         
   8   4   1         76.88         66.65         2.50 o                         
   9   4   1         73.31         80.02         3.23 o                         
  10   4   1         13.96         14.91         1.30 o                         
  11   4   1          0.60         -0.04         1.28 o                         
  12   4   1          4.73          2.21         2.21 o                         
  13   4   1         44.96         48.66         3.10 o                         
 -13   5   1          3.77          2.69         1.81 o                         
 -12   5   1         25.62         23.40         4.59 o                         
 -11   5   1          7.86          6.87         1.45 o                         
 -10   5   1          2.68          3.46         1.34 o                         
  -9   5   1         21.64         14.48         1.64 o                         
  -8   5   1          6.02          2.64         1.09 o                         
  -7   5   1          0.59          0.42         0.74 o                         
  -6   5   1          0.58          1.83         0.60 o                         
  -5   5   1        185.35        169.46         3.11 o                         
  -4   5   1         30.06         34.01         1.76 o                         
  -3   5   1         53.42         60.50         1.33 o                         
  -2   5   1       1729.66       1998.82        19.07 o                         
  -1   5   1       1763.94       1990.07        20.45 o                         
   0   5   1       2148.19       2324.69        21.39 o                         
   1   5   1       3158.21       3630.71        33.61 o                         
   2   5   1        477.69        538.24         7.55 o                         
   3   5   1       2223.70       2480.69        26.35 o                         
   4   5   1         44.65         34.04         1.87 o                         
   5   5   1        129.21        105.26         2.88 o                         
   6   5   1          0.19          0.41         0.84 o                         
   7   5   1         45.13         59.12         2.57 o                         
   8   5   1          0.16         -0.46         0.79 o                         
   9   5   1         13.60          8.31         1.62 o                         
  10   5   1         14.43         12.84         1.79 o                         
  11   5   1         32.95         36.43         4.31 o                         
  12   5   1          1.56          2.62         3.42 o                         
  13   5   1          6.40         12.15         5.54 o                         
 -14   6   1         52.55         58.04         3.39 o                         
 -13   6   1          0.02          4.80         2.41 o                         
 -12   6   1          2.96          1.44         2.17 o                         
 -11   6   1          6.97          8.98         2.40 o                         
 -10   6   1        105.11         94.10         3.51 o                         
  -9   6   1         28.50         21.55         2.38 o                         
  -8   6   1        268.33        250.12         5.82 o                         
  -7   6   1          3.50         -0.65         0.75 o                         
  -6   6   1        590.34        642.03         9.79 o                         
  -5   6   1          2.95          2.88         0.75 o                         
  -4   6   1        383.21        358.97         4.75 o                         
  -3   6   1       1449.33       1569.92        16.55 o                         
  -2   6   1        159.25        203.96         2.84 o                         
  -1   6   1       5295.47       6014.24        52.07 o                         
   0   6   1        144.88        170.06         2.54 o                         
   1   6   1         19.12         19.65         0.89 o                         
   2   6   1         27.20         54.87         1.67 o                         
   3   6   1          0.00          1.08         0.85 o                         
   4   6   1         33.74         52.07         1.53 o                         
   5   6   1         30.80         30.31         1.45 o                         
   6   6   1        411.28        431.74         7.16 o                         
   7   6   1         10.00          7.13         1.33 o                         
   8   6   1         64.84         58.61         3.36 o                         
   9   6   1         58.74         58.78         3.57 o                         
  10   6   1         13.05         12.44         2.34 o                         
  11   6   1          5.23          6.36         1.30 o                         
  12   6   1          2.16          1.44         1.00 o                         
  13   6   1         33.05         39.49         7.79 o                         
 -14   7   1          8.89         11.49         1.70 o                         
 -13   7   1          0.22          1.00         1.75 o                         
 -12   7   1        186.66        194.17        16.35 o                         
 -11   7   1         53.99         53.17         8.82 o                         
 -10   7   1         83.05         82.21         4.87 o                         
  -9   7   1         11.73         15.36         1.78 o                         
  -8   7   1         13.16         13.58         1.94 o                         
  -7   7   1          6.92          1.79         0.95 o                         
  -6   7   1        762.39        749.73        10.59 o                         
  -5   7   1        620.69        625.32         8.64 o                         
  -4   7   1        257.81        246.33         3.65 o                         
  -3   7   1        141.93        139.84         2.53 o                         
  -2   7   1       3441.54       3660.30        34.31 o                         
  -1   7   1       1530.80       1773.85        16.02 o                         
   0   7   1        242.56        310.35         4.13 o                         
   1   7   1         26.28         22.50         1.02 o                         
   2   7   1        344.37        419.21         6.12 o                         
   3   7   1       2141.16       2296.08        28.29 o                         
   4   7   1          0.02          0.57         0.53 o                         
   5   7   1        100.78        106.28         1.96 o                         
   6   7   1        752.94        674.65        10.38 o                         
   7   7   1         14.65         16.09         1.92 o                         
   8   7   1        110.35        104.09         4.18 o                         
   9   7   1          4.77          2.74         1.73 o                         
  10   7   1          1.04         -0.67         1.75 o                         
  11   7   1         19.49         15.11         2.32 o                         
  12   7   1         51.43         54.89         9.33 o                         
  13   7   1         27.72         37.24         2.67 o                         
  14   7   1          0.48          0.69         1.03 o                         
 -14   8   1          5.46          4.34         1.47 o                         
 -13   8   1          0.46          0.95         3.41 o                         
 -12   8   1        237.67        217.58        17.46 o                         
 -11   8   1          8.48         10.89         5.70 o                         
 -10   8   1        121.76        105.76         6.66 o                         
  -9   8   1          3.60          6.76         1.98 o                         
  -8   8   1          2.45          2.83         1.87 o                         
  -7   8   1         12.55          9.76         1.25 o                         
  -6   8   1        103.14        105.57         2.55 o                         
  -5   8   1        124.85        137.95         2.92 o                         
  -4   8   1         44.61         56.34         1.91 o                         
  -3   8   1        611.62        689.40         9.00 o                         
  -2   8   1        167.60        143.08         2.59 o                         
  -1   8   1         74.42        100.56         1.81 o                         
   0   8   1       1257.67       1494.35        15.56 o                         
   1   8   1         33.15         56.05         1.53 o                         
   2   8   1        803.17        870.37         9.96 o                         
   3   8   1        105.02        132.58         3.47 o                         
   4   8   1        817.70        805.95        11.30 o                         
   5   8   1         31.98         37.16         1.53 o                         
   6   8   1         52.49         40.27         1.90 o                         
   7   8   1         67.02         74.33         3.75 o                         
   8   8   1        229.52        193.48         6.11 o                         
   9   8   1         64.56         46.63         3.73 o                         
  10   8   1         52.48         44.79         3.93 o                         
  11   8   1          0.01         -0.46         4.23 o                         
  12   8   1         20.09         25.39         2.47 o                         
  13   8   1          0.04          1.19         1.20 o                         
  14   8   1          1.20          1.40         1.15 o                         
 -14   9   1         36.33         41.46         3.30 o                         
 -13   9   1          4.07          5.03         1.61 o                         
 -12   9   1         84.50         86.04        12.37 o                         
 -11   9   1         56.92         69.59        10.88 o                         
 -10   9   1          0.14          7.16         4.61 o                         
  -9   9   1         10.32          7.31         2.57 o                         
  -8   9   1         33.78         31.32         3.03 o                         
  -7   9   1         99.15         83.09         3.19 o                         
  -6   9   1         53.97         59.15         1.60 o                         
  -5   9   1         10.63          9.60         0.80 o                         
  -4   9   1          1.14          0.25         0.61 o                         
  -3   9   1       1133.65       1158.14        18.08 o                         
  -2   9   1         24.00         22.45         1.28 o                         
  -1   9   1        424.74        417.58         5.07 o                         
   0   9   1        842.16        872.95         9.06 o                         
   1   9   1         96.65        105.35         2.15 o                         
   2   9   1        728.45        806.47         9.54 o                         
   3   9   1        309.01        317.03         6.46 o                         
   4   9   1        208.74        221.04         5.09 o                         
   5   9   1        394.81        387.89         6.85 o                         
   6   9   1        115.84        114.93         2.41 o                         
   7   9   1        260.17        234.25         6.46 o                         
   8   9   1         40.54         34.45         2.92 o                         
   9   9   1         16.16         18.45         2.36 o                         
  10   9   1          1.86          0.48         4.21 o                         
  11   9   1         20.24         10.00         5.36 o                         
  12   9   1         16.89         19.21         2.39 o                         
  13   9   1          8.60         10.58         1.89 o                         
  14   9   1          0.04         -0.91         1.17 o                         
 -15  10   1         26.07         38.65         3.38 o                         
 -14  10   1          0.06         -0.32         1.21 o                         
 -13  10   1        179.83        209.45         9.88 o                         
 -12  10   1          0.97         -0.11         5.19 o                         
 -11  10   1         21.01          9.66         6.00 o                         
 -10  10   1          7.98          3.13         5.11 o                         
  -9  10   1        155.92        154.73         6.51 o                         
  -8  10   1         12.89          6.66         1.88 o                         
  -7  10   1          0.31          2.28         1.09 o                         
  -6  10   1         21.73         21.01         1.07 o                         
  -5  10   1        152.77        154.08         3.49 o                         
  -4  10   1         15.52         11.06         0.97 o                         
  -3  10   1       1498.35       1538.67        22.03 o                         
  -2  10   1        327.38        311.28         5.04 o                         
  -1  10   1        165.32        168.62         2.90 o                         
   0  10   1        707.84        667.17         7.66 o                         
   1  10   1         17.36         32.83         1.36 o                         
   2  10   1          9.11          6.20         1.03 o                         
   3  10   1          0.30         -0.14         1.04 o                         
   4  10   1         29.10         27.95         2.04 o                         
   5  10   1        808.95        755.01        14.05 o                         
   6  10   1         46.02         39.94         2.06 o                         
   7  10   1        120.14        104.06         4.28 o                         
   8  10   1          9.95          2.70         1.85 o                         
   9  10   1         25.28         21.90         3.02 o                         
  10  10   1          0.55          6.61         4.94 o                         
  11  10   1         16.25         19.21         7.12 o                         
  12  10   1         45.05         45.58         6.84 o                         
  13  10   1         14.06         19.30         2.52 o                         
  14  10   1          0.41         -0.35         1.20 o                         
 -14  11   1          2.61          3.21         1.62 o                         
 -13  11   1          0.01          0.34         1.45 o                         
 -11  11   1         11.90          9.98         6.30 o                         
 -10  11   1          1.99         -1.07         4.16 o                         
  -9  11   1         21.76         23.60         6.58 o                         
  -8  11   1          6.40          8.31         1.67 o                         
  -7  11   1        102.33        100.43         5.40 o                         
  -6  11   1          1.35          3.02         1.11 o                         
  -5  11   1          5.92          1.75         1.49 o                         
  -4  11   1         13.80         18.32         1.23 o                         
  -3  11   1         82.11         79.10         2.43 o                         
  -2  11   1        234.73        257.83         4.56 o                         
  -1  11   1        283.74        300.56         4.77 o                         
   0  11   1         50.35         41.42         1.79 o                         
   1  11   1        142.78        139.08         2.75 o                         
   2  11   1       1583.41       1573.14        18.83 o                         
   3  11   1         81.67         84.52         3.24 o                         
   4  11   1        411.67        420.58         8.31 o                         
   5  11   1         12.24         15.18         1.31 o                         
   6  11   1          0.02          1.08         0.80 o                         
   7  11   1          7.83          7.21         1.83 o                         
   8  11   1         76.73         66.87         4.30 o                         
   9  11   1          0.06          7.58         4.84 o                         
  10  11   1          0.30          4.40         4.93 o                         
  11  11   1         42.39         41.22         9.04 o                         
  12  11   1          0.52         -0.64         1.30 o                         
  13  11   1         16.66         19.66         2.65 o                         
  14  11   1         16.24         19.52         2.56 o                         
 -14  12   1          4.43          6.34         1.85 o                         
 -13  12   1         20.12         28.39         3.24 o                         
 -11  12   1         14.82          7.71         5.99 o                         
 -10  12   1        108.60        106.78        13.51 o                         
  -9  12   1         53.81         51.67         9.26 o                         
  -8  12   1         45.41         43.86         2.58 o                         
  -7  12   1         29.03         34.52         1.71 o                         
  -6  12   1          9.85         13.08         1.23 o                         
  -5  12   1          9.73         10.90         0.96 o                         
  -4  12   1         21.36         21.03         1.64 o                         
  -3  12   1        458.71        459.43         8.14 o                         
  -2  12   1         51.34         51.49         2.23 o                         
  -1  12   1          0.81          1.42         0.87 o                         
   0  12   1         11.80          6.81         0.96 o                         
   1  12   1        144.04        139.86         2.90 o                         
   2  12   1        148.17        154.06         3.66 o                         
   3  12   1         19.43         22.47         1.89 o                         
   4  12   1         10.43          6.16         1.32 o                         
   5  12   1          0.02         -0.03         0.76 o                         
   6  12   1         18.79         17.97         1.22 o                         
   7  12   1         98.29         89.15         5.02 o                         
   8  12   1         20.14         32.13         8.14 o                         
   9  12   1         72.08         59.86        10.15 o                         
  10  12   1        145.26        154.89        15.38 o                         
  11  12   1         75.95         58.43        10.97 o                         
  12  12   1          1.13          1.52         1.57 o                         
  13  12   1         12.68         13.56         2.38 o                         
  14  12   1          1.09          4.21         1.64 o                         
 -14  13   1          0.44          1.82         1.61 o                         
 -13  13   1         30.06         43.86         3.97 o                         
 -10  13   1          1.65          2.23         4.72 o                         
  -9  13   1          7.72          7.12         5.37 o                         
  -8  13   1         18.44         16.70         2.41 o                         
  -7  13   1        254.55        227.41         4.37 o                         
  -6  13   1         31.74         29.26         1.31 o                         
  -5  13   1         14.09         13.92         1.79 o                         
  -4  13   1         46.98         43.28         2.07 o                         
  -3  13   1         61.16         64.69         2.49 o                         
  -2  13   1          0.41          0.95         0.87 o                         
  -1  13   1        497.67        515.07         7.79 o                         
   0  13   1        142.49        139.86         3.04 o                         
   1  13   1        109.05         95.58         2.74 o                         
   2  13   1        383.46        386.30         6.44 o                         
   3  13   1        190.50        196.61         5.02 o                         
   4  13   1          6.15          4.73         1.38 o                         
   5  13   1         91.88         84.42         3.04 o                         
   6  13   1          1.29          1.52         0.79 o                         
   7  13   1         75.00         70.00         2.76 o                         
   8  13   1         45.16         54.08         9.54 o                         
   9  13   1         17.30         17.61         6.67 o                         
  10  13   1          1.85          4.44         6.35 o                         
  12  13   1         13.35         19.16         2.81 o                         
  13  13   1          3.90          4.45         1.79 o                         
  14  13   1          3.12          0.19         1.56 o                         
 -13  14   1          9.17         13.53         2.66 o                         
 -10  14   1         71.73         67.66        11.93 o                         
  -9  14   1          3.09          3.64         5.47 o                         
  -8  14   1          0.24         -0.04         1.49 o                         
  -7  14   1         45.02         41.20         2.14 o                         
  -6  14   1          0.89         -0.25         0.91 o                         
  -5  14   1         16.72         14.78         1.18 o                         
  -4  14   1        428.34        407.61         7.80 o                         
  -3  14   1        390.79        384.60         8.40 o                         
  -2  14   1        530.89        508.64         8.03 o                         
  -1  14   1        341.47        339.71         8.91 o                         
   0  14   1         16.21         15.49         1.47 o                         
   1  14   1        117.42        136.07         3.38 o                         
   2  14   1          9.22         10.46         1.30 o                         
   3  14   1          5.33          6.08         1.39 o                         
   4  14   1         66.48         68.84         3.35 o                         
   5  14   1        121.67        121.15         4.58 o                         
   6  14   1          0.32          1.67         1.27 o                         
   7  14   1         12.53         12.21         1.63 o                         
   8  14   1          8.52         10.46         2.90 o                         
   9  14   1          0.18          1.33         1.70 o                         
  10  14   1          3.23          7.06         5.83 o                         
  12  14   1          5.87         12.28         2.45 o                         
  13  14   1          7.12          8.92         2.22 o                         
 -13  15   1          1.92          1.66         1.74 o                         
  -9  15   1         17.89          8.04         5.66 o                         
  -8  15   1          0.00          0.28         2.14 o                         
  -7  15   1          0.02         -0.08         0.45 o                         
  -6  15   1         12.98         11.93         1.05 o                         
  -5  15   1          4.51          7.11         2.05 o                         
  -4  15   1         97.66         97.04         4.13 o                         
  -3  15   1          5.03          5.17         1.35 o                         
  -2  15   1        245.51        221.78         6.81 o                         
  -1  15   1         28.53         24.32         1.92 o                         
   0  15   1          0.74          1.18         0.95 o                         
   1  15   1         17.06         16.19         1.53 o                         
   2  15   1         31.46         30.28         2.09 o                         
   3  15   1         34.22         37.94         2.65 o                         
   4  15   1         23.62         26.21         2.31 o                         
   5  15   1          1.09          1.06         1.36 o                         
   6  15   1         24.03         26.43         1.44 o                         
   7  15   1          2.26          1.90         1.48 o                         
   8  15   1         15.07          6.95         2.53 o                         
   9  15   1         61.84         60.30        11.95 o                         
  11  15   1         59.43         67.76         5.13 o                         
  12  15   1          0.60         -0.14         1.57 o                         
  13  15   1          2.78          3.34         1.86 o                         
  -8  16   1         12.85          2.78         6.02 o                         
  -7  16   1          5.60          6.96         0.88 o                         
  -6  16   1          0.17          1.28         0.72 o                         
  -5  16   1        150.84        152.79         5.29 o                         
  -4  16   1         29.85         31.86         2.04 o                         
  -3  16   1         88.76         90.37         5.46 o                         
  -2  16   1        133.09        140.52         4.48 o                         
  -1  16   1         42.12         34.03         2.42 o                         
   0  16   1         47.57         47.71         2.60 o                         
   1  16   1         85.27         80.00         3.48 o                         
   2  16   1          4.02         -0.08         1.17 o                         
   3  16   1          0.25         -1.65         1.65 o                         
   4  16   1         16.78         19.92         3.25 o                         
   5  16   1          9.37          8.78         1.03 o                         
   6  16   1          6.20          7.15         1.51 o                         
   7  16   1          1.85         11.61         5.07 o                         
   8  16   1          3.43          6.40         2.23 o                         
  11  16   1          6.42          5.92         2.24 o                         
  12  16   1          0.21          0.15         1.75 o                         
  -7  17   1          4.10          1.68         1.70 o                         
  -6  17   1          6.00          6.71         1.34 o                         
  -5  17   1          3.94          1.41         1.50 o                         
  -4  17   1         55.68         48.91         2.83 o                         
  -3  17   1          0.08          1.70         1.91 o                         
  -2  17   1         26.00         25.64         6.53 o                         
  -1  17   1          3.88          3.17         2.63 o                         
   0  17   1         23.17         16.15         2.94 o                         
   1  17   1         55.25         52.69         6.10 o                         
   2  17   1          5.83          0.11         2.04 o                         
   3  17   1        267.49        263.01         9.94 o                         
   4  17   1         12.41         12.37         2.97 o                         
   5  17   1         78.28         82.89         3.30 o                         
   6  17   1         16.69         15.39         1.23 o                         
   7  17   1          3.79          0.84         1.94 o                         
  11  17   1          0.00          1.73         1.76 o                         
  -7  18   1         28.01         27.31         3.28 o                         
  -6  18   1          0.04         -0.38         0.67 o                         
  -5  18   1         73.65         69.19         4.01 o                         
  -4  18   1         16.89         18.29         1.90 o                         
  -3  18   1         72.06         77.56         4.22 o                         
  -2  18   1          1.99          8.83         5.46 o                         
  -1  18   1          0.58          0.04         3.81 o                         
   0  18   1          0.53          4.41         3.21 o                         
   1  18   1         19.10         20.69         3.95 o                         
   2  18   1         14.79         15.24         3.58 o                         
   3  18   1         35.89         35.45         4.09 o                         
   4  18   1         12.58         11.33         1.44 o                         
   5  18   1         69.60         71.10         4.37 o                         
   6  18   1          9.43         10.48         3.50 o                         
  10  18   1          0.13          0.51         1.84 o                         
  -7  19   1          0.01          2.18         1.78 o                         
  -6  19   1         21.90         24.90         1.73 o                         
  -5  19   1         39.66         36.27         2.26 o                         
  -4  19   1         19.43         21.28         2.32 o                         
  -3  19   1          1.72          1.68         1.90 o                         
  -2  19   1         73.08         77.87         4.37 o                         
  -1  19   1         28.65         30.56         7.06 o                         
   1  19   1         72.55         56.38         9.20 o                         
   2  19   1          0.02         -2.41         2.41 o                         
   3  19   1          5.01          1.38         2.66 o                         
   4  19   1         11.20         11.11         1.77 o                         
   5  19   1        107.22         97.90         3.77 o                         
   6  19   1          3.10          3.60         1.03 o                         
   9  19   1         39.44         44.70         4.57 o                         
  10  19   1         28.33         32.36         3.92 o                         
  -6  20   1          0.13          0.61         1.59 o                         
  -5  20   1          5.30          6.33         2.48 o                         
  -4  20   1         25.77         21.09         2.38 o                         
  -3  20   1         24.00         23.34         2.79 o                         
  -2  20   1          1.38          2.78         3.26 o                         
  -1  20   1          0.76          0.24         5.07 o                         
   2  20   1         15.09          9.82         5.89 o                         
   3  20   1          0.65          1.68         1.29 o                         
   4  20   1         14.49         15.76         1.57 o                         
   5  20   1          2.55          1.32         0.85 o                         
   8  20   1         35.44         41.89         4.44 o                         
   9  20   1          8.05          5.20         2.38 o                         
  -6  21   1          0.06          0.12         1.67 o                         
  -5  21   1         28.83         31.98         2.19 o                         
  -4  21   1         19.32         21.99         1.95 o                         
  -3  21   1         99.33        104.23         5.89 o                         
  -2  21   1         26.17         31.91         3.22 o                         
  -1  21   1         12.02          8.99         2.02 o                         
   0  21   1          5.99          4.67         2.01 o                         
   2  21   1          0.27         -0.13         1.34 o                         
   3  21   1         11.00         15.95         2.32 o                         
   4  21   1          3.84          1.13         1.29 o                         
   5  21   1          6.28          3.51         1.31 o                         
   7  21   1         14.50         10.66         2.72 o                         
  -5  22   1         20.13         19.11         2.83 o                         
  -4  22   1         31.73         30.17         2.23 o                         
  -3  22   1         40.81         42.53         3.60 o                         
  -2  22   1          4.36          4.28         1.63 o                         
  -1  22   1          0.02         -1.01         1.41 o                         
   0  22   1          2.73          2.62         1.79 o                         
   1  22   1         67.98         57.18         3.22 o                         
   2  22   1          5.41          6.49         1.39 o                         
   3  22   1          2.43          3.25         1.18 o                         
   4  22   1          0.15          1.00         1.16 o                         
   5  22   1          2.64          1.13         1.83 o                         
   6  22   1          4.22          1.35         2.10 o                         
  -4  23   1          1.29          1.90         1.38 o                         
  -3  23   1          0.00          0.31         1.20 o                         
  -2  23   1          0.84         -1.24         1.24 o                         
  -1  23   1         13.58         13.46         2.50 o                         
   0  23   1          6.77          5.26         2.22 o                         
   1  23   1          6.98          7.41         1.78 o                         
   2  23   1          0.12          0.72         1.13 o                         
   3  23   1         22.08         22.00         2.12 o                         
   4  23   1         21.38         24.87         2.12 o                         
 -14   0   2         27.19         25.51         6.81 o                         
 -12   0   2        145.71        162.45        12.02 o                         
 -10   0   2        318.98        284.30         6.65 o                         
  -8   0   2        683.92        715.75        14.31 o                         
  -6   0   2       2250.97       2407.93        35.27 o                         
  -4   0   2       4903.68       5458.01        66.84 o                         
  -2   0   2        665.40        701.02        12.76 o                         
   0   0   2       1105.92       1158.91        16.23 o                         
   2   0   2        800.22        845.51        10.71 o                         
   4   0   2        347.60        443.38         6.37 o                         
   6   0   2       1214.78       1234.83        16.97 o                         
   8   0   2         80.60         81.55         3.51 o                         
  10   0   2         72.12         68.87         2.69 o                         
  12   0   2         92.12         88.57         9.13 o                         
  14   0   2          0.65         -1.66         3.89 o                         
 -14   1   2         52.15         58.69         6.67 o                         
 -13   1   2         68.06         77.11         8.35 o                         
 -12   1   2          7.62          5.14         3.22 o                         
 -11   1   2         16.62          9.80         0.80 o                         
 -10   1   2        112.30         89.82         3.93 o                         
  -9   1   2         47.82         36.90         1.29 o                         
  -8   1   2          0.29          1.79         0.63 o                         
  -7   1   2        545.67        579.46         7.04 o                         
  -6   1   2        936.14       1040.48        10.98 o                         
  -5   1   2       1242.73       1417.33        13.78 o                         
  -4   1   2        909.94        872.12         8.18 o                         
  -3   1   2        261.88        268.78         3.15 o                         
  -2   1   2       1808.11       1898.60        15.98 o                         
  -1   1   2         25.94         22.46         0.42 o                         
   0   1   2        100.75         99.79         1.24 o                         
   1   1   2        707.75        726.21         6.20 o                         
   2   1   2        857.62        936.46         8.38 o                         
   3   1   2          9.26         12.88         0.62 o                         
   4   1   2       1433.65       1564.22        14.01 o                         
   5   1   2        109.39        136.27         2.05 o                         
   6   1   2         99.74        135.35         2.14 o                         
   7   1   2        262.03        247.11         3.56 o                         
   8   1   2         94.50         87.16         1.99 o                         
   9   1   2         86.44         81.28         2.92 o                         
  10   1   2         60.97         61.26         3.46 o                         
  11   1   2          0.25         -0.05         1.16 o                         
  12   1   2          2.20          1.58         3.02 o                         
  13   1   2         33.39         27.74         4.15 o                         
  14   1   2          1.31         -0.98         4.62 o                         
 -14   2   2          1.13          0.38         2.79 o                         
 -13   2   2         26.82         27.43         4.25 o                         
 -12   2   2          7.74          9.17         0.95 o                         
 -11   2   2        103.59         95.17         4.76 o                         
 -10   2   2        104.28         91.96         4.15 o                         
  -9   2   2          0.12         -0.86         0.86 o                         
  -8   2   2        137.42        115.52         3.40 o                         
  -7   2   2         55.42         56.93         2.13 o                         
  -6   2   2        215.68        252.47         3.65 o                         
  -5   2   2       3590.02       3784.64        32.57 o                         
  -4   2   2          0.46          1.18         0.35 o                         
  -3   2   2         38.94         53.89         1.51 o                         
  -2   2   2         54.22         80.76         1.17 o                         
  -1   2   2        897.13        876.37         8.81 o                         
   0   2   2       3897.82       4462.18        46.27 o                         
   1   2   2       7884.99       8813.93       160.96 o                         
   2   2   2        982.80       1118.85        10.42 o                         
   3   2   2        800.71        843.34         8.27 o                         
   4   2   2        579.08        725.03         7.90 o                         
   5   2   2        350.31        397.50         5.55 o                         
   6   2   2          6.91          5.43         0.85 o                         
   7   2   2        185.07        158.23         3.29 o                         
   8   2   2          1.24          3.03         0.72 o                         
   9   2   2          0.99          2.73         1.03 o                         
  10   2   2         17.10         18.64         1.43 o                         
  11   2   2         70.73         73.27         5.03 o                         
  12   2   2          9.36          8.17         1.09 o                         
  13   2   2          1.30         -0.24         2.50 o                         
 -14   3   2         61.79         60.99         6.23 o                         
 -13   3   2         39.95         44.12         2.20 o                         
 -12   3   2         22.12         16.45         3.42 o                         
 -11   3   2         13.05          7.31         1.86 o                         
 -10   3   2        177.93        175.65         5.03 o                         
  -9   3   2         16.18         19.02         1.50 o                         
  -8   3   2        161.45        168.58         3.72 o                         
  -7   3   2        208.58        222.91         4.19 o                         
  -6   3   2          1.95          2.23         0.81 o                         
  -5   3   2         22.54         39.66         1.35 o                         
  -4   3   2        350.86        372.75         4.39 o                         
  -3   3   2        254.25        264.83         3.12 o                         
  -2   3   2        322.52        311.24         3.46 o                         
  -1   3   2      15094.05      16224.84       277.66 o                         
   0   3   2        391.56        445.37         4.13 o                         
   1   3   2       2402.21       2736.13        27.37 o                         
   2   3   2        103.21        130.25         2.08 o                         
   3   3   2       1695.37       2051.69        21.48 o                         
   4   3   2        389.94        439.28         6.36 o                         
   5   3   2          4.08         10.83         1.02 o                         
   6   3   2         14.59          9.15         0.97 o                         
   7   3   2         43.98         46.17         2.54 o                         
   8   3   2         79.50         84.23         3.01 o                         
   9   3   2         65.75         58.94         2.92 o                         
  10   3   2          0.27          0.13         0.63 o                         
  11   3   2         21.54         17.52         1.35 o                         
  12   3   2          6.39          7.82         1.32 o                         
  13   3   2        144.99        140.68         8.13 o                         
 -13   4   2         63.96         77.86         6.02 o                         
 -12   4   2         20.75         24.92         5.40 o                         
 -11   4   2          9.90          7.35         1.55 o                         
 -10   4   2          3.87          6.29         1.76 o                         
  -9   4   2          0.03          0.06         0.78 o                         
  -8   4   2        102.42         85.06         2.57 o                         
  -7   4   2         31.49         34.26         1.88 o                         
  -6   4   2         42.63         32.70         1.74 o                         
  -5   4   2        232.47        225.28         3.89 o                         
  -4   4   2        131.00        154.07         2.35 o                         
  -3   4   2         19.63         16.18         0.72 o                         
  -2   4   2       4353.36       4647.77        46.44 o                         
  -1   4   2         32.46         43.22         1.05 o                         
   0   4   2        716.79        695.55         7.25 o                         
   1   4   2        164.41        179.37         2.64 o                         
   2   4   2        790.48        899.43         9.69 o                         
   3   4   2         30.49         52.73         1.52 o                         
   4   4   2          9.71          6.62         0.94 o                         
   5   4   2        432.40        460.84         7.90 o                         
   6   4   2         91.45        118.15         2.77 o                         
   7   4   2         34.14         31.93         1.77 o                         
   8   4   2          0.11         -0.87         0.98 o                         
   9   4   2         51.29         38.94         2.21 o                         
  10   4   2          6.42          5.91         1.68 o                         
  11   4   2          0.00         -0.13         1.39 o                         
  12   4   2          0.62         -0.21         1.75 o                         
  13   4   2         48.35         61.73         6.28 o                         
 -14   5   2         29.79         30.95         3.37 o                         
 -13   5   2         61.68         63.36         4.19 o                         
 -12   5   2          1.53         -0.38         2.04 o                         
 -11   5   2          8.20          2.84         1.66 o                         
 -10   5   2          1.09          2.46         0.94 o                         
  -9   5   2         66.93         70.52         2.86 o                         
  -8   5   2         44.31         35.63         1.79 o                         
  -7   5   2         64.06         50.52         1.98 o                         
  -6   5   2        290.35        278.08         4.87 o                         
  -5   5   2         28.89         28.12         1.13 o                         
  -4   5   2       1909.77       2117.65        21.14 o                         
  -3   5   2        157.93        177.85         3.01 o                         
  -2   5   2         10.37         18.70         0.96 o                         
  -1   5   2         52.41         62.23         1.32 o                         
   0   5   2        337.16        380.47         4.41 o                         
   1   5   2       4738.31       5362.67        49.12 o                         
   2   5   2        573.63        718.85         8.07 o                         
   3   5   2        565.15        691.34         8.33 o                         
   4   5   2        431.63        477.50         6.72 o                         
   5   5   2          0.02          0.34         0.80 o                         
   6   5   2          6.66          9.64         1.21 o                         
   7   5   2        841.42        709.25        12.32 o                         
   8   5   2          6.83          4.08         1.06 o                         
   9   5   2        142.37        126.56         4.04 o                         
  10   5   2         44.77         42.07         2.16 o                         
  11   5   2         94.10        106.87         8.43 o                         
  12   5   2         31.28         31.81         2.02 o                         
  13   5   2         50.11         50.60         6.55 o                         
 -14   6   2          5.23          6.37         1.36 o                         
 -13   6   2         72.47         64.94        11.93 o                         
 -12   6   2         34.35         34.28         4.10 o                         
 -11   6   2         43.58         43.14         9.83 o                         
 -10   6   2         21.09         18.47         1.94 o                         
  -9   6   2          0.18          1.28         1.17 o                         
  -8   6   2        210.04        179.76         5.43 o                         
  -7   6   2          6.05          5.30         0.99 o                         
  -6   6   2         28.26         20.37         1.27 o                         
  -5   6   2          1.42          0.14         0.78 o                         
  -4   6   2         22.64         14.72         1.04 o                         
  -3   6   2       1721.00       1978.61        19.86 o                         
  -2   6   2        650.09        680.35         7.73 o                         
  -1   6   2         74.39         90.39         1.69 o                         
   0   6   2        447.29        544.03         6.16 o                         
   1   6   2        345.30        445.83         5.33 o                         
   2   6   2        408.88        474.50         6.25 o                         
   3   6   2       1103.19       1224.77        16.55 o                         
   4   6   2       1118.53       1206.08        13.73 o                         
   5   6   2         72.59         51.08         1.51 o                         
   6   6   2        105.21         98.14         3.74 o                         
   7   6   2          9.12          4.52         1.39 o                         
   8   6   2         17.25         11.83         2.01 o                         
   9   6   2         33.61         26.18         2.60 o                         
  10   6   2         32.62         44.73         4.22 o                         
  11   6   2          3.12          2.62         1.27 o                         
  12   6   2          0.04          0.89         1.69 o                         
  13   6   2          3.60          4.75         1.19 o                         
  14   6   2         25.27         28.49         2.72 o                         
 -14   7   2         89.72        112.10         5.65 o                         
 -13   7   2          9.76          7.99         5.58 o                         
 -12   7   2         38.33         38.99         4.33 o                         
 -11   7   2         26.15         24.94         3.27 o                         
 -10   7   2          2.24         -0.02         1.64 o                         
  -9   7   2         16.43         22.70         2.03 o                         
  -8   7   2         10.68          7.14         1.28 o                         
  -7   7   2         36.99         40.05         1.94 o                         
  -6   7   2         22.57         21.93         0.86 o                         
  -5   7   2         88.96        101.50         2.31 o                         
  -4   7   2       1357.71       1394.31        14.61 o                         
  -3   7   2         33.82         46.01         1.30 o                         
  -2   7   2         63.35         57.87         1.61 o                         
  -1   7   2        752.37        882.86         9.68 o                         
   0   7   2        438.54        510.36         5.79 o                         
   1   7   2        409.07        449.76         5.45 o                         
   2   7   2       1386.10       1477.43        17.98 o                         
   3   7   2         50.84         47.90         2.40 o                         
   4   7   2         72.15         80.41         2.08 o                         
   5   7   2        161.21        166.92         2.96 o                         
   6   7   2         65.97         64.28         2.92 o                         
   7   7   2        144.85        149.26         4.98 o                         
   8   7   2          7.63          2.48         1.41 o                         
   9   7   2          1.55          1.61         1.47 o                         
  10   7   2         63.08         71.02         4.92 o                         
  11   7   2         61.28         68.47         3.76 o                         
  12   7   2          0.73          3.31         1.87 o                         
  13   7   2         15.64         17.85         2.03 o                         
  14   7   2          2.16          2.56         1.23 o                         
 -14   8   2          4.33          3.88         1.46 o                         
 -13   8   2          1.81          1.56         4.46 o                         
 -12   8   2         74.72         85.66        11.80 o                         
 -11   8   2         23.12         12.00         5.25 o                         
 -10   8   2          3.61          4.21         2.07 o                         
  -9   8   2         22.86         13.66         2.22 o                         
  -8   8   2        262.69        243.59         5.94 o                         
  -7   8   2        189.27        183.36         5.28 o                         
  -6   8   2         11.75         10.10         0.56 o                         
  -5   8   2        151.44        175.40         3.13 o                         
  -4   8   2         65.02         72.78         2.51 o                         
  -3   8   2         40.49         50.73         1.33 o                         
  -2   8   2        542.22        596.47         6.91 o                         
  -1   8   2         39.46         52.91         1.51 o                         
   0   8   2       1363.18       1559.50        15.28 o                         
   1   8   2        193.49        203.08         3.46 o                         
   2   8   2         13.76         13.65         1.26 o                         
   3   8   2          6.86          7.20         1.28 o                         
   4   8   2        181.23        163.76         4.35 o                         
   5   8   2        239.42        239.45         4.58 o                         
   6   8   2         17.37          8.37         1.49 o                         
   7   8   2          8.71          4.92         1.77 o                         
   8   8   2         26.15         19.88         2.41 o                         
   9   8   2         26.13         19.95         2.46 o                         
  10   8   2          3.74          3.74         4.24 o                         
  11   8   2         34.07         36.99         3.63 o                         
  12   8   2          0.02         -1.01         1.01 o                         
  13   8   2         36.20         44.03         3.29 o                         
  14   8   2         32.73         34.70         2.83 o                         
 -14   9   2         52.04         61.34         4.11 o                         
 -12   9   2         24.22         28.41         8.35 o                         
 -11   9   2         65.70         51.91         9.18 o                         
 -10   9   2          4.35          4.76         4.21 o                         
  -9   9   2          8.89          8.58         2.11 o                         
  -8   9   2         21.77         21.38         1.84 o                         
  -7   9   2        287.94        289.01         8.80 o                         
  -6   9   2        332.12        319.34         5.56 o                         
  -5   9   2        157.95        143.71         3.01 o                         
  -4   9   2         65.71         71.18         1.82 o                         
  -3   9   2        226.20        255.00         4.15 o                         
  -2   9   2       1407.75       1479.07        15.24 o                         
  -1   9   2        249.16        300.63         4.08 o                         
   0   9   2        302.47        288.67         4.22 o                         
   1   9   2         43.55         47.83         1.66 o                         
   2   9   2        216.05        224.12         4.28 o                         
   3   9   2        129.48        107.02         2.91 o                         
   4   9   2         11.08         15.47         1.15 o                         
   5   9   2          1.98          3.79         1.03 o                         
   6   9   2         54.31         50.29         2.34 o                         
   7   9   2         57.77         48.78         3.34 o                         
   8   9   2        218.66        198.80         5.98 o                         
   9   9   2          0.05          0.64         2.77 o                         
  10   9   2        131.01        116.52        12.48 o                         
  11   9   2         41.66         47.49         6.52 o                         
  12   9   2          3.28          0.89         4.07 o                         
  13   9   2         38.16         44.50         3.39 o                         
  14   9   2         50.68         56.62         3.84 o                         
 -15  10   2          2.02          5.07         1.72 o                         
 -14  10   2          0.39         -1.12         1.12 o                         
 -12  10   2         39.12         32.46         8.53 o                         
 -11  10   2         15.40         13.26         6.47 o                         
 -10  10   2         87.64         90.65        11.50 o                         
  -9  10   2          6.98          4.58         1.95 o                         
  -8  10   2         56.80         55.44         3.33 o                         
  -7  10   2         47.21         42.74         1.91 o                         
  -6  10   2         92.45         80.81         2.78 o                         
  -5  10   2         11.62         12.78         0.85 o                         
  -4  10   2        555.04        545.75         7.99 o                         
  -3  10   2        603.62        533.07         6.40 o                         
  -2  10   2        271.96        317.07         5.05 o                         
  -1  10   2        450.08        435.30         6.08 o                         
   0  10   2        185.54        201.66         3.48 o                         
   1  10   2         80.07         76.29         2.04 o                         
   2  10   2        108.00        138.15         3.36 o                         
   3  10   2         27.50         28.72         1.80 o                         
   4  10   2          4.87          4.23         0.84 o                         
   5  10   2        138.07        121.66         3.29 o                         
   6  10   2          3.53          3.14         0.62 o                         
   7  10   2         23.45         26.64         2.68 o                         
   8  10   2        161.10        147.18         5.52 o                         
   9  10   2         26.74         19.26         4.88 o                         
  10  10   2         70.17         63.48        10.55 o                         
  11  10   2          1.06          0.15         2.21 o                         
  12  10   2         94.20        106.63         5.45 o                         
  13  10   2          9.98         12.95         2.13 o                         
  14  10   2          6.59          3.71         1.58 o                         
 -14  11   2         14.25         20.28         2.70 o                         
 -11  11   2        206.01        189.63        17.03 o                         
 -10  11   2         30.30         34.67         8.69 o                         
  -9  11   2         89.01         84.30        11.20 o                         
  -8  11   2          8.25          9.36         1.43 o                         
  -7  11   2         67.40         67.21         2.23 o                         
  -6  11   2        226.09        210.74         4.27 o                         
  -5  11   2        613.21        603.67        11.21 o                         
  -4  11   2        123.39        123.60         2.64 o                         
  -3  11   2        892.88        877.15        11.49 o                         
  -2  11   2        233.37        222.88         5.04 o                         
  -1  11   2         74.10         69.71         2.04 o                         
   0  11   2         34.97         36.73         1.77 o                         
   1  11   2         57.96         56.51         2.19 o                         
   2  11   2          1.48          1.46         0.81 o                         
   3  11   2         10.48          8.71         1.17 o                         
   4  11   2         44.82         46.88         2.45 o                         
   5  11   2         15.12         12.53         1.20 o                         
   6  11   2          0.50         -1.27         1.27 o                         
   7  11   2         31.10         30.07         3.28 o                         
   8  11   2         36.88         35.16         2.90 o                         
   9  11   2        141.37        135.79        13.63 o                         
  10  11   2          0.61          3.91         5.51 o                         
  11  11   2        118.73        140.93         7.41 o                         
  12  11   2          0.32          0.95         1.37 o                         
  13  11   2          2.73          3.81         1.64 o                         
  14  11   2          1.71          1.50         1.42 o                         
 -14  12   2          0.19         -1.19         1.19 o                         
 -11  12   2         41.42         47.45        10.42 o                         
 -10  12   2         24.69         23.25         7.74 o                         
  -9  12   2         13.99         16.64         6.77 o                         
  -8  12   2          1.45         -0.65         1.36 o                         
  -7  12   2         43.66         43.35         1.58 o                         
  -6  12   2          0.86          0.25         1.01 o                         
  -5  12   2         86.29         79.54         2.40 o                         
  -4  12   2         55.43         56.95         1.78 o                         
  -3  12   2        265.59        237.86         4.34 o                         
  -2  12   2         28.70         33.17         2.10 o                         
  -1  12   2         34.10         44.27         1.97 o                         
   0  12   2          6.80          6.56         1.06 o                         
   1  12   2          0.37          0.94         0.74 o                         
   2  12   2          2.63          1.31         0.87 o                         
   3  12   2         18.85         20.79         1.86 o                         
   4  12   2          3.51          1.91         0.77 o                         
   5  12   2         27.12         23.44         1.78 o                         
   6  12   2         55.43         55.49         2.04 o                         
   7  12   2          8.84          9.76         2.31 o                         
   8  12   2         29.51         28.92         7.45 o                         
   9  12   2         65.50         46.87         9.07 o                         
  10  12   2         14.49         19.19         6.92 o                         
  11  12   2          0.07          0.84         1.43 o                         
  12  12   2          5.41          8.00         2.07 o                         
  13  12   2          4.53          3.29         1.68 o                         
  14  12   2          0.18         -0.59         1.31 o                         
 -14  13   2          0.00         -0.26         1.46 o                         
 -10  13   2          0.04          0.19         4.96 o                         
  -9  13   2         53.52         53.27         9.71 o                         
  -8  13   2          0.02          0.92         1.64 o                         
  -7  13   2          7.31          6.58         1.35 o                         
  -6  13   2         91.22         92.39         3.08 o                         
  -5  13   2          3.62          3.74         1.75 o                         
  -4  13   2        367.53        366.26         8.47 o                         
  -3  13   2          6.69          5.12         0.77 o                         
  -2  13   2         15.35         11.37         1.11 o                         
  -1  13   2        235.59        203.01         4.73 o                         
   0  13   2        268.42        300.68         6.16 o                         
   1  13   2        207.47        222.99         4.28 o                         
   2  13   2          0.73          0.40         0.97 o                         
   3  13   2          8.24         10.61         1.37 o                         
   4  13   2         90.95         99.47         5.71 o                         
   5  13   2         10.37         11.15         1.28 o                         
   6  13   2         10.60          6.19         1.28 o                         
   7  13   2         18.88         16.69         1.14 o                         
   8  13   2         13.37         10.55         6.25 o                         
   9  13   2        122.28        112.82        13.69 o                         
  10  13   2          2.00          6.61         6.08 o                         
  11  13   2        144.63        159.28         8.34 o                         
  12  13   2         51.59         58.06         4.54 o                         
  13  13   2          7.44          7.37         2.11 o                         
 -10  14   2          0.22          3.35         4.90 o                         
  -9  14   2          1.61          5.55         5.68 o                         
  -8  14   2         11.28         10.78         2.80 o                         
  -7  14   2          2.61          3.50         0.63 o                         
  -6  14   2         47.35         52.18         3.55 o                         
  -5  14   2         27.67         31.18         1.97 o                         
  -4  14   2         65.54         56.23         2.26 o                         
  -3  14   2         45.44         37.72         1.75 o                         
  -2  14   2        349.69        362.82         6.58 o                         
  -1  14   2         23.06         18.33         1.96 o                         
   0  14   2         79.59         60.20         2.51 o                         
   1  14   2        190.04        179.49         3.94 o                         
   2  14   2         26.81         29.35         2.01 o                         
   3  14   2         98.82         85.09         4.27 o                         
   4  14   2          5.83          4.15         1.02 o                         
   5  14   2         60.59         60.77         2.67 o                         
   6  14   2         20.56         20.69         3.56 o                         
   7  14   2          5.03          7.86         1.88 o                         
   8  14   2          1.97         -1.57         5.12 o                         
   9  14   2         85.34         63.50        12.14 o                         
  10  14   2         16.06         20.34         7.84 o                         
  11  14   2          0.84          1.33         1.79 o                         
  12  14   2          0.10         -0.99         1.48 o                         
  13  14   2          1.44         -0.80         1.51 o                         
  -9  15   2        100.00         90.16        13.61 o                         
  -8  15   2          7.80          6.73         2.06 o                         
  -7  15   2          0.17          1.26         1.21 o                         
  -6  15   2         16.46         14.58         3.87 o                         
  -5  15   2         45.56         45.66         5.02 o                         
  -4  15   2         21.05         18.72         2.07 o                         
  -3  15   2         72.13         69.40         3.34 o                         
  -2  15   2          3.02          5.87         1.34 o                         
  -1  15   2         34.48         27.61         2.19 o                         
   0  15   2          0.26         -0.48         0.96 o                         
   1  15   2          3.50          2.31         1.08 o                         
   2  15   2         11.91          9.67         1.34 o                         
   3  15   2         34.62         31.95         2.43 o                         
   4  15   2         49.06         50.34         2.42 o                         
   5  15   2          0.99          0.75         1.00 o                         
   6  15   2         17.80         17.08         1.46 o                         
   7  15   2         26.05         24.82         3.19 o                         
   8  15   2          0.98          2.10         2.24 o                         
   9  15   2          5.11          5.24         2.83 o                         
  10  15   2         11.59         11.31         2.52 o                         
  11  15   2          0.06          1.73         1.79 o                         
  12  15   2          1.47          3.68         1.84 o                         
  -8  16   2          0.02         -2.14         2.14 o                         
  -7  16   2         67.98         67.99         4.00 o                         
  -6  16   2          4.65          7.43         1.03 o                         
  -5  16   2          3.71          3.71         1.84 o                         
  -4  16   2        130.89        122.46         9.83 o                         
  -3  16   2         58.04         60.72         2.92 o                         
  -2  16   2          3.10          2.91         1.40 o                         
  -1  16   2          8.44          8.19         1.58 o                         
   0  16   2         18.87         18.78         1.68 o                         
   1  16   2         21.92         22.74         2.01 o                         
   2  16   2        112.17        103.77         4.30 o                         
   3  16   2          0.33          3.89         2.56 o                         
   4  16   2         13.46         16.56         1.86 o                         
   5  16   2         14.06         18.68         1.98 o                         
   6  16   2        180.55        174.89         6.39 o                         
   7  16   2          0.20          4.01         2.26 o                         
   8  16   2          6.13          4.15         2.32 o                         
  10  16   2          2.92          1.84         1.83 o                         
  11  16   2          0.37          1.33         1.81 o                         
  12  16   2          1.96          3.19         1.80 o                         
  -8  17   2          0.03          3.84         2.09 o                         
  -7  17   2          2.48          0.81         2.10 o                         
  -6  17   2         74.68         82.91         5.09 o                         
  -5  17   2        119.03        134.11         6.30 o                         
  -4  17   2        349.64        339.72        16.72 o                         
  -3  17   2         64.74         71.09         3.53 o                         
  -2  17   2         37.38         34.58         2.56 o                         
  -1  17   2        158.36        165.91        19.33 o                         
   0  17   2          1.58          1.39         4.47 o                         
   1  17   2          0.24          4.18         2.51 o                         
   2  17   2         28.70         30.99         3.89 o                         
   3  17   2          8.30         14.01         4.15 o                         
   4  17   2         76.88         82.23         5.38 o                         
   5  17   2          4.71          4.16         0.87 o                         
   6  17   2          3.10          2.67         1.45 o                         
   7  17   2          7.91          4.97         2.48 o                         
   9  17   2          0.28         -0.11         1.67 o                         
  10  17   2          0.95          3.12         1.97 o                         
  11  17   2          1.70         -0.94         1.66 o                         
  -8  18   2          0.53         -0.88         1.63 o                         
  -7  18   2          0.60         -0.37         1.68 o                         
  -6  18   2          8.25          6.74         1.22 o                         
  -5  18   2          3.22          3.54         1.42 o                         
  -4  18   2         88.00         91.25         4.20 o                         
  -3  18   2        228.22        226.61         8.63 o                         
  -2  18   2        100.16         94.06         4.75 o                         
  -1  18   2         12.77         15.25         1.95 o                         
   0  18   2          5.33         -2.19         2.96 o                         
   1  18   2         13.73         13.69         3.77 o                         
   2  18   2         82.23         80.71         5.75 o                         
   3  18   2          4.60          7.62         2.71 o                         
   4  18   2         57.45         59.39         8.35 o                         
   5  18   2          1.28          2.76         1.84 o                         
   6  18   2         13.47         10.33         1.59 o                         
   9  18   2          9.48         12.18         2.67 o                         
  10  18   2         63.68         72.96         5.59 o                         
  -7  19   2         11.71         10.15         2.47 o                         
  -6  19   2        172.48        168.34         7.39 o                         
  -5  19   2          4.79          6.74         1.43 o                         
  -4  19   2          4.36          3.94         1.32 o                         
  -3  19   2         35.33         33.69         2.81 o                         
  -2  19   2         17.07         18.28         2.22 o                         
  -1  19   2          8.00          9.86         1.95 o                         
   0  19   2         12.33         13.51         3.98 o                         
   1  19   2         67.65         72.04         9.09 o                         
   2  19   2        121.05        120.99         8.77 o                         
   3  19   2         16.49         15.63         1.83 o                         
   4  19   2         21.48         21.01         4.70 o                         
   5  19   2          7.45          8.91         1.51 o                         
   6  19   2          0.02         -0.15         0.89 o                         
   8  19   2         13.44          6.88         2.32 o                         
   9  19   2         18.67         21.73         3.34 o                         
  10  19   2          3.20          1.53         1.93 o                         
  -7  20   2         12.50         10.10         2.47 o                         
  -6  20   2         10.27         10.21         2.34 o                         
  -5  20   2          1.23          3.89         2.09 o                         
  -4  20   2         51.53         48.64         3.55 o                         
  -3  20   2          7.33          8.33         1.87 o                         
  -2  20   2          1.16          0.10         1.87 o                         
  -1  20   2          0.53          0.76         1.25 o                         
   0  20   2        144.18        148.52         7.80 o                         
   1  20   2          0.14          0.12         1.72 o                         
   3  20   2          0.05         -1.11         1.22 o                         
   4  20   2          0.55         -0.07         1.12 o                         
   5  20   2         20.76         24.56         2.41 o                         
   6  20   2          0.54          0.78         1.69 o                         
   7  20   2          4.89          6.07         2.23 o                         
   8  20   2          0.24          0.36         1.89 o                         
   9  20   2         34.95         40.83         4.40 o                         
  -6  21   2          6.68          6.91         2.20 o                         
  -5  21   2         10.82          9.21         1.38 o                         
  -4  21   2          1.10          2.01         1.25 o                         
  -3  21   2          5.34          3.62         1.59 o                         
  -2  21   2         23.72         24.03         2.87 o                         
  -1  21   2          2.50          0.48         1.36 o                         
   0  21   2          2.87          3.51         1.63 o                         
   1  21   2         15.34         12.14         2.55 o                         
   2  21   2          2.78         -0.60         1.47 o                         
   3  21   2         12.79         10.42         1.47 o                         
   4  21   2         21.32         24.98         2.12 o                         
   5  21   2          6.34          8.32         1.91 o                         
   6  21   2          4.43          4.38         2.12 o                         
   7  21   2         12.41         13.90         2.82 o                         
  -6  22   2          8.12          4.57         2.13 o                         
  -5  22   2         48.65         41.55         3.16 o                         
  -4  22   2          0.41          1.09         1.34 o                         
  -3  22   2         19.53         23.90         2.75 o                         
  -2  22   2         17.17         14.81         2.38 o                         
  -1  22   2         47.14         47.56         4.07 o                         
   0  22   2          6.98          6.63         2.01 o                         
   1  22   2          9.17          5.73         2.06 o                         
   2  22   2         31.79         33.27         2.52 o                         
   3  22   2          0.17          1.28         1.08 o                         
   4  22   2          4.76          3.88         1.20 o                         
   5  22   2          0.00          3.21         1.90 o                         
   6  22   2          8.08          5.96         2.21 o                         
  -4  23   2         12.22          8.47         1.75 o                         
  -3  23   2         17.09         23.50         2.86 o                         
  -2  23   2         18.09         19.69         2.74 o                         
  -1  23   2          0.24          1.91         1.63 o                         
   0  23   2         18.33         23.32         3.13 o                         
   1  23   2          5.54         12.29         2.40 o                         
   2  23   2          4.50          5.95         1.43 o                         
   3  23   2         16.64         13.64         1.73 o                         
   4  23   2         51.12         63.06         3.29 o                         
 -13   0   3          2.84         -0.36         3.02 o                         
 -11   0   3         10.74          6.61         2.78 o                         
  -9   0   3          4.61         15.79         1.59 o                         
  -7   0   3         13.94         24.53         1.72 o                         
  -5   0   3        133.26        114.30         3.51 o                         
  -3   0   3        923.62        822.51        10.25 o                         
  -1   0   3      33697.89      34547.39      1311.69 o                         
   1   0   3       9514.55      10408.98       229.68 o                         
   3   0   3         14.96         92.42         7.49 o                         
   5   0   3       1115.51       1126.22        15.36 o                         
   7   0   3        958.86        975.02        16.88 o                         
   9   0   3          6.88          7.10         0.98 o                         
  11   0   3        128.94        116.60         9.76 o                         
  13   0   3         54.82         50.08         7.61 o                         
 -14   1   3        208.57        216.24        10.93 o                         
 -13   1   3         37.88         35.40         4.95 o                         
 -12   1   3          7.36          7.64         1.94 o                         
 -11   1   3         43.07         42.73         2.39 o                         
 -10   1   3         20.50         24.24         1.85 o                         
  -9   1   3          7.23          4.34         0.70 o                         
  -8   1   3         40.58         37.39         1.84 o                         
  -7   1   3        163.95        163.27         3.22 o                         
  -6   1   3         62.34         62.03         1.79 o                         
  -5   1   3         89.15         97.33         1.92 o                         
  -4   1   3         98.57        115.45         1.76 o                         
  -3   1   3        914.72        955.08         8.64 o                         
  -2   1   3       6775.29       6992.61        61.35 o                         
  -1   1   3       7305.47       7284.69        85.03 o                         
   0   1   3         36.18         25.51         0.83 o                         
   1   1   3       5425.39       6097.01        70.90 o                         
   2   1   3        199.92        212.83         2.34 o                         
   3   1   3       1333.07       1466.62        13.10 o                         
   4   1   3        109.81         99.76         1.53 o                         
   5   1   3        331.18        406.23         4.46 o                         
   6   1   3          1.95          1.32         0.57 o                         
   7   1   3          3.92          2.56         0.71 o                         
   8   1   3        272.14        268.88         4.12 o                         
   9   1   3        238.77        230.31         5.65 o                         
  10   1   3          0.32         -0.56         1.42 o                         
  11   1   3          8.39          9.56         0.97 o                         
  12   1   3         62.04         57.93         5.63 o                         
  13   1   3         52.58         49.47         5.70 o                         
 -14   2   3          0.86          2.12         2.70 o                         
 -13   2   3          4.92         10.46         3.12 o                         
 -12   2   3          0.05          2.18         2.09 o                         
 -11   2   3          0.16          1.57         0.96 o                         
 -10   2   3         52.14         38.94         2.58 o                         
  -9   2   3        146.08        147.28         4.11 o                         
  -8   2   3        139.57        135.95         3.19 o                         
  -7   2   3         11.62         19.40         0.88 o                         
  -6   2   3        194.57        207.30         2.99 o                         
  -5   2   3        259.58        290.30         3.68 o                         
  -4   2   3       1299.36       1324.21        11.33 o                         
  -3   2   3        101.14         93.15         1.32 o                         
  -2   2   3        281.74        284.16         3.18 o                         
  -1   2   3        398.92        438.78         4.94 o                         
   0   2   3       2172.28       2343.05        21.71 o                         
   1   2   3        111.77        144.22         1.69 o                         
   2   2   3        910.93        943.55         9.02 o                         
   3   2   3        471.42        573.41         5.71 o                         
   4   2   3          3.91         10.59         0.74 o                         
   5   2   3       1107.56       1073.57        11.06 o                         
   6   2   3         64.56         69.09         1.63 o                         
   7   2   3          0.53          0.42         1.02 o                         
   8   2   3        157.21        159.96         3.40 o                         
   9   2   3        104.87        108.79         2.85 o                         
  10   2   3         21.34         13.92         2.53 o                         
  11   2   3         60.81         67.93         4.52 o                         
  12   2   3         21.24         18.30         2.21 o                         
  13   2   3        146.02        143.29         8.35 o                         
 -14   3   3         20.65         13.27         3.44 o                         
 -13   3   3         41.85         44.18         4.44 o                         
 -12   3   3          7.41         11.63         3.68 o                         
 -11   3   3         23.00         26.52         2.56 o                         
 -10   3   3          9.21          4.96         1.33 o                         
  -9   3   3         29.60         26.20         1.91 o                         
  -8   3   3         88.42         82.88         2.69 o                         
  -7   3   3        564.51        563.63         8.38 o                         
  -6   3   3         27.58         24.56         0.92 o                         
  -5   3   3        437.67        450.76         5.32 o                         
  -4   3   3        309.72        316.37         3.52 o                         
  -3   3   3          0.25          5.27         0.39 o                         
  -2   3   3          3.46          2.50         0.38 o                         
  -1   3   3        406.07        386.51         4.42 o                         
   0   3   3          5.16          7.44         0.51 o                         
   1   3   3         68.33         65.44         1.19 o                         
   2   3   3        422.37        429.92         4.67 o                         
   3   3   3         57.67         82.78         1.71 o                         
   4   3   3        405.49        395.99         4.96 o                         
   5   3   3        294.69        281.32         4.69 o                         
   6   3   3         89.67         99.47         2.80 o                         
   7   3   3        531.78        481.16         7.02 o                         
   8   3   3        189.28        169.80         3.57 o                         
   9   3   3          7.63         13.00         1.92 o                         
  10   3   3         77.72         77.74         4.07 o                         
  11   3   3         73.76         71.70         5.89 o                         
  12   3   3         51.84         58.80         4.41 o                         
  13   3   3         39.91         29.28         4.40 o                         
 -13   4   3         28.96         35.42         4.69 o                         
 -12   4   3         72.53         93.33         6.36 o                         
 -11   4   3         57.15         58.75         3.11 o                         
 -10   4   3          0.09         -0.93         0.93 o                         
  -9   4   3         26.77         22.32         1.88 o                         
  -8   4   3         11.39          8.61         1.10 o                         
  -7   4   3       1800.79       1689.91        19.74 o                         
  -6   4   3          3.32          1.19         0.50 o                         
  -5   4   3       1865.03       1935.33        18.51 o                         
  -4   4   3        654.43        642.15         8.02 o                         
  -3   4   3        231.53        244.77         3.06 o                         
  -2   4   3         47.91         54.89         1.22 o                         
  -1   4   3        770.75        868.70         8.51 o                         
   0   4   3       1384.62       1467.98        13.07 o                         
   1   4   3         80.34         80.19         1.49 o                         
   2   4   3         52.24         47.32         1.55 o                         
   3   4   3         31.84         44.49         1.17 o                         
   4   4   3         33.21         46.81         1.66 o                         
   5   4   3        103.51        143.48         3.31 o                         
   6   4   3         95.71         86.38         2.75 o                         
   7   4   3        301.92        307.01         5.33 o                         
   8   4   3        199.41        192.29         4.00 o                         
   9   4   3        104.01        101.88         2.91 o                         
  10   4   3          0.04         -0.61         0.72 o                         
  11   4   3          3.06          4.25         0.94 o                         
  12   4   3         71.87         81.41         9.52 o                         
  13   4   3          0.00         -1.22         1.87 o                         
 -14   5   3         49.70         58.89         3.40 o                         
 -13   5   3         49.44         45.90         7.29 o                         
 -12   5   3          0.02          0.42         1.86 o                         
 -11   5   3          6.96          3.85         2.31 o                         
 -10   5   3         23.44         22.55         2.36 o                         
  -9   5   3          7.75          3.75         1.38 o                         
  -8   5   3         11.73          8.93         1.64 o                         
  -7   5   3        139.48        145.95         3.63 o                         
  -6   5   3        214.98        186.04         5.69 o                         
  -5   5   3        123.78        103.54         2.51 o                         
  -4   5   3        456.38        503.25         6.00 o                         
  -3   5   3         43.48         38.55         1.03 o                         
  -2   5   3       1259.30       1337.95        14.55 o                         
  -1   5   3        270.03        363.30         4.44 o                         
   0   5   3         88.49        101.05         1.85 o                         
   1   5   3        772.84        915.69         9.31 o                         
   2   5   3        552.70        631.00         7.00 o                         
   3   5   3        166.23        184.60         3.65 o                         
   4   5   3        215.39        270.37         4.27 o                         
   5   5   3        294.70        318.39         5.52 o                         
   6   5   3         97.56         96.23         2.94 o                         
   7   5   3          2.60          3.90         1.07 o                         
   8   5   3          0.26          0.94         1.10 o                         
   9   5   3         39.87         36.70         1.88 o                         
  10   5   3         23.33         25.53         2.49 o                         
  11   5   3         65.99         64.18         4.69 o                         
  12   5   3          9.80          5.61         1.18 o                         
  13   5   3         11.69         12.79         1.49 o                         
 -14   6   3          7.93          8.42         1.50 o                         
 -13   6   3         10.70          7.62         2.96 o                         
 -12   6   3          0.03          0.91         2.02 o                         
 -11   6   3          9.86         10.09         2.46 o                         
 -10   6   3         77.56         66.85         4.03 o                         
  -9   6   3         15.84         11.74         1.83 o                         
  -8   6   3         58.27         50.32         2.37 o                         
  -7   6   3         45.99         51.65         2.15 o                         
  -6   6   3         11.12         38.32         4.17 o                         
  -5   6   3        380.19        397.55         5.54 o                         
  -4   6   3       1567.37       1569.32        16.77 o                         
  -3   6   3        348.25        357.55         4.23 o                         
  -2   6   3       1461.86       1551.36        16.44 o                         
  -1   6   3       1016.83       1200.93        11.87 o                         
   0   6   3         76.02        122.11         2.26 o                         
   1   6   3        192.12        208.18         2.96 o                         
   2   6   3        231.92        260.88         3.92 o                         
   3   6   3         81.92        103.80         2.81 o                         
   4   6   3         26.45         23.18         1.29 o                         
   5   6   3         94.33         87.70         2.06 o                         
   6   6   3          8.56         10.49         1.37 o                         
   7   6   3          3.42          5.62         1.31 o                         
   8   6   3         16.58         20.53         2.51 o                         
   9   6   3         35.10         31.64         2.03 o                         
  10   6   3          0.81          1.30         1.20 o                         
  11   6   3         19.97         19.45         1.96 o                         
  12   6   3         95.92        112.34        12.32 o                         
  13   6   3         24.60         27.87         5.28 o                         
 -14   7   3         11.39         11.76         1.78 o                         
 -13   7   3         28.13         29.94         4.35 o                         
 -12   7   3         14.37         18.48         4.43 o                         
 -11   7   3          1.99          1.89         1.90 o                         
 -10   7   3          7.76          8.97         1.64 o                         
  -9   7   3          2.25          1.45         1.18 o                         
  -8   7   3        263.31        249.81         5.19 o                         
  -7   7   3         36.44         36.73         2.74 o                         
  -6   7   3        491.19        478.92         8.70 o                         
  -5   7   3        100.46        102.24         2.53 o                         
  -4   7   3         75.92         85.80         1.97 o                         
  -3   7   3          1.33          1.58         0.39 o                         
  -2   7   3        170.03        197.16         3.01 o                         
  -1   7   3        699.88        795.19         8.84 o                         
   0   7   3        706.83        835.47         9.50 o                         
   1   7   3          1.10          0.24         0.43 o                         
   2   7   3         81.59        111.04         2.75 o                         
   3   7   3         64.48         82.10         2.23 o                         
   4   7   3         30.39         24.62         1.96 o                         
   5   7   3        212.52        211.98         3.99 o                         
   6   7   3          0.02          1.03         0.97 o                         
   7   7   3         76.30         69.10         3.55 o                         
   8   7   3        139.30        140.80         5.51 o                         
   9   7   3         12.00         15.90         2.51 o                         
  10   7   3        131.10        132.15         7.24 o                         
  11   7   3          5.77          8.54         1.86 o                         
  12   7   3          6.04          7.13         1.78 o                         
  13   7   3          2.45          9.90         5.70 o                         
  14   7   3          0.85          0.93         1.12 o                         
 -13   8   3          8.61          5.54         5.08 o                         
 -12   8   3          6.07          4.76         5.21 o                         
 -11   8   3          3.89          1.84         4.87 o                         
 -10   8   3          0.11         -0.42         1.11 o                         
  -9   8   3          7.14          7.36         1.42 o                         
  -8   8   3          6.93          7.65         1.19 o                         
  -7   8   3         94.24         93.53         2.85 o                         
  -6   8   3        746.96        700.65        10.79 o                         
  -5   8   3        509.85        514.73         6.42 o                         
  -4   8   3         19.72         19.25         1.10 o                         
  -3   8   3         47.65         51.79         1.35 o                         
  -2   8   3         74.34         67.81         1.47 o                         
  -1   8   3          5.01         10.08         1.12 o                         
   0   8   3        406.31        504.71         7.14 o                         
   1   8   3        773.56        857.23        10.27 o                         
   2   8   3         49.34         58.16         2.19 o                         
   3   8   3        106.92        112.21         2.81 o                         
   4   8   3         39.04         35.25         2.24 o                         
   5   8   3        234.79        245.45         4.84 o                         
   6   8   3        111.66        107.94         2.77 o                         
   7   8   3         37.39         25.73         2.04 o                         
   8   8   3        198.78        191.84         5.97 o                         
   9   8   3        165.11        145.94         4.35 o                         
  10   8   3          4.44          4.77         1.34 o                         
  11   8   3          6.15          8.16         1.64 o                         
  12   8   3         62.96         68.91        10.74 o                         
  13   8   3         18.16         27.36         2.64 o                         
  14   8   3          1.12          2.58         1.31 o                         
 -15   9   3         10.44         12.93         2.34 o                         
 -12   9   3          0.23         -2.07         4.29 o                         
 -11   9   3         23.03         27.99         7.59 o                         
 -10   9   3         20.61         13.83         5.87 o                         
  -9   9   3         81.15         69.87         4.48 o                         
  -8   9   3         98.78         85.41         3.52 o                         
  -7   9   3         31.12         36.21         1.90 o                         
  -6   9   3         34.99         42.34         1.63 o                         
  -5   9   3         79.35         84.94         2.07 o                         
  -4   9   3         92.64         83.08         2.26 o                         
  -3   9   3        285.99        303.28         4.13 o                         
  -2   9   3        398.33        423.72         5.07 o                         
  -1   9   3         50.95         49.61         2.35 o                         
   0   9   3       1045.92       1075.05        13.33 o                         
   1   9   3        320.95        332.97         5.12 o                         
   2   9   3         63.72         55.96         2.22 o                         
   3   9   3       1056.51       1047.46        13.83 o                         
   4   9   3         21.36         19.62         1.33 o                         
   5   9   3         18.74         16.92         1.70 o                         
   6   9   3         40.83         37.24         1.83 o                         
   7   9   3        431.94        371.66         9.86 o                         
   8   9   3          0.12          4.77         1.64 o                         
   9   9   3         15.08         17.11         2.52 o                         
  10   9   3         44.89         51.61         9.77 o                         
  11   9   3          0.57          0.85         2.81 o                         
  12   9   3          3.06          2.01         1.24 o                         
  13   9   3          0.48          2.77         1.37 o                         
  14   9   3          0.04          3.62         1.40 o                         
 -15  10   3         18.22         21.11         2.68 o                         
 -12  10   3          0.25         -0.47         5.21 o                         
 -11  10   3          1.86          0.17         4.37 o                         
 -10  10   3         82.11         95.41        11.79 o                         
  -9  10   3          0.07         -1.68         1.92 o                         
  -8  10   3         85.13         80.35         3.48 o                         
  -7  10   3          9.95         10.41         1.28 o                         
  -6  10   3          3.15          4.93         0.58 o                         
  -5  10   3          5.61          4.03         0.68 o                         
  -4  10   3         77.80         81.10         3.05 o                         
  -3  10   3       1080.85       1165.28        13.29 o                         
  -2  10   3        162.61        155.25         2.95 o                         
  -1  10   3        286.13        282.17         4.92 o                         
   0  10   3        243.61        248.33         4.73 o                         
   1  10   3        124.76        115.03         2.91 o                         
   2  10   3       1098.69       1038.95        13.60 o                         
   3  10   3         33.88         33.16         2.02 o                         
   4  10   3         58.56         70.37         2.48 o                         
   5  10   3        255.54        228.38         5.97 o                         
   6  10   3         73.13         74.53         3.75 o                         
   7  10   3        114.93        103.31         5.52 o                         
   8  10   3          8.09          5.39         1.80 o                         
   9  10   3         10.66         12.19         6.03 o                         
  10  10   3        185.57        185.95        12.06 o                         
  11  10   3         21.13         28.83         2.77 o                         
  12  10   3          7.63          7.83         1.73 o                         
  13  10   3          0.72          0.65         1.36 o                         
  14  10   3          5.86          9.44         1.88 o                         
 -11  11   3          0.16         -3.16         4.49 o                         
 -10  11   3          0.71          2.75         4.51 o                         
  -9  11   3         27.91         24.49         2.94 o                         
  -8  11   3         37.91         35.94         3.22 o                         
  -7  11   3         27.82         31.07         1.35 o                         
  -6  11   3        110.66        117.26         3.14 o                         
  -5  11   3         24.89         33.38         1.96 o                         
  -4  11   3         48.59         49.33         1.98 o                         
  -3  11   3        126.53        123.35         3.24 o                         
  -2  11   3        657.96        664.68        10.98 o                         
  -1  11   3        176.29        194.98         4.40 o                         
   0  11   3        461.42        425.85         7.16 o                         
   1  11   3        116.58        124.74         3.24 o                         
   2  11   3          0.02         -0.93         0.93 o                         
   3  11   3         32.78         29.55         1.92 o                         
   4  11   3        850.50        782.61        11.27 o                         
   5  11   3         61.29         55.91         3.16 o                         
   6  11   3         61.01         60.53         3.33 o                         
   7  11   3          0.15         -1.92         1.92 o                         
   8  11   3        186.40        196.00         6.86 o                         
   9  11   3        117.34        110.49        12.84 o                         
  10  11   3        113.91        121.65         6.42 o                         
  11  11   3          0.10          0.90         1.97 o                         
  12  11   3          1.99          3.86         1.71 o                         
  13  11   3          7.52          6.93         1.88 o                         
  14  11   3          2.75          2.05         1.46 o                         
 -11  12   3         21.36         13.80         7.90 o                         
 -10  12   3         46.67         55.13        10.65 o                         
  -9  12   3         55.78         50.97         4.12 o                         
  -8  12   3         11.69         10.61         2.98 o                         
  -7  12   3          0.10          1.95         0.96 o                         
  -6  12   3         64.59         72.77         2.98 o                         
  -5  12   3         77.02         73.71         2.77 o                         
  -4  12   3          0.78          1.88         0.58 o                         
  -3  12   3        834.91        793.73        10.39 o                         
  -2  12   3         84.39         71.29         2.32 o                         
  -1  12   3        281.93        281.23         5.94 o                         
   0  12   3        329.98        320.50         5.53 o                         
   1  12   3        266.58        243.36         4.61 o                         
   2  12   3        810.88        751.64        10.99 o                         
   3  12   3        112.02         98.28         3.22 o                         
   4  12   3         97.52         98.65         4.07 o                         
   5  12   3         50.93         43.06         3.47 o                         
   6  12   3         23.54         19.66         1.87 o                         
   7  12   3         15.08         11.93         2.56 o                         
   8  12   3          4.27          9.44         5.95 o                         
   9  12   3         22.99         23.72         7.73 o                         
  10  12   3         18.01         22.30         4.27 o                         
  11  12   3          6.80          3.28         1.62 o                         
  12  12   3          7.31          4.37         1.81 o                         
  13  12   3          0.09          1.60         1.48 o                         
  14  12   3         18.68         24.65         2.97 o                         
 -10  13   3          0.41         -0.37         5.10 o                         
  -9  13   3          6.90          3.82         2.07 o                         
  -8  13   3          7.05         12.56         2.51 o                         
  -7  13   3         21.58         20.38         3.45 o                         
  -6  13   3         21.16         18.00         1.20 o                         
  -5  13   3        166.63        150.92         3.83 o                         
  -4  13   3          3.13          3.21         1.06 o                         
  -3  13   3         26.06         25.24         1.35 o                         
  -2  13   3         79.93         75.12         2.27 o                         
  -1  13   3          8.18         11.05         1.33 o                         
   0  13   3        190.20        180.50         4.12 o                         
   1  13   3         77.15         69.83         2.60 o                         
   2  13   3         44.14         44.22         2.67 o                         
   3  13   3          8.68          7.97         1.32 o                         
   4  13   3        217.16        218.18         6.82 o                         
   5  13   3         24.87         20.38         1.58 o                         
   6  13   3          3.09          3.60         1.31 o                         
   7  13   3          0.38          2.49         4.80 o                         
   8  13   3         41.30         36.77         9.20 o                         
   9  13   3          1.25         -2.17         4.56 o                         
  10  13   3         36.24         41.00         7.99 o                         
  11  13   3          0.01         -1.27         1.27 o                         
  12  13   3         15.63         13.55         2.54 o                         
  13  13   3          3.81          4.01         1.85 o                         
 -10  14   3         10.24         18.35         7.50 o                         
  -9  14   3          6.64         10.26         2.43 o                         
  -8  14   3          2.90          2.38         1.77 o                         
  -7  14   3          0.00          2.87         1.81 o                         
  -6  14   3        107.39        110.43         4.61 o                         
  -5  14   3         17.51         18.19         2.01 o                         
  -4  14   3         27.41         26.37         1.98 o                         
  -3  14   3         58.58         65.81         2.39 o                         
  -2  14   3         38.77         33.00         1.81 o                         
  -1  14   3         23.04         17.98         1.65 o                         
   0  14   3          4.53          3.54         1.10 o                         
   1  14   3         26.08         22.37         1.81 o                         
   2  14   3         21.86         21.88         1.92 o                         
   3  14   3         43.90         43.99         2.58 o                         
   4  14   3         28.09         27.65         1.98 o                         
   5  14   3          2.87          1.94         1.30 o                         
   6  14   3          7.85          4.67         3.84 o                         
   7  14   3         14.34         11.85         4.27 o                         
   8  14   3         33.92         32.38         9.05 o                         
   9  14   3         17.03         15.91         2.96 o                         
  10  14   3         42.92         41.55         3.98 o                         
  11  14   3          3.02          3.92         1.92 o                         
  12  14   3          0.07         -1.19         1.37 o                         
  13  14   3          5.85          6.89         2.19 o                         
  -9  15   3          0.00          8.13         6.33 o                         
  -8  15   3         81.53         81.07         7.25 o                         
  -7  15   3          1.28         -0.57         2.16 o                         
  -6  15   3         11.02         15.21         5.28 o                         
  -5  15   3          3.28          2.21         0.91 o                         
  -4  15   3          0.08          0.05         1.11 o                         
  -3  15   3         29.36         30.38         1.58 o                         
  -2  15   3         29.17         24.65         2.38 o                         
  -1  15   3          4.40          3.45         1.82 o                         
   0  15   3         46.40         47.84         2.40 o                         
   1  15   3         50.48         48.64         2.56 o                         
   2  15   3          8.21          9.72         1.49 o                         
   3  15   3          6.89         13.41         1.71 o                         
   4  15   3         15.32         17.08         1.48 o                         
   5  15   3         28.06         22.08         7.80 o                         
   6  15   3          0.01         -0.16         2.27 o                         
   7  15   3         95.54         83.12         8.99 o                         
   8  15   3         11.95         11.37         5.17 o                         
   9  15   3          9.72         13.63         2.26 o                         
  10  15   3          2.08          3.11         1.90 o                         
  11  15   3          3.15          2.45         1.80 o                         
  12  15   3          6.27          9.71         2.47 o                         
  -8  16   3         65.40         66.52         6.57 o                         
  -7  16   3        117.94        113.30         3.92 o                         
  -6  16   3          0.70         -0.67         0.67 o                         
  -5  16   3          0.40         -0.07         2.19 o                         
  -4  16   3         18.42         15.02         2.53 o                         
  -3  16   3          3.85          4.07         2.53 o                         
  -2  16   3         11.15         10.59         1.24 o                         
  -1  16   3         78.97         82.03         2.92 o                         
   0  16   3          1.32          5.96         1.32 o                         
   1  16   3         54.88         67.86         3.30 o                         
   2  16   3        254.79        270.34        10.25 o                         
   3  16   3         34.06         33.82         2.54 o                         
   4  16   3         10.30         11.04         2.46 o                         
   5  16   3         77.03         80.75         6.09 o                         
   6  16   3          2.80          1.70         1.53 o                         
   7  16   3          0.26          1.76         2.17 o                         
   8  16   3         13.42         14.77         2.06 o                         
   9  16   3         13.09         16.10         2.75 o                         
  10  16   3          5.52          5.47         2.02 o                         
  11  16   3         69.22         72.30         5.37 o                         
  12  16   3         30.36         41.40         4.08 o                         
  -8  17   3         15.87         22.66         3.53 o                         
  -7  17   3         15.68         17.10         3.27 o                         
  -6  17   3         26.81         27.66         2.40 o                         
  -5  17   3          0.13          4.22         3.68 o                         
  -4  17   3          4.97          1.63         3.60 o                         
  -3  17   3         28.54         31.61         2.42 o                         
  -2  17   3         32.02         31.41         2.45 o                         
  -1  17   3         22.48         21.85         2.23 o                         
   0  17   3        278.36        278.71         8.67 o                         
   1  17   3         52.30         55.53         4.97 o                         
   2  17   3        194.10        181.27         8.31 o                         
   3  17   3          3.91          4.93         1.34 o                         
   4  17   3         45.48         44.98         2.69 o                         
   5  17   3          5.96         -0.48         2.49 o                         
   6  17   3          3.59          4.13         1.02 o                         
   7  17   3          0.10         -2.37         2.37 o                         
   8  17   3          0.61          0.76         1.67 o                         
   9  17   3          6.51          5.91         2.18 o                         
  10  17   3         28.40         33.17         3.96 o                         
  11  17   3         17.53         19.39         3.16 o                         
  -8  18   3         13.61         19.45         3.16 o                         
  -7  18   3          0.85          2.12         2.01 o                         
  -6  18   3          7.60         10.09         1.47 o                         
  -5  18   3         25.23         22.73         2.01 o                         
  -4  18   3          7.59         10.16         3.42 o                         
  -3  18   3          3.83          9.58         3.34 o                         
  -2  18   3         33.32         32.28         4.76 o                         
  -1  18   3          1.22         -0.01         1.04 o                         
   0  18   3        113.44        100.43         5.11 o                         
   1  18   3         23.37         22.15         2.40 o                         
   2  18   3         26.18         23.86         3.72 o                         
   3  18   3          0.34          2.70         1.17 o                         
   4  18   3          2.97          5.37         2.64 o                         
   5  18   3         33.38         36.94         4.71 o                         
   6  18   3          3.78          3.68         2.36 o                         
   7  18   3          8.43         11.56         2.59 o                         
   8  18   3          0.48         -0.04         1.58 o                         
   9  18   3          2.06          2.51         1.90 o                         
  10  18   3          9.00         11.84         2.69 o                         
  -8  19   3          0.48          0.49         2.03 o                         
  -7  19   3          0.00         -0.50         1.89 o                         
  -6  19   3         38.67         37.46         3.27 o                         
  -5  19   3        151.96        148.25         7.02 o                         
  -4  19   3          1.19         -1.74         4.62 o                         
  -3  19   3         13.90         14.66         2.05 o                         
  -2  19   3          0.01         -1.24         1.24 o                         
  -1  19   3         47.03         48.59         3.21 o                         
   0  19   3          0.15         -0.25         1.08 o                         
   1  19   3         27.46         27.74         2.97 o                         
   2  19   3          0.02         -0.06         1.76 o                         
   3  19   3         10.54         12.30         1.31 o                         
   4  19   3          6.46          6.24         3.43 o                         
   5  19   3          7.01          8.21         1.28 o                         
   6  19   3         24.02         24.74         3.46 o                         
   7  19   3          2.06          4.44         2.04 o                         
   8  19   3         12.85         14.53         2.76 o                         
   9  19   3          0.87          0.49         1.84 o                         
  -7  20   3          1.00         -0.05         1.89 o                         
  -6  20   3          8.96          9.93         2.55 o                         
  -5  20   3         74.35         76.66         4.39 o                         
  -4  20   3         27.22         31.27         2.92 o                         
  -3  20   3        194.12        206.19         9.62 o                         
  -2  20   3          5.91          5.18         1.72 o                         
  -1  20   3          2.88          1.81         3.90 o                         
   0  20   3          2.87          3.16         3.08 o                         
   1  20   3          1.70         -0.48         1.27 o                         
   2  20   3         45.78         48.65         4.21 o                         
   3  20   3          2.46          2.47         1.67 o                         
   4  20   3          8.39          7.54         2.24 o                         
   5  20   3          0.00          1.16         0.87 o                         
   6  20   3          1.35         -1.18         1.52 o                         
   7  20   3         15.50         15.57         2.96 o                         
   8  20   3         16.80         17.99         3.26 o                         
  -7  21   3          0.43          0.06         1.72 o                         
  -6  21   3          0.19          5.04         2.22 o                         
  -5  21   3         10.81         11.95         1.53 o                         
  -4  21   3         20.07         23.29         2.68 o                         
  -3  21   3          4.16          4.69         1.62 o                         
  -2  21   3         30.57         29.63         3.19 o                         
  -1  21   3          8.31          5.81         1.93 o                         
   0  21   3         63.06         61.32         4.62 o                         
   1  21   3         27.26         25.89         3.18 o                         
   2  21   3          0.32          0.99         1.64 o                         
   3  21   3          8.21          5.62         2.13 o                         
   4  21   3         51.83         51.78         2.86 o                         
   5  21   3          0.06          0.40         1.44 o                         
   6  21   3          9.73         15.70         2.90 o                         
   7  21   3         11.54         12.69         2.73 o                         
  -6  22   3         21.35         18.06         2.94 o                         
  -5  22   3          6.39          8.18         1.38 o                         
  -4  22   3          0.63         -1.04         1.04 o                         
  -3  22   3         10.78          9.34         2.08 o                         
  -2  22   3          7.93          8.77         2.03 o                         
  -1  22   3         32.41         34.21         3.66 o                         
   0  22   3         26.95         30.22         3.40 o                         
   1  22   3          0.81          0.76         1.61 o                         
   2  22   3         71.79         69.75         5.23 o                         
   3  22   3         16.45         19.13         2.04 o                         
   4  22   3          0.54         -0.54         1.34 o                         
   5  22   3          0.73          3.22         2.06 o                         
   6  22   3          4.49          3.56         2.18 o                         
  -4  23   3          0.14          2.59         1.18 o                         
  -3  23   3          2.03          4.81         1.58 o                         
  -2  23   3         19.78         24.58         3.03 o                         
  -1  23   3          5.50          7.95         2.11 o                         
   0  23   3          2.91          3.35         1.81 o                         
   1  23   3         56.60         69.34         5.24 o                         
   2  23   3          0.00          0.12         1.17 o                         
   3  23   3         32.03         30.37         2.36 o                         
   4  23   3          6.58         10.27         1.53 o                         
 -14   0   4         24.82         20.49         6.29 o                         
 -12   0   4         20.66         17.37         4.95 o                         
 -10   0   4        113.44        118.31         4.07 o                         
  -8   0   4        140.48        133.26         5.49 o                         
  -6   0   4         74.31        112.36         3.29 o                         
  -4   0   4          3.57          2.29         0.67 o                         
  -2   0   4       6662.61       6861.17        87.90 o                         
   0   0   4       3282.85       3385.72        44.00 o                         
   2   0   4        301.81        299.37         4.53 o                         
   4   0   4        314.12        330.25         5.43 o                         
   6   0   4        503.17        488.84         8.39 o                         
   8   0   4          6.03          2.68         1.24 o                         
  10   0   4         34.63         24.80         2.15 o                         
  12   0   4        670.24        693.37        32.76 o                         
 -14   1   4          9.71          8.64         3.47 o                         
 -13   1   4          5.39          3.96         2.70 o                         
 -12   1   4          1.78          0.72         2.04 o                         
 -11   1   4          3.05          2.90         1.14 o                         
 -10   1   4          2.78          2.06         0.93 o                         
  -9   1   4         80.95         72.11         2.80 o                         
  -8   1   4        209.48        233.19         4.47 o                         
  -7   1   4         61.04         59.52         1.93 o                         
  -6   1   4        410.47        415.16         5.48 o                         
  -5   1   4          5.81          8.54         0.69 o                         
  -4   1   4        576.55        544.30         5.80 o                         
  -3   1   4        124.83        113.39         1.65 o                         
  -2   1   4       1527.38       1573.81        13.62 o                         
  -1   1   4         64.10         60.32         1.15 o                         
   0   1   4         11.57          7.88         0.39 o                         
   1   1   4         19.79         20.57         0.55 o                         
   2   1   4         41.38         41.36         0.85 o                         
   3   1   4        324.34        351.13         3.86 o                         
   4   1   4        783.37        807.38         8.06 o                         
   5   1   4       1219.17       1231.64        11.92 o                         
   6   1   4         34.85         20.84         0.96 o                         
   7   1   4        384.92        355.72         5.23 o                         
   8   1   4          1.85          1.36         0.61 o                         
   9   1   4          0.09          0.68         0.86 o                         
  10   1   4          0.17         -0.21         1.20 o                         
  11   1   4          7.70          6.44         1.77 o                         
  12   1   4          0.00          0.92         2.51 o                         
  13   1   4          0.39          0.06         5.36 o                         
 -14   2   4         82.99         91.47         7.39 o                         
 -13   2   4         21.29         15.16         4.66 o                         
 -12   2   4          3.44          2.94         2.39 o                         
 -11   2   4        121.13        112.00         3.90 o                         
 -10   2   4         28.57         26.40         1.99 o                         
  -9   2   4        118.91        112.43         3.08 o                         
  -8   2   4          0.24          0.75         0.84 o                         
  -7   2   4          3.26          2.38         0.65 o                         
  -6   2   4          0.93          1.64         0.48 o                         
  -5   2   4         22.36         25.63         1.05 o                         
  -4   2   4          0.25          1.70         0.30 o                         
  -3   2   4        152.49        137.99         2.48 o                         
  -2   2   4       1525.09       1496.65        14.47 o                         
  -1   2   4       5314.49       5603.80        55.68 o                         
   0   2   4          7.95          5.18         0.37 o                         
   1   2   4          0.36          3.48         0.27 o                         
   2   2   4        459.53        481.27         4.76 o                         
   3   2   4        917.09       1001.03         9.64 o                         
   4   2   4        450.16        562.28         6.03 o                         
   5   2   4          9.69         14.02         0.82 o                         
   6   2   4       1127.06       1127.17        11.57 o                         
   7   2   4        150.62        124.98         2.35 o                         
   8   2   4         19.09         14.60         1.01 o                         
   9   2   4        701.84        692.30        14.54 o                         
  10   2   4          0.57         -0.68         1.27 o                         
  11   2   4         24.37         23.53         3.02 o                         
  12   2   4         15.32         15.47         1.22 o                         
  13   2   4          0.80          6.49         2.79 o                         
 -14   3   4          5.80          9.03         3.28 o                         
 -13   3   4          0.69         -1.51         2.19 o                         
 -12   3   4         50.89         47.21         8.37 o                         
 -11   3   4         84.66         69.09         3.23 o                         
 -10   3   4          7.33          3.26         1.25 o                         
  -9   3   4        233.94        235.57         6.11 o                         
  -8   3   4        104.38        109.31         3.23 o                         
  -7   3   4        160.60        164.25         3.23 o                         
  -6   3   4        129.16        111.92         2.76 o                         
  -5   3   4        187.06        182.08         2.68 o                         
  -4   3   4        692.35        711.17         7.60 o                         
  -3   3   4         88.61        100.09         1.79 o                         
  -2   3   4       1350.99       1415.09        14.03 o                         
  -1   3   4        866.89        859.63         8.94 o                         
   0   3   4          6.69         14.40         0.58 o                         
   1   3   4        138.10        189.56         2.23 o                         
   2   3   4       1421.86       1672.59        14.55 o                         
   3   3   4          5.46          7.62         0.43 o                         
   4   3   4         49.45         44.89         0.94 o                         
   5   3   4         23.62         25.84         0.78 o                         
   6   3   4         22.82         32.09         1.33 o                         
   7   3   4        991.58        963.67        13.61 o                         
   8   3   4        369.13        355.88         5.99 o                         
   9   3   4         69.12         59.40         2.88 o                         
  10   3   4        146.77        146.77         5.60 o                         
  11   3   4        109.11        118.54         4.21 o                         
  12   3   4         60.44         67.60         8.07 o                         
  13   3   4          7.69          3.46         2.59 o                         
 -13   4   4          7.40         -0.09         3.56 o                         
 -12   4   4          6.96         12.52         3.75 o                         
 -11   4   4         11.41          8.19         2.29 o                         
 -10   4   4        236.91        226.85         5.96 o                         
  -9   4   4          2.62          0.27         1.15 o                         
  -8   4   4         10.56          6.96         1.26 o                         
  -7   4   4         33.45         38.03         1.60 o                         
  -6   4   4        250.91        265.75         5.20 o                         
  -5   4   4        196.58        171.66         2.73 o                         
  -4   4   4        421.78        474.66         5.43 o                         
  -3   4   4        272.58        328.87         4.26 o                         
  -2   4   4         18.45         24.58         1.06 o                         
  -1   4   4       1245.98       1309.41        12.89 o                         
   0   4   4        270.90        312.30         3.53 o                         
   1   4   4       2764.81       2967.08        27.07 o                         
   2   4   4        487.96        592.16         6.24 o                         
   3   4   4         72.54         51.26         1.41 o                         
   4   4   4          0.74          0.79         0.52 o                         
   5   4   4         98.08         93.26         1.76 o                         
   6   4   4       1005.67        979.66        12.96 o                         
   7   4   4          6.08          3.58         1.07 o                         
   8   4   4         28.65         25.21         1.33 o                         
   9   4   4        153.90        150.77         3.95 o                         
  10   4   4          1.02          7.06         1.83 o                         
  11   4   4         11.45         12.37         2.26 o                         
  12   4   4          1.12          3.77         2.53 o                         
  13   4   4          1.15          0.96         2.51 o                         
 -14   5   4          2.72          2.52         1.00 o                         
 -13   5   4          0.07          0.55         2.16 o                         
 -12   5   4         18.77         16.38         3.59 o                         
 -11   5   4          0.11         -2.50         2.81 o                         
 -10   5   4         25.57         26.80         2.12 o                         
  -9   5   4         31.24         23.81         2.00 o                         
  -8   5   4          2.13          1.33         0.96 o                         
  -7   5   4        230.43        228.04         5.30 o                         
  -6   5   4         27.91         23.46         1.04 o                         
  -5   5   4        424.53        425.78         5.35 o                         
  -4   5   4         15.26         26.52         1.10 o                         
  -3   5   4        140.64        126.04         2.24 o                         
  -2   5   4        124.57        144.35         2.35 o                         
  -1   5   4        879.94        938.11         9.08 o                         
   0   5   4        346.99        440.00         4.51 o                         
   1   5   4          6.06          3.80         0.44 o                         
   2   5   4        772.62        783.61         8.86 o                         
   3   5   4       1568.80       1705.20        16.98 o                         
   4   5   4         23.68         11.31         0.79 o                         
   5   5   4        623.79        561.45         8.17 o                         
   6   5   4        172.12        181.31         3.75 o                         
   7   5   4        493.09        468.73         7.81 o                         
   8   5   4        430.45        423.93         7.95 o                         
   9   5   4         76.98         80.41         5.51 o                         
  10   5   4         59.57         62.11         3.37 o                         
  11   5   4          0.19          0.65         1.11 o                         
  12   5   4          5.43          4.95         1.87 o                         
  13   5   4          6.45          6.90         1.78 o                         
 -13   6   4         24.77         26.62         3.99 o                         
 -12   6   4          4.59          1.96         2.98 o                         
 -11   6   4          4.98          3.47         5.19 o                         
 -10   6   4          0.47          2.46         1.31 o                         
  -9   6   4        161.04        155.13         5.11 o                         
  -8   6   4          7.88          8.61         1.36 o                         
  -7   6   4        922.40        917.64        14.75 o                         
  -6   6   4        105.08        114.86         3.13 o                         
  -5   6   4        154.90        162.61         3.06 o                         
  -4   6   4        392.36        382.59         5.19 o                         
  -3   6   4         85.23        112.04         2.11 o                         
  -2   6   4        826.17        832.22         9.49 o                         
  -1   6   4        356.93        371.56         4.35 o                         
   0   6   4         20.87         11.66         1.07 o                         
   1   6   4        825.08        848.63         8.15 o                         
   2   6   4        377.31        437.26         6.14 o                         
   3   6   4         27.55         24.89         1.56 o                         
   4   6   4         10.24         10.66         1.14 o                         
   5   6   4        539.82        588.38         8.79 o                         
   6   6   4         57.78         58.79         2.56 o                         
   7   6   4        542.67        486.09         9.06 o                         
   8   6   4         21.70         20.41         1.52 o                         
   9   6   4         73.34         67.46         3.26 o                         
  10   6   4         22.54         24.48         2.88 o                         
  11   6   4         48.69         55.82         7.04 o                         
  12   6   4          2.96          4.68         1.24 o                         
  13   6   4         13.35         16.14         2.73 o                         
 -13   7   4          1.02          3.13         2.26 o                         
 -12   7   4          0.96         -1.71         3.78 o                         
 -11   7   4        109.16        111.69         6.67 o                         
 -10   7   4         30.32         26.12         2.39 o                         
  -9   7   4         69.77         63.95         4.19 o                         
  -8   7   4         74.77         68.04         3.01 o                         
  -7   7   4        162.89        147.37         4.44 o                         
  -6   7   4         82.98         87.51         3.29 o                         
  -5   7   4        146.28        143.12         2.98 o                         
  -4   7   4        332.20        304.18         4.29 o                         
  -3   7   4        476.93        527.53         6.26 o                         
  -2   7   4        873.14        879.27         9.79 o                         
  -1   7   4        843.24        892.72         9.35 o                         
   0   7   4        212.13        305.92         4.62 o                         
   1   7   4          8.84         10.34         0.88 o                         
   2   7   4        521.69        566.74         7.04 o                         
   3   7   4         21.20         18.28         1.42 o                         
   4   7   4          0.90          2.71         0.81 o                         
   5   7   4        548.71        542.72         8.36 o                         
   6   7   4         50.38         39.26         2.28 o                         
   7   7   4         84.23         86.68         3.05 o                         
   8   7   4        145.30        142.26         4.11 o                         
   9   7   4        265.15        238.52         6.46 o                         
  10   7   4         15.31         25.93         6.34 o                         
  11   7   4          9.91          2.41         4.82 o                         
  12   7   4         18.97         18.82         2.13 o                         
  13   7   4          0.70          2.27         1.15 o                         
  14   7   4         13.32         13.98         1.78 o                         
 -13   8   4         62.91         58.14        10.18 o                         
 -12   8   4         21.30         17.98         3.10 o                         
 -11   8   4         25.56         20.24         3.08 o                         
 -10   8   4         12.41          9.80         3.08 o                         
  -9   8   4         17.22         19.53         1.65 o                         
  -8   8   4         66.36         73.50         3.01 o                         
  -7   8   4          6.03          6.22         1.36 o                         
  -6   8   4         12.95         11.51         0.95 o                         
  -5   8   4         78.37         64.62         3.08 o                         
  -4   8   4         33.04         33.83         1.57 o                         
  -3   8   4         17.44         19.72         0.86 o                         
  -2   8   4         71.45         73.16         2.24 o                         
  -1   8   4        130.11        164.71         2.99 o                         
   0   8   4        243.31        212.20         3.77 o                         
   1   8   4        277.70        358.29         5.01 o                         
   2   8   4         36.84         28.77         1.19 o                         
   3   8   4        452.89        460.61         7.52 o                         
   4   8   4         25.93         23.56         1.79 o                         
   5   8   4        180.53        166.51         4.88 o                         
   6   8   4        104.78         97.16         3.40 o                         
   7   8   4        365.42        328.18         8.04 o                         
   8   8   4        194.30        192.62         5.59 o                         
   9   8   4          2.79          2.06         1.94 o                         
  10   8   4        365.14        366.69        17.71 o                         
  11   8   4         37.61         41.81         6.16 o                         
  12   8   4         13.89         19.98         3.70 o                         
  13   8   4          1.42          0.27         1.06 o                         
  14   8   4         46.64         51.88         3.49 o                         
 -15   9   4          0.09          1.14         1.56 o                         
 -12   9   4         25.82         26.11         7.51 o                         
 -11   9   4         42.20         42.61         8.49 o                         
 -10   9   4          0.36          4.00         4.21 o                         
  -9   9   4         30.94         30.65         3.24 o                         
  -8   9   4         24.69         23.90         1.80 o                         
  -7   9   4          0.24          0.43         0.44 o                         
  -6   9   4          0.91          0.38         0.72 o                         
  -5   9   4         33.58         39.41         1.50 o                         
  -4   9   4        839.34        837.56        10.76 o                         
  -3   9   4        295.48        308.25         4.55 o                         
  -2   9   4        299.64        282.87         4.48 o                         
  -1   9   4         35.07         51.64         1.98 o                         
   0   9   4        178.55        183.53         4.17 o                         
   1   9   4        121.52        133.12         3.00 o                         
   2   9   4        305.32        277.81         5.17 o                         
   3   9   4        168.81        181.17         3.80 o                         
   4   9   4          0.41          0.71         1.21 o                         
   5   9   4        357.38        361.59         6.98 o                         
   6   9   4        158.77        157.35         5.18 o                         
   7   9   4         43.90         48.18         3.44 o                         
   8   9   4        170.48        165.25         4.89 o                         
   9   9   4        151.39        160.51         8.35 o                         
  10   9   4         74.15         90.32         5.18 o                         
  11   9   4        163.02        195.20         9.14 o                         
  12   9   4         30.03         36.41         2.98 o                         
  13   9   4         19.31         20.27         2.37 o                         
  14   9   4          0.56          2.05         1.36 o                         
 -15  10   4          1.63         -0.21         1.43 o                         
 -12  10   4          0.15         -2.54         3.93 o                         
 -11  10   4          8.36         10.51         5.82 o                         
 -10  10   4         53.31         43.27         8.74 o                         
  -9  10   4         66.55         62.16         3.06 o                         
  -8  10   4          1.43          2.91         0.79 o                         
  -7  10   4         17.46         17.39         0.99 o                         
  -6  10   4        309.83        290.87         6.31 o                         
  -5  10   4          9.52         12.64         1.13 o                         
  -4  10   4        144.62        150.95         4.06 o                         
  -3  10   4         26.27         29.74         1.29 o                         
  -2  10   4          0.00          0.17         0.98 o                         
  -1  10   4        949.32        963.21        12.54 o                         
   0  10   4         13.95         14.66         2.08 o                         
   1  10   4        672.57        616.05         8.30 o                         
   2  10   4         46.26         48.37         2.32 o                         
   3  10   4         21.62         19.59         1.15 o                         
   4  10   4        879.43        910.72        14.98 o                         
   5  10   4          1.44          2.97         1.08 o                         
   6  10   4        178.76        175.68         4.86 o                         
   7  10   4         70.06         59.12         4.63 o                         
   8  10   4         44.68         34.48         3.24 o                         
   9  10   4         52.88         54.85         6.13 o                         
  10  10   4          4.03          4.08         1.54 o                         
  11  10   4          4.22         11.63         6.54 o                         
  12  10   4         36.83         40.93         3.46 o                         
  13  10   4         11.39         13.38         2.20 o                         
  14  10   4          9.40          7.43         1.80 o                         
 -11  11   4          3.96          1.48         4.14 o                         
 -10  11   4          5.01          3.39         4.84 o                         
  -9  11   4          0.16          0.68         1.64 o                         
  -8  11   4          1.15          8.61         5.16 o                         
  -7  11   4         53.48         53.84         2.68 o                         
  -6  11   4         54.72         55.13         2.45 o                         
  -5  11   4         37.61         32.51         1.38 o                         
  -4  11   4        141.92        136.88         3.48 o                         
  -3  11   4          3.87          4.34         0.95 o                         
  -2  11   4        220.20        202.68         3.87 o                         
  -1  11   4        169.82        159.30         3.83 o                         
   0  11   4          1.38         -0.17         1.03 o                         
   1  11   4        100.32        103.39         2.98 o                         
   2  11   4         38.63         46.83         2.49 o                         
   3  11   4        313.09        306.03         5.55 o                         
   4  11   4        122.77        128.91         4.02 o                         
   5  11   4        164.22        149.20         5.31 o                         
   6  11   4          2.32          1.75         0.92 o                         
   7  11   4         14.79         13.60         2.47 o                         
   8  11   4          9.80          9.21         1.75 o                         
   9  11   4         15.51         19.45         5.81 o                         
  10  11   4         20.88         25.68         3.52 o                         
  11  11   4        101.78        108.38        17.10 o                         
  12  11   4          0.87          0.17         1.43 o                         
  13  11   4         38.28         47.45         3.75 o                         
  14  11   4          5.82          5.28         1.72 o                         
 -11  12   4         42.94         37.95         8.81 o                         
 -10  12   4         82.85         85.91        12.75 o                         
  -9  12   4          5.64          6.60         2.15 o                         
  -8  12   4         17.05         18.30         2.63 o                         
  -7  12   4          4.15          4.13         1.10 o                         
  -6  12   4          0.42          0.63         1.77 o                         
  -5  12   4          6.01          4.14         0.80 o                         
  -4  12   4         72.60         71.80         2.30 o                         
  -3  12   4          6.81          7.09         0.92 o                         
  -2  12   4          0.36          0.61         0.78 o                         
  -1  12   4         10.26          8.43         0.93 o                         
   0  12   4        333.34        330.24         6.19 o                         
   1  12   4          5.95          3.08         1.15 o                         
   2  12   4         11.84         12.34         1.51 o                         
   3  12   4          4.18          2.03         0.85 o                         
   4  12   4        391.80        372.81         9.29 o                         
   5  12   4         14.21         14.92         2.18 o                         
   6  12   4         46.34         49.44         2.89 o                         
   7  12   4         33.93         33.02         1.43 o                         
   8  12   4          4.07         -0.30         4.87 o                         
   9  12   4          3.23          3.76         1.62 o                         
  10  12   4         16.94         12.59         2.21 o                         
  11  12   4          4.10          4.18         1.66 o                         
  12  12   4          4.04          4.20         1.82 o                         
  13  12   4         17.66         20.66         2.74 o                         
  14  12   4          5.72          7.24         1.88 o                         
 -10  13   4         32.13         22.37         7.63 o                         
  -9  13   4         22.60         24.51         3.02 o                         
  -8  13   4        239.19        238.28        15.53 o                         
  -7  13   4         18.08         20.27         1.31 o                         
  -6  13   4         30.90         32.71         2.00 o                         
  -5  13   4         15.61         15.76         1.22 o                         
  -4  13   4          6.56          7.61         0.92 o                         
  -3  13   4         21.51         22.63         1.77 o                         
  -2  13   4         25.77         24.47         1.37 o                         
  -1  13   4          4.89          4.56         0.91 o                         
   0  13   4        180.20        172.00         4.45 o                         
   1  13   4         97.07         92.02         3.10 o                         
   2  13   4        286.48        272.43         5.64 o                         
   3  13   4         11.10         12.08         1.06 o                         
   4  13   4        125.12        119.18         4.33 o                         
   5  13   4         53.92         58.66         3.50 o                         
   6  13   4          2.99          3.37         1.39 o                         
   7  13   4         11.55         11.22         0.91 o                         
   8  13   4         98.91        107.71         5.62 o                         
   9  13   4        115.77        126.80         6.37 o                         
  10  13   4        128.95        147.33         9.68 o                         
  11  13   4         32.87         35.43         3.73 o                         
  12  13   4          1.40          2.51         1.55 o                         
  13  13   4          0.89          0.80         1.43 o                         
 -10  14   4         20.81         28.32         8.10 o                         
  -9  14   4          1.55          1.04         1.85 o                         
  -8  14   4          7.81          3.71         2.14 o                         
  -7  14   4          6.78          6.50         1.34 o                         
  -6  14   4          8.34         -0.36         3.67 o                         
  -5  14   4         52.25         51.57         2.10 o                         
  -4  14   4         34.69         40.00         2.25 o                         
  -3  14   4        120.68        110.84         2.92 o                         
  -2  14   4          0.36          1.06         1.22 o                         
  -1  14   4          4.58          4.23         1.41 o                         
   0  14   4         10.64         11.08         1.66 o                         
   1  14   4          9.63          6.67         1.43 o                         
   2  14   4          9.26          9.20         1.44 o                         
   3  14   4         21.59         23.82         1.44 o                         
   4  14   4          1.05          1.71         1.58 o                         
   5  14   4          9.99         16.39         2.24 o                         
   6  14   4        308.68        291.12        21.87 o                         
   7  14   4         10.34         11.21         1.01 o                         
   8  14   4         34.52         41.01         3.58 o                         
   9  14   4         18.46         21.94         2.59 o                         
  10  14   4        113.42        128.29         7.28 o                         
  11  14   4          0.19          0.54         1.59 o                         
  12  14   4         11.65         14.24         2.54 o                         
  13  14   4          3.22          2.02         1.67 o                         
  -9  15   4          2.27          2.62         3.21 o                         
  -8  15   4          1.89          2.75         3.59 o                         
  -7  15   4          6.31          8.83         1.78 o                         
  -6  15   4         41.66         43.42         3.09 o                         
  -5  15   4         22.74         24.22         2.23 o                         
  -4  15   4         10.00          7.32         1.29 o                         
  -3  15   4        113.97        115.62         4.71 o                         
  -2  15   4          0.98         -0.22         0.98 o                         
  -1  15   4          0.63         -0.66         0.78 o                         
   0  15   4         68.69         72.12         3.32 o                         
   1  15   4         43.53         44.19         2.35 o                         
   2  15   4         11.40          7.21         1.77 o                         
   3  15   4         80.72         84.57         5.08 o                         
   4  15   4          0.11         -1.34         3.50 o                         
   5  15   4          9.86          8.31         4.27 o                         
   6  15   4         29.64         30.08         6.01 o                         
   7  15   4         48.83         48.92         3.63 o                         
   8  15   4         22.33         25.82         2.88 o                         
   9  15   4         13.79         17.83         4.33 o                         
  10  15   4         97.72        107.38         6.64 o                         
  11  15   4         19.64         15.09         2.77 o                         
  12  15   4         23.52         25.84         3.40 o                         
  -9  16   4          1.87          3.10         2.25 o                         
  -8  16   4          1.94          2.56         4.21 o                         
  -7  16   4         20.55         21.88         1.98 o                         
  -6  16   4          1.81         -4.20         4.20 o                         
  -5  16   4          7.41          6.51         1.49 o                         
  -4  16   4         70.76         77.01         3.73 o                         
  -3  16   4          6.37          9.36         1.44 o                         
  -2  16   4          0.28          3.92         2.91 o                         
  -1  16   4         41.15         37.94         2.54 o                         
   0  16   4          0.12          1.80         0.90 o                         
   1  16   4         19.04         19.17         1.80 o                         
   2  16   4          0.27          0.25         2.51 o                         
   3  16   4         45.89         42.07         2.37 o                         
   4  16   4         26.36         32.81         7.37 o                         
   5  16   4         84.46         83.91         8.85 o                         
   6  16   4          3.11          1.32         2.54 o                         
   7  16   4          0.06          1.24         1.61 o                         
   8  16   4          0.00         -2.14         3.71 o                         
   9  16   4          9.67         11.50         2.43 o                         
  10  16   4         64.97         61.64         4.94 o                         
  11  16   4          5.93          7.96         2.42 o                         
  12  16   4         30.14         38.86         4.06 o                         
  -9  17   4         34.10         42.04         4.82 o                         
  -8  17   4          8.31          9.72         2.69 o                         
  -7  17   4          0.01          2.80         2.09 o                         
  -6  17   4          4.71          4.59         1.08 o                         
  -5  17   4         49.01         47.43         4.11 o                         
  -4  17   4         15.80         17.64         1.80 o                         
  -3  17   4         30.42         30.80         2.42 o                         
  -2  17   4         69.08         69.65         3.68 o                         
  -1  17   4         51.28         42.42         2.78 o                         
   0  17   4         29.64         28.29         2.19 o                         
   1  17   4         34.37         33.89         2.31 o                         
   2  17   4          0.53          0.82         0.80 o                         
   3  17   4         76.39         66.07         3.18 o                         
   4  17   4          0.00          0.35         1.14 o                         
   5  17   4        148.42        152.17         5.92 o                         
   6  17   4         27.62         26.42         3.46 o                         
   7  17   4          9.23         10.60         1.95 o                         
   8  17   4         27.46         26.59         3.34 o                         
   9  17   4         12.30         10.73         2.58 o                         
  10  17   4         37.73         34.93         4.01 o                         
  11  17   4          0.08         -0.45         1.54 o                         
  -9  18   4         42.47         36.43         4.32 o                         
  -8  18   4         14.30         16.60         3.13 o                         
  -7  18   4         31.76         43.46         4.70 o                         
  -6  18   4          4.46          6.45         4.15 o                         
  -5  18   4          0.33         -1.20         2.74 o                         
  -4  18   4         38.95         40.93         6.97 o                         
  -3  18   4         20.07         20.47         2.49 o                         
  -2  18   4        212.61        217.00         7.50 o                         
  -1  18   4         29.28         31.09         3.14 o                         
   0  18   4          7.40          6.89         1.53 o                         
   1  18   4         83.62         83.18         6.86 o                         
   2  18   4         22.76         22.84         2.06 o                         
   3  18   4         10.32         12.09         1.92 o                         
   4  18   4          0.72          1.69         1.58 o                         
   5  18   4          4.94          3.09         3.34 o                         
   6  18   4         30.65         28.20         1.84 o                         
   7  18   4        114.01        122.22         7.33 o                         
   8  18   4          0.20          1.91         1.83 o                         
   9  18   4          6.84          6.27         2.38 o                         
  10  18   4         46.62         53.11         4.79 o                         
  -8  19   4          3.62          3.84         2.26 o                         
  -7  19   4         29.44         36.09         4.20 o                         
  -6  19   4         19.87         20.94         1.98 o                         
  -5  19   4         38.46         41.94         3.01 o                         
  -4  19   4         42.97         50.01         7.17 o                         
  -3  19   4          5.22          3.80         2.15 o                         
  -2  19   4         63.29         63.42         3.60 o                         
  -1  19   4          0.85          0.57         1.20 o                         
   0  19   4        118.28        110.14         5.18 o                         
   1  19   4          2.41         -0.64         3.62 o                         
   2  19   4         93.81         87.77         4.47 o                         
   3  19   4          0.03         10.41         4.37 o                         
   4  19   4          3.33          0.79         3.04 o                         
   5  19   4         20.77         18.04         3.02 o                         
   6  19   4         36.04         33.31         3.73 o                         
   7  19   4         28.36         29.98         3.76 o                         
   8  19   4         34.11         44.89         4.49 o                         
   9  19   4          0.62          0.13         1.74 o                         
  -8  20   4          4.38          6.39         2.45 o                         
  -7  20   4          0.22          4.54         2.11 o                         
  -6  20   4         42.84         41.24         4.71 o                         
  -5  20   4          3.12          1.57         1.18 o                         
  -4  20   4         20.96         27.28         2.76 o                         
  -3  20   4         25.88         23.53         2.68 o                         
  -2  20   4         35.48         34.85         3.33 o                         
  -1  20   4         13.67         15.19         2.30 o                         
   0  20   4          5.16          3.44         1.66 o                         
   1  20   4          0.22         -0.09         1.53 o                         
   2  20   4         94.71        106.87         6.49 o                         
   3  20   4         19.35         14.49         2.69 o                         
   4  20   4         74.64         70.90         5.34 o                         
   5  20   4          5.14          6.73         2.17 o                         
   6  20   4         13.98         16.22         2.95 o                         
   7  20   4          8.73         11.31         2.68 o                         
   8  20   4          9.82         12.87         2.78 o                         
  -7  21   4          4.03          6.41         2.32 o                         
  -6  21   4         13.55         19.90         3.33 o                         
  -5  21   4          0.89         -0.77         1.07 o                         
  -4  21   4         98.46         97.19         5.42 o                         
  -3  21   4          0.80         -0.03         1.23 o                         
  -2  21   4         17.31         11.30         2.24 o                         
  -1  21   4          2.37          2.22         1.56 o                         
   0  21   4          0.08          0.58         1.55 o                         
   1  21   4         18.07         18.19         2.87 o                         
   2  21   4          6.24          6.26         1.97 o                         
   3  21   4          1.17          2.32         1.75 o                         
   4  21   4          4.51          1.40         1.81 o                         
   5  21   4         46.57         45.20         2.62 o                         
   6  21   4          2.10          1.62         1.80 o                         
   7  21   4          8.25          7.25         2.41 o                         
  -6  22   4          2.69          1.63         2.07 o                         
  -5  22   4          6.28          5.22         1.48 o                         
  -4  22   4          9.19         10.04         1.88 o                         
  -3  22   4          2.13          2.54         1.56 o                         
  -2  22   4         46.19         39.04         3.70 o                         
  -1  22   4          0.98          1.23         1.55 o                         
   0  22   4          3.78          1.30         1.69 o                         
   1  22   4          8.44         10.31         2.46 o                         
   2  22   4          0.02          1.47         1.63 o                         
   3  22   4          3.74          2.72         1.86 o                         
   4  22   4          0.48          1.49         1.01 o                         
  -4  23   4          0.24          2.22         1.38 o                         
  -3  23   4         10.48         10.95         2.10 o                         
  -2  23   4          1.54          1.91         1.61 o                         
  -1  23   4         73.41         77.52         5.29 o                         
   0  23   4          5.89          2.36         1.76 o                         
   1  23   4          0.16         -1.43         1.43 o                         
   2  23   4          3.06          4.65         1.95 o                         
   3  23   4          3.70          1.23         1.19 o                         
 -13   0   5         61.90         52.28         8.17 o                         
 -11   0   5        284.28        284.72         8.05 o                         
  -9   0   5        281.72        274.27         7.28 o                         
  -7   0   5        944.28        885.56        14.56 o                         
  -5   0   5         60.84         44.50         1.74 o                         
  -3   0   5       1942.06       2105.16        25.76 o                         
  -1   0   5       2892.69       2659.50        35.27 o                         
   1   0   5        178.36        200.83         3.78 o                         
   3   0   5        418.07        452.98         6.77 o                         
   5   0   5         61.09         74.76         2.12 o                         
   7   0   5        295.83        305.44         6.96 o                         
   9   0   5         10.17         10.47         0.91 o                         
  11   0   5         17.63         16.56         4.78 o                         
  13   0   5         70.71         55.18         8.31 o                         
 -14   1   5          0.14          2.84         2.55 o                         
 -13   1   5          0.04         -1.05         2.31 o                         
 -12   1   5         45.86         41.63         4.95 o                         
 -11   1   5         15.18         11.03         1.47 o                         
 -10   1   5         26.20         20.04         1.36 o                         
  -9   1   5        197.38        176.94         4.01 o                         
  -8   1   5         29.12         29.33         1.59 o                         
  -7   1   5        255.98        220.03         3.77 o                         
  -6   1   5          4.45          6.38         1.03 o                         
  -5   1   5        283.46        306.39         4.01 o                         
  -4   1   5        414.03        458.99         4.98 o                         
  -3   1   5        831.37        931.45         8.79 o                         
  -2   1   5       5449.70       5719.79        52.26 o                         
  -1   1   5        786.11        761.65         8.62 o                         
   0   1   5        607.34        637.46         6.38 o                         
   1   1   5        560.41        552.59         5.39 o                         
   2   1   5        324.43        404.08         4.27 o                         
   3   1   5        255.92        316.65         3.72 o                         
   4   1   5         67.59         82.41         1.45 o                         
   5   1   5        716.36        714.77         7.58 o                         
   6   1   5       1466.92       1474.82        14.74 o                         
   7   1   5         22.22         15.07         1.37 o                         
   8   1   5       2003.50       1865.04        23.54 o                         
   9   1   5        102.36        115.20         2.52 o                         
  10   1   5         34.38         37.29         2.80 o                         
  11   1   5          0.00          0.09         0.77 o                         
  12   1   5          2.82          3.24         2.60 o                         
  13   1   5          1.75          3.57         2.75 o                         
 -14   2   5          2.82          3.56         2.70 o                         
 -13   2   5         11.17         10.16         4.14 o                         
 -12   2   5          4.73          2.04         2.35 o                         
 -11   2   5         17.07         13.79         1.67 o                         
 -10   2   5         31.91         32.16         1.42 o                         
  -9   2   5         23.35         17.34         1.48 o                         
  -8   2   5         81.68         78.24         2.58 o                         
  -7   2   5        179.08        200.27         3.38 o                         
  -6   2   5        886.35        851.80         9.59 o                         
  -5   2   5         76.20         42.21         1.45 o                         
  -4   2   5        886.62        924.63         9.34 o                         
  -3   2   5         77.19         83.96         1.52 o                         
  -2   2   5        528.46        549.41         5.86 o                         
  -1   2   5       3298.54       3444.09        31.99 o                         
   0   2   5        292.16        286.52         3.22 o                         
   1   2   5        626.44        729.53         6.79 o                         
   2   2   5       2158.17       2288.92        20.22 o                         
   3   2   5       2419.22       2766.73        25.52 o                         
   4   2   5          0.52          4.32         0.53 o                         
   5   2   5          0.10          1.62         0.67 o                         
   6   2   5         26.31         29.74         1.11 o                         
   7   2   5        205.35        184.58         3.68 o                         
   8   2   5         14.14         14.66         1.20 o                         
   9   2   5         40.00         40.43         2.05 o                         
  10   2   5         68.04         65.69         4.79 o                         
  11   2   5         86.08         94.58         3.59 o                         
  12   2   5          8.80         12.67         1.89 o                         
  13   2   5          9.41         11.28         3.40 o                         
 -13   3   5          1.77          2.00         2.22 o                         
 -12   3   5          9.63          8.90         2.88 o                         
 -11   3   5         70.77         61.84         3.07 o                         
 -10   3   5         85.96         77.31         3.74 o                         
  -9   3   5         15.40         16.40         0.98 o                         
  -8   3   5        378.67        367.73         6.50 o                         
  -7   3   5         17.83         12.50         1.05 o                         
  -6   3   5        731.70        700.14         8.31 o                         
  -5   3   5        407.86        364.39         4.56 o                         
  -4   3   5          2.63          0.57         0.49 o                         
  -3   3   5         72.99         68.88         1.58 o                         
  -2   3   5         89.60        107.71         2.00 o                         
  -1   3   5        378.12        393.97         4.74 o                         
   0   3   5        147.39        156.40         2.07 o                         
   1   3   5        211.62        233.34         2.81 o                         
   2   3   5        387.03        463.90         4.74 o                         
   3   3   5         13.58         22.91         0.72 o                         
   4   3   5       1393.72       1451.45        14.69 o                         
   5   3   5        177.47        203.11         3.26 o                         
   6   3   5        562.39        574.61         7.11 o                         
   7   3   5        469.23        478.84         7.15 o                         
   8   3   5        372.98        358.43         7.74 o                         
   9   3   5          2.84          3.61         1.13 o                         
  10   3   5         10.37         10.81         1.86 o                         
  11   3   5         66.41         65.54         5.61 o                         
  12   3   5         57.94         63.11         2.81 o                         
  13   3   5         16.81          9.70         3.87 o                         
 -13   4   5         14.97         14.96         3.33 o                         
 -12   4   5         27.79         29.29         4.29 o                         
 -11   4   5         16.96         15.53         2.79 o                         
 -10   4   5          2.34          0.30         1.18 o                         
  -9   4   5          0.13         -1.12         1.12 o                         
  -8   4   5        325.88        332.59         5.65 o                         
  -7   4   5        142.50        127.17         2.95 o                         
  -6   4   5         55.02         45.53         1.23 o                         
  -5   4   5        206.58        188.26         2.88 o                         
  -4   4   5        655.42        590.34         7.10 o                         
  -3   4   5          0.43          0.85         0.62 o                         
  -2   4   5        497.56        558.25         6.45 o                         
  -1   4   5        142.92        137.39         2.23 o                         
   0   4   5        584.97        685.18         6.77 o                         
   1   4   5         17.31         15.77         0.66 o                         
   2   4   5        269.93        292.67         3.47 o                         
   3   4   5        165.22        254.62         3.48 o                         
   4   4   5        371.67        437.03         6.03 o                         
   5   4   5         67.21         85.37         1.94 o                         
   6   4   5         26.99         30.61         1.24 o                         
   7   4   5         69.06         77.95         2.45 o                         
   8   4   5          4.30          1.36         0.67 o                         
   9   4   5         20.91         21.80         1.62 o                         
  10   4   5        146.71        153.12         4.14 o                         
  11   4   5        184.14        180.04         7.04 o                         
  12   4   5        170.50        183.51         6.16 o                         
  13   4   5         33.22         29.65         6.62 o                         
 -13   5   5          0.00          1.05         2.24 o                         
 -12   5   5         23.03         25.16         4.50 o                         
 -11   5   5          2.42         -1.71         2.86 o                         
 -10   5   5         49.64         43.10         2.75 o                         
  -9   5   5        109.59        105.13         4.39 o                         
  -8   5   5        274.50        254.63         5.25 o                         
  -7   5   5        161.06        155.71         3.40 o                         
  -6   5   5        552.89        532.24         7.10 o                         
  -5   5   5         18.61         16.76         1.20 o                         
  -4   5   5         17.04         13.94         0.75 o                         
  -3   5   5        724.52        737.68         8.28 o                         
  -2   5   5        141.54        124.02         2.24 o                         
  -1   5   5          0.14          0.13         0.69 o                         
   0   5   5        111.01        133.46         2.10 o                         
   1   5   5        196.06        230.78         3.07 o                         
   2   5   5        603.94        665.32         7.54 o                         
   3   5   5        184.36        245.66         3.91 o                         
   4   5   5        749.80        782.89         9.20 o                         
   5   5   5        534.88        511.48         7.15 o                         
   6   5   5        143.01        139.87         2.68 o                         
   7   5   5        775.72        729.79        11.17 o                         
   8   5   5          3.28          2.64         0.83 o                         
   9   5   5         76.91         62.15         2.87 o                         
  10   5   5         11.79         17.19         2.27 o                         
  11   5   5          1.70          0.10         2.04 o                         
  12   5   5        308.59        316.69        19.58 o                         
  13   5   5          1.88          2.00         1.50 o                         
 -13   6   5         14.92         12.51         3.39 o                         
 -12   6   5         78.70         85.73         6.25 o                         
 -11   6   5         11.82         12.19         2.85 o                         
 -10   6   5         95.30         90.69         4.19 o                         
  -9   6   5         32.31         34.43         2.81 o                         
  -8   6   5         42.76         40.71         2.40 o                         
  -7   6   5         70.61         71.86         2.15 o                         
  -6   6   5         66.43         58.31         1.68 o                         
  -5   6   5        769.00        765.27         9.65 o                         
  -4   6   5         55.28         61.52         1.62 o                         
  -3   6   5        116.00        115.48         2.27 o                         
  -2   6   5        352.57        379.32         4.60 o                         
  -1   6   5          0.17          1.04         0.35 o                         
   0   6   5         12.89          6.17         0.64 o                         
   1   6   5         81.38        101.84         1.94 o                         
   2   6   5        389.70        427.47         5.81 o                         
   3   6   5        966.49       1092.29        12.12 o                         
   4   6   5        242.82        231.15         3.62 o                         
   5   6   5         24.68         23.44         1.42 o                         
   6   6   5       1100.01       1040.35        13.12 o                         
   7   6   5          7.27          5.49         0.86 o                         
   8   6   5        211.35        209.64         4.52 o                         
   9   6   5        174.05        176.24         5.26 o                         
  10   6   5          0.95          1.08         1.01 o                         
  11   6   5        162.81        183.84         7.31 o                         
  12   6   5          0.57          0.70         1.16 o                         
  13   6   5          0.38         -0.23         0.92 o                         
 -13   7   5         22.57         14.38         3.34 o                         
 -12   7   5          7.25          3.75         2.32 o                         
 -11   7   5          1.11         -1.83         1.83 o                         
 -10   7   5          0.93          0.76         1.53 o                         
  -9   7   5        123.87        116.53         3.79 o                         
  -8   7   5         60.45         59.49         2.92 o                         
  -7   7   5          3.39          3.30         1.44 o                         
  -6   7   5         15.75         16.54         1.16 o                         
  -5   7   5         19.39         17.36         1.22 o                         
  -4   7   5        133.81        148.34         2.89 o                         
  -3   7   5         20.69         31.08         1.17 o                         
  -2   7   5          0.20         -0.10         0.50 o                         
  -1   7   5        116.13        143.40         2.34 o                         
   0   7   5       1167.06       1204.85        12.75 o                         
   1   7   5        424.06        495.66         6.11 o                         
   2   7   5         51.45         57.00         1.83 o                         
   3   7   5        142.03        143.37         3.05 o                         
   4   7   5        461.83        524.96         7.78 o                         
   5   7   5          2.06          7.81         1.03 o                         
   6   7   5       1353.07       1274.25        16.89 o                         
   7   7   5        120.03        107.75         4.12 o                         
   8   7   5         50.17         52.52         4.14 o                         
   9   7   5        384.82        396.73         9.74 o                         
  10   7   5        310.26        312.47        19.24 o                         
  11   7   5         12.75         15.29         2.04 o                         
  12   7   5          2.28          0.55         3.05 o                         
  13   7   5          5.56          8.11         1.55 o                         
  14   7   5         15.27         19.40         2.28 o                         
 -12   8   5          1.52          5.46         2.28 o                         
 -11   8   5         13.71         13.51         3.02 o                         
 -10   8   5          3.81          4.72         2.05 o                         
  -9   8   5         42.07         37.11         2.37 o                         
  -8   8   5          1.33          2.08         2.12 o                         
  -7   8   5          3.35          1.70         1.25 o                         
  -6   8   5         10.05          8.55         0.75 o                         
  -5   8   5        897.16        826.28        12.78 o                         
  -4   8   5        188.93        199.30         3.55 o                         
  -3   8   5          2.45          2.28         0.54 o                         
  -2   8   5        100.40         77.96         2.64 o                         
  -1   8   5         78.78        106.84         2.21 o                         
   0   8   5        578.17        633.05         7.59 o                         
   1   8   5        762.28        836.81         9.68 o                         
   2   8   5          0.11          2.66         1.06 o                         
   3   8   5        272.88        260.61         4.51 o                         
   4   8   5        162.28        154.32         3.33 o                         
   5   8   5          0.78          5.56         0.95 o                         
   6   8   5         90.38         96.66         2.71 o                         
   7   8   5         29.71         33.22         1.89 o                         
   8   8   5         56.37         68.54         3.34 o                         
   9   8   5        170.55        186.66         7.42 o                         
  10   8   5         32.34         30.63         2.63 o                         
  11   8   5          1.67          1.01         2.49 o                         
  12   8   5        193.08        213.62        23.89 o                         
  13   8   5          3.08          5.78         1.56 o                         
  14   8   5         10.20         11.49         1.79 o                         
 -12   9   5         17.43         13.89         3.19 o                         
 -11   9   5          6.62         11.48         2.67 o                         
 -10   9   5          0.69         -0.22         1.87 o                         
  -9   9   5         24.87         29.96         2.64 o                         
  -8   9   5          6.20          3.89         1.66 o                         
  -7   9   5        358.89        327.02         9.78 o                         
  -6   9   5        246.07        251.14         5.45 o                         
  -5   9   5         15.54         15.91         1.04 o                         
  -4   9   5         92.58         76.93         2.47 o                         
  -3   9   5         98.93        103.27         3.52 o                         
  -2   9   5          9.30          9.84         1.25 o                         
  -1   9   5        512.05        518.11         7.09 o                         
   0   9   5        100.89        128.38         3.25 o                         
   1   9   5        184.47        227.38         3.64 o                         
   2   9   5        252.79        261.25         4.44 o                         
   3   9   5          4.48          4.35         0.84 o                         
   4   9   5       1102.05       1013.15        14.76 o                         
   5   9   5         25.47         24.78         1.64 o                         
   6   9   5         65.81         69.08         3.81 o                         
   7   9   5         53.67         47.60         3.14 o                         
   8   9   5          0.29         -1.70         1.70 o                         
   9   9   5          8.90          7.61         1.59 o                         
  10   9   5          7.85          7.51         5.36 o                         
  11   9   5          1.05          0.54         3.84 o                         
  12   9   5          1.32         -1.06         1.12 o                         
  13   9   5         63.22         75.24         4.61 o                         
  14   9   5          4.40          3.53         1.44 o                         
 -12  10   5          1.74          2.70         4.76 o                         
 -11  10   5        134.05        136.53        14.28 o                         
 -10  10   5          4.16          5.18         2.27 o                         
  -9  10   5         26.60         24.98         3.07 o                         
  -8  10   5         52.78         47.45         3.45 o                         
  -7  10   5          0.00          2.90         3.17 o                         
  -6  10   5         46.46         41.90         1.78 o                         
  -5  10   5         23.01         32.04         1.52 o                         
  -4  10   5        572.02        559.80         9.19 o                         
  -3  10   5        728.78        697.89         9.68 o                         
  -2  10   5        584.90        526.63         7.58 o                         
  -1  10   5        251.81        277.51         5.06 o                         
   0  10   5        219.37        235.82         4.08 o                         
   1  10   5         20.49         22.49         1.21 o                         
   2  10   5        203.74        202.93         4.13 o                         
   3  10   5         11.46          7.73         0.96 o                         
   4  10   5         65.04         59.95         3.93 o                         
   5  10   5        221.82        222.42         4.97 o                         
   6  10   5         57.45         48.38         2.33 o                         
   7  10   5         14.41         13.48         2.84 o                         
   8  10   5         93.43         96.14         3.87 o                         
   9  10   5        460.47        470.01        18.32 o                         
  10  10   5          1.16          1.36         1.48 o                         
  11  10   5         13.02         12.77         2.00 o                         
  12  10   5          3.71          2.02         1.41 o                         
  13  10   5          0.45          2.79         1.45 o                         
  14  10   5          0.56          3.60         1.45 o                         
 -11  11   5          3.94          3.68         5.22 o                         
 -10  11   5        142.10        137.74        14.02 o                         
  -9  11   5         78.66         73.33         5.87 o                         
  -8  11   5          9.68          8.17         1.69 o                         
  -7  11   5         73.52         69.77         2.84 o                         
  -6  11   5         16.86         13.94         1.47 o                         
  -5  11   5         21.11         20.17         1.30 o                         
  -4  11   5       1149.71       1055.94        18.59 o                         
  -3  11   5         40.58         45.07         1.75 o                         
  -2  11   5          3.73          0.83         0.79 o                         
  -1  11   5        291.73        302.56         5.72 o                         
   0  11   5        216.23        213.52         4.06 o                         
   1  11   5          1.74          1.35         0.85 o                         
   2  11   5         24.81         28.38         1.17 o                         
   3  11   5          0.15          1.93         1.47 o                         
   4  11   5         18.22         22.39         2.10 o                         
   5  11   5          3.98          3.73         1.01 o                         
   6  11   5        102.23         98.89         4.22 o                         
   7  11   5          0.28          2.17         1.20 o                         
   8  11   5         74.90         70.88         5.87 o                         
   9  11   5          0.57          1.37         1.50 o                         
  10  11   5         24.28         28.35         4.53 o                         
  11  11   5          2.32          2.31         1.46 o                         
  12  11   5         12.04         13.31         2.18 o                         
  13  11   5          2.94          4.79         1.67 o                         
  14  11   5         14.11         16.80         2.44 o                         
 -11  12   5          0.09          7.76         6.09 o                         
 -10  12   5          6.99          9.91         2.40 o                         
  -9  12   5          4.23          7.54         2.33 o                         
  -8  12   5          3.66          1.99         1.89 o                         
  -7  12   5         98.97        108.88         6.51 o                         
  -6  12   5        338.48        324.76         7.75 o                         
  -5  12   5         71.89         71.11         3.80 o                         
  -4  12   5        133.26        123.94         3.32 o                         
  -3  12   5        241.45        228.77         4.11 o                         
  -2  12   5        149.30        138.27         3.42 o                         
  -1  12   5         39.89         29.02         2.67 o                         
   0  12   5        110.75        122.73         3.08 o                         
   1  12   5         58.62         54.06         2.06 o                         
   2  12   5         27.20         31.38         1.71 o                         
   3  12   5         12.92         15.34         1.71 o                         
   4  12   5         30.39         33.49         1.96 o                         
   5  12   5         71.10         65.79         2.68 o                         
   6  12   5         65.19         60.38         3.05 o                         
   7  12   5          0.01          0.35         1.42 o                         
   8  12   5        100.51        101.58         7.29 o                         
   9  12   5        292.83        305.61        26.52 o                         
  10  12   5          0.72          0.08         3.77 o                         
  11  12   5         25.24         21.79         2.86 o                         
  12  12   5          0.54         -0.21         1.37 o                         
  13  12   5          3.35          1.81         1.54 o                         
 -10  13   5         13.74         13.93         2.92 o                         
  -9  13   5         15.67         15.31         2.90 o                         
  -8  13   5         93.38         91.61         5.58 o                         
  -7  13   5         39.26         42.29         2.22 o                         
  -6  13   5          0.03          2.87         1.41 o                         
  -5  13   5         78.27         75.40         3.72 o                         
  -4  13   5         53.95         51.66         3.36 o                         
  -3  13   5        221.37        204.91         4.74 o                         
  -2  13   5        107.54         98.15         2.90 o                         
  -1  13   5         30.36         32.53         1.92 o                         
   0  13   5          3.91          3.28         0.82 o                         
   1  13   5        110.29        120.53         3.20 o                         
   2  13   5         27.93         29.03         1.62 o                         
   3  13   5        143.98        143.61         3.76 o                         
   4  13   5         18.02         15.06         1.42 o                         
   5  13   5        160.83        151.56         5.05 o                         
   6  13   5         10.27          7.08         1.14 o                         
   7  13   5         10.96         10.66         1.90 o                         
   8  13   5         71.77         89.77         4.74 o                         
   9  13   5         13.74          8.82         2.00 o                         
  10  13   5          6.14          7.20         1.88 o                         
  11  13   5         30.32         32.23         3.50 o                         
  12  13   5          5.41          8.65         2.11 o                         
  13  13   5          0.66          1.17         1.35 o                         
 -10  14   5          7.66          7.41         2.41 o                         
  -9  14   5         13.30         13.28         3.56 o                         
  -8  14   5          9.25         13.73         4.13 o                         
  -7  14   5         28.28         28.32         1.81 o                         
  -6  14   5         30.66         30.88         2.30 o                         
  -5  14   5         36.51         37.56         2.60 o                         
  -4  14   5        119.90        123.17         3.34 o                         
  -3  14   5        114.52        117.78         3.69 o                         
  -2  14   5          1.46          1.15         1.08 o                         
  -1  14   5         34.17         27.66         1.60 o                         
   0  14   5         64.70         66.03         2.49 o                         
   1  14   5        112.37        113.74         3.01 o                         
   2  14   5         14.39         14.67         1.14 o                         
   3  14   5         43.48         38.94         2.91 o                         
   4  14   5         44.11         37.40         2.17 o                         
   5  14   5         44.46         44.05         4.06 o                         
   6  14   5         62.66         63.13         3.83 o                         
   7  14   5          7.04          7.50         1.85 o                         
   8  14   5         78.47         80.75         4.56 o                         
   9  14   5         38.86         42.80         3.52 o                         
  10  14   5         11.48          8.26         2.19 o                         
  11  14   5         34.70         41.33         3.99 o                         
  12  14   5          4.89          4.55         1.93 o                         
  13  14   5          0.00          2.09         1.52 o                         
  -9  15   5          0.02          9.50         6.36 o                         
  -8  15   5          0.19          0.20         1.90 o                         
  -7  15   5        102.19        103.13        11.26 o                         
  -6  15   5          0.74         -0.72         1.09 o                         
  -5  15   5          9.14         11.23         1.66 o                         
  -4  15   5          3.40          4.46         1.28 o                         
  -3  15   5        261.40        241.26         6.49 o                         
  -2  15   5          0.03         -0.78         0.78 o                         
  -1  15   5          8.54          8.21         1.22 o                         
   0  15   5         10.58          9.71         1.19 o                         
   1  15   5        156.48        141.64         4.51 o                         
   2  15   5        271.29        247.01         5.25 o                         
   3  15   5         24.04         25.92         2.23 o                         
   4  15   5        245.30        249.01        17.68 o                         
   5  15   5          1.64          2.47         1.72 o                         
   6  15   5          4.00         -0.17         3.54 o                         
   7  15   5          1.61          3.00         1.51 o                         
   8  15   5          4.74          7.56         2.01 o                         
   9  15   5         39.92         49.08         4.33 o                         
  10  15   5          8.59         10.90         2.52 o                         
  11  15   5         14.77         21.13         3.10 o                         
  12  15   5          1.91         -0.34         1.61 o                         
  -9  16   5         31.59         33.77         4.19 o                         
  -8  16   5         37.99         43.29         4.22 o                         
  -7  16   5         16.25         15.84         1.66 o                         
  -6  16   5         64.06         61.11         3.19 o                         
  -5  16   5         85.79         87.66         3.97 o                         
  -4  16   5        103.32        106.76         4.52 o                         
  -3  16   5         39.26         41.00         2.69 o                         
  -2  16   5        123.89        111.95         4.74 o                         
  -1  16   5          5.75          4.67         2.36 o                         
   0  16   5         41.73         44.01         3.00 o                         
   1  16   5          0.11         -1.35         1.35 o                         
   2  16   5          0.32          0.67         1.49 o                         
   3  16   5        160.93        164.05         6.62 o                         
   4  16   5         64.40         61.18         3.82 o                         
   5  16   5        103.74        106.54         8.12 o                         
   6  16   5         18.82         15.97         2.26 o                         
   7  16   5          0.02          0.54         2.66 o                         
   8  16   5         20.79         22.21         3.05 o                         
   9  16   5          3.92          2.17         1.77 o                         
  10  16   5         20.46         20.10         3.13 o                         
  11  16   5         69.05         70.46         5.32 o                         
  -9  17   5         11.25         13.84         3.21 o                         
  -8  17   5          4.86          4.44         2.44 o                         
  -7  17   5         95.84        102.31         8.40 o                         
  -6  17   5          3.01          0.47         4.44 o                         
  -5  17   5          5.62          6.05         1.90 o                         
  -4  17   5        320.26        328.00         8.87 o                         
  -3  17   5        102.98         96.27        11.64 o                         
  -2  17   5          0.25         -0.95         0.95 o                         
  -1  17   5         41.25         48.97         2.82 o                         
   0  17   5         60.13         57.40         3.09 o                         
   1  17   5         27.48         29.96         2.60 o                         
   2  17   5         20.67         21.18         3.13 o                         
   3  17   5        153.64        160.23         6.63 o                         
   4  17   5        110.47        110.67         4.97 o                         
   5  17   5         56.14         55.52         3.94 o                         
   6  17   5         22.48         20.27         2.61 o                         
   7  17   5        168.36        168.57         8.99 o                         
   8  17   5         10.59          7.28         2.16 o                         
   9  17   5          0.03          0.41         1.64 o                         
  10  17   5         19.81         18.53         2.98 o                         
  11  17   5          2.18          5.80         2.21 o                         
  -9  18   5          0.07         -0.60         1.91 o                         
  -8  18   5         34.18         37.31         4.51 o                         
  -7  18   5          1.37          2.85         2.30 o                         
  -6  18   5          1.54          0.95         1.34 o                         
  -5  18   5          5.04          7.05         1.39 o                         
  -4  18   5          0.31         -0.90         0.90 o                         
  -3  18   5          0.35          0.13         0.94 o                         
  -2  18   5         12.20         17.13         2.17 o                         
  -1  18   5         58.12         50.17         3.20 o                         
   0  18   5          2.24          3.31         1.97 o                         
   1  18   5         44.06         52.10         3.27 o                         
   2  18   5         49.81         46.91         3.35 o                         
   3  18   5         26.09         29.78         3.81 o                         
   4  18   5         23.88         24.29         4.03 o                         
   5  18   5          2.95          4.74         2.34 o                         
   6  18   5         10.77         11.89         1.31 o                         
   7  18   5         18.70         20.27         3.10 o                         
   8  18   5          3.26          3.34         1.91 o                         
   9  18   5         27.09         28.58         3.74 o                         
  10  18   5          5.23          3.58         2.04 o                         
  -9  19   5         13.54         14.90         3.18 o                         
  -8  19   5          0.25          3.18         2.40 o                         
  -7  19   5         31.42         43.70         4.91 o                         
  -6  19   5         13.86         13.90         1.71 o                         
  -5  19   5          0.40          1.36         1.06 o                         
  -4  19   5          4.43          0.57         5.03 o                         
  -3  19   5          3.93          2.08         1.48 o                         
  -2  19   5          2.66          2.41         1.32 o                         
  -1  19   5         42.30         43.26         3.10 o                         
   0  19   5          1.34          2.49         1.54 o                         
   1  19   5        157.39        142.39         8.90 o                         
   2  19   5         36.25         31.67         2.90 o                         
   3  19   5         99.32         99.15         4.73 o                         
   4  19   5         51.12         54.57         4.61 o                         
   5  19   5         12.17         10.93         2.43 o                         
   6  19   5          4.45          8.12         2.31 o                         
   7  19   5         62.24         71.10         5.38 o                         
   8  19   5         22.89         27.61         3.74 o                         
   9  19   5         24.08         26.87         3.72 o                         
  -8  20   5         27.23         40.44         4.69 o                         
  -7  20   5         23.95         29.25         4.08 o                         
  -6  20   5          0.46         -0.87         0.87 o                         
  -5  20   5         27.63         30.37         2.64 o                         
  -4  20   5          1.18          0.04         1.06 o                         
  -3  20   5          5.38          5.99         1.65 o                         
  -2  20   5         32.24         35.31         3.33 o                         
  -1  20   5          0.55         -0.72         1.25 o                         
   0  20   5          4.73          4.01         1.76 o                         
   1  20   5         16.44         17.76         2.78 o                         
   2  20   5         20.70         19.17         2.86 o                         
   3  20   5         27.35         26.27         3.37 o                         
   4  20   5          1.02         -0.54         1.55 o                         
   5  20   5          6.49          6.90         2.27 o                         
   6  20   5          0.86          0.52         1.74 o                         
   7  20   5          2.30          3.62         2.13 o                         
   8  20   5          4.74          8.37         2.51 o                         
  -7  21   5          0.17         -0.88         1.91 o                         
  -6  21   5          0.00          0.13         2.23 o                         
  -5  21   5         17.73         18.72         2.19 o                         
  -4  21   5         14.50         17.74         2.34 o                         
  -3  21   5          0.72         -1.16         1.16 o                         
  -2  21   5         56.54         62.19         4.49 o                         
  -1  21   5          7.18          3.45         1.66 o                         
   0  21   5          2.84          5.18         1.81 o                         
   1  21   5          1.42          1.88         1.65 o                         
   2  21   5          2.17          2.61         1.92 o                         
   3  21   5         65.34         58.45         4.93 o                         
   4  21   5          7.45          6.17         2.31 o                         
   5  21   5          7.90         11.65         1.92 o                         
   6  21   5         15.77         18.12         3.08 o                         
   7  21   5          9.87         12.75         2.58 o                         
  -6  22   5         26.69         22.19         3.64 o                         
  -5  22   5          0.00          0.38         1.16 o                         
  -4  22   5         12.43         11.71         1.95 o                         
  -3  22   5         12.44         15.31         2.44 o                         
  -2  22   5        114.14        116.54         6.64 o                         
  -1  22   5          5.82          4.60         1.83 o                         
   0  22   5          0.63          1.15         1.57 o                         
   1  22   5          0.38          0.14         1.56 o                         
   2  22   5          0.04          1.42         1.68 o                         
   3  22   5          5.56          4.23         2.09 o                         
   4  22   5          5.16          8.29         1.45 o                         
   5  22   5          0.42          0.77         1.84 o                         
  -3  23   5          1.11         -0.80         1.22 o                         
  -2  23   5         28.30         30.17         3.31 o                         
  -1  23   5          4.95          2.53         1.79 o                         
   0  23   5          8.06         10.53         2.31 o                         
   1  23   5          0.64          1.80         1.71 o                         
   2  23   5          3.76          3.68         2.04 o                         
   3  23   5          4.89          1.12         1.82 o                         
 -14   0   6          2.48          0.23         3.51 o                         
 -12   0   6          0.70          2.81         3.49 o                         
 -10   0   6         16.80         15.10         3.17 o                         
  -8   0   6        348.32        325.32         7.69 o                         
  -6   0   6       3020.06       2864.95        37.81 o                         
  -4   0   6         92.30         96.55         2.28 o                         
  -2   0   6       1327.75       1564.98        20.63 o                         
   0   0   6          0.00          7.52         1.00 o                         
   2   0   6          6.68          8.46         0.97 o                         
   4   0   6       5127.34       5314.52        66.44 o                         
   6   0   6       1692.87       1600.10        22.23 o                         
   8   0   6        288.55        248.66         6.13 o                         
  10   0   6         37.39         33.64         1.65 o                         
  12   0   6         53.69         51.69         8.18 o                         
 -13   1   6          5.05          3.75         2.73 o                         
 -12   1   6         49.28         51.87         9.76 o                         
 -11   1   6          1.24          2.34         0.88 o                         
 -10   1   6          0.12          1.56         1.08 o                         
  -9   1   6          3.39          4.64         0.95 o                         
  -8   1   6          9.51          9.38         1.05 o                         
  -7   1   6        708.50        706.56         8.40 o                         
  -6   1   6        308.26        347.93         4.67 o                         
  -5   1   6        153.63        160.23         2.36 o                         
  -4   1   6          0.63          2.55         0.45 o                         
  -3   1   6         43.40         40.60         1.00 o                         
  -2   1   6          1.02          0.18         0.37 o                         
  -1   1   6       1705.12       1801.10        18.07 o                         
   0   1   6         31.10         51.40         1.33 o                         
   1   1   6       1873.86       2087.48        19.04 o                         
   2   1   6       1710.60       1849.01        16.58 o                         
   3   1   6        120.59        189.04         2.59 o                         
   4   1   6        351.31        410.67         4.81 o                         
   5   1   6        191.29        193.78         2.80 o                         
   6   1   6        163.34        168.55         2.71 o                         
   7   1   6        344.43        319.73         5.37 o                         
   8   1   6        123.44        118.14         2.54 o                         
   9   1   6          0.03          0.68         0.67 o                         
  10   1   6         41.47         42.11         1.87 o                         
  11   1   6        245.94        249.50         7.36 o                         
  12   1   6          0.69          1.68         2.66 o                         
  13   1   6          2.08          3.44         6.15 o                         
 -13   2   6          4.85          3.52         3.06 o                         
 -12   2   6         12.19         12.91         3.43 o                         
 -11   2   6          8.96          7.43         1.50 o                         
 -10   2   6        289.65        296.04         7.56 o                         
  -9   2   6        436.48        421.95         7.41 o                         
  -8   2   6        499.11        468.04         6.98 o                         
  -7   2   6         91.65         82.85         2.18 o                         
  -6   2   6       1421.76       1353.38        13.32 o                         
  -5   2   6        359.22        360.86         4.86 o                         
  -4   2   6        368.80        391.80         4.59 o                         
  -3   2   6        549.15        567.01         6.07 o                         
  -2   2   6        855.27        960.14         9.67 o                         
  -1   2   6       1986.09       2162.89        21.40 o                         
   0   2   6          2.66          7.54         0.53 o                         
   1   2   6       1872.83       2005.33        17.94 o                         
   2   2   6         63.34         99.74         1.67 o                         
   3   2   6         73.64         73.93         1.43 o                         
   4   2   6        341.63        365.14         4.52 o                         
   5   2   6        263.60        270.09         3.58 o                         
   6   2   6        839.53        789.15         8.45 o                         
   7   2   6       1195.46       1136.32        13.34 o                         
   8   2   6        266.15        269.92         5.00 o                         
   9   2   6         28.72         28.56         1.97 o                         
  10   2   6         63.87         55.11         3.70 o                         
  11   2   6         37.34         31.94         4.04 o                         
  12   2   6        129.55        135.07         4.66 o                         
  13   2   6          0.29          2.37         5.79 o                         
 -13   3   6          0.15         -1.22         2.78 o                         
 -12   3   6          4.06         10.77         4.48 o                         
 -11   3   6         39.95         35.97         2.52 o                         
 -10   3   6         16.62         21.66         2.02 o                         
  -9   3   6          7.49          7.38         1.32 o                         
  -8   3   6        201.29        185.10         3.67 o                         
  -7   3   6          9.95          8.21         0.93 o                         
  -6   3   6         10.69         12.67         0.90 o                         
  -5   3   6         41.75         32.64         1.18 o                         
  -4   3   6         62.26         73.68         1.75 o                         
  -3   3   6       1847.82       1949.14        20.34 o                         
  -2   3   6         58.95         53.92         1.29 o                         
  -1   3   6        565.29        631.45         6.99 o                         
   0   3   6        679.11        709.30         6.85 o                         
   1   3   6        698.73        778.59         7.71 o                         
   2   3   6          9.92          7.49         0.60 o                         
   3   3   6        332.96        380.62         4.52 o                         
   4   3   6        845.37        879.09         9.58 o                         
   5   3   6        205.14        185.10         3.73 o                         
   6   3   6        893.04        855.58         9.90 o                         
   7   3   6         63.65         65.46         2.39 o                         
   8   3   6         61.83         63.96         3.34 o                         
   9   3   6          4.17          4.03         0.84 o                         
  10   3   6        194.44        196.80         5.07 o                         
  11   3   6        108.25        110.88         4.10 o                         
  12   3   6         47.27         41.67         5.76 o                         
  13   3   6         18.77         12.67         3.44 o                         
 -13   4   6          5.04          2.96         2.83 o                         
 -12   4   6        169.69        174.49         9.22 o                         
 -11   4   6          1.95          3.94         2.46 o                         
 -10   4   6         19.44         19.51         2.24 o                         
  -9   4   6          1.11          1.61         0.89 o                         
  -8   4   6         76.15         61.88         2.20 o                         
  -7   4   6        726.86        712.11         9.50 o                         
  -6   4   6         64.53         79.15         1.88 o                         
  -5   4   6        225.24        223.49         3.61 o                         
  -4   4   6        309.90        238.71         3.86 o                         
  -3   4   6        552.51        560.33         7.31 o                         
  -2   4   6        558.79        586.42         6.87 o                         
  -1   4   6       1590.83       1771.60        17.38 o                         
   0   4   6         49.35         71.92         1.54 o                         
   1   4   6        302.01        344.28         4.22 o                         
   2   4   6        500.38        541.69         5.71 o                         
   3   4   6         61.67         67.17         1.39 o                         
   4   4   6         24.51         21.06         0.83 o                         
   5   4   6        343.13        323.18         4.36 o                         
   6   4   6        751.99        734.52         9.26 o                         
   7   4   6        160.72        147.80         3.62 o                         
   8   4   6        415.09        396.34         8.71 o                         
   9   4   6         92.71         85.37         4.62 o                         
  10   4   6          1.79         -1.16         2.01 o                         
  11   4   6          4.40          2.39         2.53 o                         
  12   4   6         43.85         46.21         2.74 o                         
  13   4   6         15.11         17.44         1.75 o                         
 -13   5   6          0.94          0.37         2.35 o                         
 -12   5   6          0.17          1.85         2.25 o                         
 -11   5   6         19.31         21.42         5.13 o                         
 -10   5   6          9.30          4.49         2.00 o                         
  -9   5   6         11.30          8.26         1.77 o                         
  -8   5   6        101.02        113.97         3.44 o                         
  -7   5   6         46.71         40.49         1.29 o                         
  -6   5   6        811.11        766.62        10.08 o                         
  -5   5   6        242.91        237.68         3.72 o                         
  -4   5   6        156.94        174.99         3.07 o                         
  -3   5   6        833.56        842.87         9.63 o                         
  -2   5   6        104.51         86.64         1.75 o                         
  -1   5   6        719.05        800.29         8.59 o                         
   0   5   6        710.30        777.91         8.00 o                         
   1   5   6         74.87         94.28         1.85 o                         
   2   5   6       2304.82       2477.61        24.89 o                         
   3   5   6        544.57        629.64         6.96 o                         
   4   5   6          1.14          1.29         0.78 o                         
   5   5   6        140.86        146.90         2.91 o                         
   6   5   6          0.36         -0.01         0.61 o                         
   7   5   6        184.68        168.18         4.04 o                         
   8   5   6        117.93        129.61         3.83 o                         
   9   5   6         29.67         26.63         2.51 o                         
  10   5   6          7.30          4.39         1.54 o                         
  11   5   6          0.60          1.03         1.02 o                         
  12   5   6          0.00          2.96         4.52 o                         
  13   5   6          1.31          0.48         0.88 o                         
 -13   6   6         13.48         12.44         3.41 o                         
 -12   6   6         22.16         19.18         4.82 o                         
 -11   6   6         10.96         11.24         3.15 o                         
 -10   6   6         47.57         47.33         3.67 o                         
  -9   6   6         14.14         11.99         1.48 o                         
  -8   6   6        109.23         93.10         3.57 o                         
  -7   6   6        247.01        219.61         4.49 o                         
  -6   6   6         59.04         65.48         1.80 o                         
  -5   6   6          1.22         -0.16         0.76 o                         
  -4   6   6       1211.60       1212.71        14.54 o                         
  -3   6   6        105.94        110.34         2.97 o                         
  -2   6   6        242.31        281.08         4.35 o                         
  -1   6   6       1357.94       1533.16        15.48 o                         
   0   6   6          4.83         18.41         1.45 o                         
   1   6   6        391.97        389.31         5.03 o                         
   2   6   6        371.28        459.95         5.88 o                         
   3   6   6        235.83        285.01         4.39 o                         
   4   6   6         37.50         31.93         1.39 o                         
   5   6   6         33.97         27.49         1.47 o                         
   6   6   6          0.05          2.58         1.22 o                         
   7   6   6         49.55         46.74         2.07 o                         
   8   6   6        164.23        150.90         4.55 o                         
   9   6   6        235.77        233.57         6.79 o                         
  10   6   6         27.52         22.62         2.96 o                         
  11   6   6        120.83        131.28         8.86 o                         
  12   6   6          3.13          4.81         1.87 o                         
  13   6   6          4.50          8.16         1.50 o                         
 -13   7   6          4.79          3.90         2.64 o                         
 -12   7   6          2.46          4.04         2.62 o                         
 -11   7   6         22.26         28.73         6.19 o                         
 -10   7   6          0.57          2.42         1.58 o                         
  -9   7   6         42.79         49.25         2.91 o                         
  -8   7   6        238.56        224.51         6.62 o                         
  -7   7   6         65.68         58.16         2.77 o                         
  -6   7   6        301.47        319.14         5.44 o                         
  -5   7   6         29.98         39.09         1.41 o                         
  -4   7   6        185.07        151.72         3.02 o                         
  -3   7   6        672.39        629.04         8.16 o                         
  -2   7   6        758.93        854.77        10.59 o                         
  -1   7   6         61.09         44.42         1.28 o                         
   0   7   6        112.35        132.82         2.42 o                         
   1   7   6         50.19         61.00         1.76 o                         
   2   7   6       1300.98       1339.95        14.47 o                         
   3   7   6        186.96        179.50         3.45 o                         
   4   7   6          0.42          3.07         0.70 o                         
   5   7   6        553.91        566.58         7.58 o                         
   6   7   6          0.16          0.75         0.69 o                         
   7   7   6          8.66          3.45         0.99 o                         
   8   7   6        102.51         96.28         3.91 o                         
   9   7   6         17.85         18.25         1.77 o                         
  10   7   6          0.08         -1.00         1.66 o                         
  11   7   6          1.98          2.12         1.88 o                         
  12   7   6          0.03          0.60         1.05 o                         
  13   7   6         23.11         32.87         2.73 o                         
 -12   8   6         21.64         14.23         3.16 o                         
 -11   8   6         13.40         16.27         3.20 o                         
 -10   8   6         78.28         79.27         6.17 o                         
  -9   8   6        143.97        133.98         4.66 o                         
  -8   8   6         87.55         91.85         8.42 o                         
  -7   8   6         38.65         33.54         2.10 o                         
  -6   8   6        384.17        358.45         6.62 o                         
  -5   8   6          1.90          0.32         0.73 o                         
  -4   8   6       1204.82       1167.33        13.72 o                         
  -3   8   6          4.28          8.18         1.50 o                         
  -2   8   6          2.92          1.43         0.47 o                         
  -1   8   6        246.97        269.70         4.51 o                         
   0   8   6          6.35         11.03         0.85 o                         
   1   8   6        317.91        371.47         4.95 o                         
   2   8   6        105.53        107.29         2.92 o                         
   3   8   6         26.27         20.52         1.26 o                         
   4   8   6        118.45        117.52         2.89 o                         
   5   8   6        418.50        423.69         6.74 o                         
   6   8   6         97.96         86.82         2.80 o                         
   7   8   6        152.99        154.92         4.23 o                         
   8   8   6         19.74         23.56         1.78 o                         
   9   8   6        136.51        150.17         5.35 o                         
  10   8   6         48.34         56.28         5.73 o                         
  11   8   6         21.10         15.47         2.03 o                         
  12   8   6         15.25         20.80         2.62 o                         
  13   8   6          4.92          4.32         1.44 o                         
  14   8   6         12.47         14.68         2.08 o                         
 -12   9   6         15.55         13.48         2.88 o                         
 -11   9   6         19.84         15.65         3.39 o                         
 -10   9   6          3.16          3.27         1.58 o                         
  -9   9   6        328.59        331.24         8.81 o                         
  -8   9   6         26.13         30.55         2.11 o                         
  -7   9   6        113.89        109.23         3.27 o                         
  -6   9   6        302.91        276.45         5.56 o                         
  -5   9   6        551.08        548.39         8.18 o                         
  -4   9   6        125.54        134.55         2.97 o                         
  -3   9   6        288.11        339.44         5.66 o                         
  -2   9   6        259.26        271.01         4.72 o                         
  -1   9   6         25.67         27.57         1.22 o                         
   0   9   6          5.48         11.19         1.29 o                         
   1   9   6         35.13         30.69         1.69 o                         
   2   9   6        217.66        240.61         4.27 o                         
   3   9   6          2.64          9.66         1.01 o                         
   4   9   6         41.02         36.14         1.69 o                         
   5   9   6        883.79        883.73        12.31 o                         
   6   9   6        350.83        330.73         7.07 o                         
   7   9   6         55.38         52.36         2.86 o                         
   8   9   6          7.22          5.98         1.22 o                         
   9   9   6          0.61          1.56         1.92 o                         
  10   9   6         38.01         41.76         4.98 o                         
  11   9   6         31.60         37.05         3.18 o                         
  12   9   6          1.12          2.82         1.44 o                         
  13   9   6          0.91          1.74         1.32 o                         
  14   9   6          4.45          6.22         1.63 o                         
 -12  10   6          1.98          6.36         5.30 o                         
 -11  10   6         52.86         53.59         5.07 o                         
 -10  10   6         75.05         78.92         7.59 o                         
  -9  10   6         84.09         83.10         4.16 o                         
  -8  10   6         14.62          7.31         2.86 o                         
  -7  10   6          0.75          1.26         1.22 o                         
  -6  10   6        111.70        119.76         4.48 o                         
  -5  10   6          0.86         -0.35         0.78 o                         
  -4  10   6         11.31         16.32         1.52 o                         
  -3  10   6         15.76         11.95         1.26 o                         
  -2  10   6          4.83          5.01         0.79 o                         
  -1  10   6         71.92         68.54         2.13 o                         
   0  10   6          2.45          4.50         1.00 o                         
   1  10   6        228.33        233.16         4.90 o                         
   2  10   6        183.05        180.82         3.95 o                         
   3  10   6          0.21          0.09         0.77 o                         
   4  10   6         83.33         64.58         2.33 o                         
   5  10   6        337.25        326.70         6.76 o                         
   6  10   6         42.87         40.80         2.69 o                         
   7  10   6         52.21         52.29         3.59 o                         
   8  10   6         49.35         47.09         2.80 o                         
   9  10   6        230.13        241.97         9.46 o                         
  10  10   6        181.39        179.53         6.76 o                         
  11  10   6          5.47          2.94         6.02 o                         
  12  10   6         36.34         42.05         3.49 o                         
  13  10   6         12.20         16.09         2.27 o                         
  14  10   6          2.12          2.67         1.61 o                         
 -11  11   6         32.45         27.59         7.87 o                         
 -10  11   6          3.12          0.99         1.75 o                         
  -9  11   6         22.35         24.54         2.35 o                         
  -8  11   6         19.11         18.84         1.26 o                         
  -7  11   6         37.82         34.38         3.11 o                         
  -6  11   6          1.40          0.38         1.36 o                         
  -5  11   6        976.19        993.86        16.05 o                         
  -4  11   6         13.72         12.85         1.55 o                         
  -3  11   6        104.07         98.78         2.83 o                         
  -2  11   6         48.22         52.79         2.64 o                         
  -1  11   6          0.02         -0.41         0.66 o                         
   0  11   6         63.92         73.05         2.47 o                         
   1  11   6        178.49        168.78         3.90 o                         
   2  11   6        172.17        149.32         4.43 o                         
   3  11   6        161.70        135.83         4.35 o                         
   4  11   6         45.15         35.56         1.88 o                         
   5  11   6        305.46        299.09         8.71 o                         
   6  11   6         20.51         16.26         1.42 o                         
   7  11   6        127.58        134.01         5.66 o                         
   8  11   6         56.84         61.84         3.77 o                         
   9  11   6         68.29         74.48         4.30 o                         
  10  11   6         32.75         33.78         5.39 o                         
  11  11   6          8.85          7.52         1.79 o                         
  12  11   6          3.88          4.53         1.58 o                         
  13  11   6         12.59         10.84         2.11 o                         
  14  11   6          9.18         11.18         2.09 o                         
 -11  12   6         40.89         57.29        11.25 o                         
 -10  12   6          7.54          9.95         2.40 o                         
  -9  12   6         21.05         19.19         2.10 o                         
  -8  12   6          4.28          3.69         0.63 o                         
  -7  12   6         16.03         18.03         1.45 o                         
  -6  12   6         11.55         19.36         1.43 o                         
  -5  12   6         49.34         49.52         2.11 o                         
  -4  12   6         25.25         22.65         1.29 o                         
  -3  12   6          0.19          0.78         0.67 o                         
  -2  12   6         66.86         65.45         2.28 o                         
  -1  12   6        328.08        295.28         6.14 o                         
   0  12   6          7.46          8.59         1.01 o                         
   1  12   6          0.00          2.16         0.75 o                         
   2  12   6        172.87        158.89         3.91 o                         
   3  12   6        243.85        245.01         6.33 o                         
   4  12   6        192.65        174.35         4.84 o                         
   5  12   6          6.28          5.13         1.19 o                         
   6  12   6         15.16         16.42         1.51 o                         
   7  12   6         26.13         29.14         2.67 o                         
   8  12   6         30.57         31.01         2.87 o                         
   9  12   6         23.28         26.56         2.77 o                         
  10  12   6        131.59        132.95         9.80 o                         
  11  12   6          1.35          2.28         1.59 o                         
  12  12   6          1.01          0.18         1.45 o                         
  13  12   6          0.29         -0.21         1.27 o                         
 -10  13   6          9.55          8.09         6.34 o                         
  -9  13   6        194.38        220.14        24.26 o                         
  -8  13   6         95.83        102.65         3.56 o                         
  -7  13   6         46.95         47.37         4.87 o                         
  -6  13   6        214.34        211.91         5.59 o                         
  -5  13   6        521.30        494.83        10.37 o                         
  -4  13   6         54.62         59.48         2.32 o                         
  -3  13   6         41.04         38.24         1.88 o                         
  -2  13   6        127.54        120.46         3.30 o                         
  -1  13   6          0.16          1.88         1.58 o                         
   0  13   6        787.21        713.61        10.89 o                         
   1  13   6        127.19        126.21         3.27 o                         
   2  13   6          1.21          1.01         1.18 o                         
   3  13   6        184.75        188.26         5.05 o                         
   4  13   6         42.27         37.51         2.14 o                         
   5  13   6        115.76        105.56         3.36 o                         
   6  13   6          0.87         -0.53         1.19 o                         
   7  13   6         25.23         29.43         2.88 o                         
   8  13   6         12.23          8.81         1.88 o                         
   9  13   6         55.23         54.82         6.29 o                         
  10  13   6          0.32         -0.66         1.37 o                         
  11  13   6          9.88         10.10         2.30 o                         
  12  13   6          4.28          5.37         1.95 o                         
  13  13   6          2.35          3.86         1.69 o                         
 -10  14   6         25.74         35.99         4.47 o                         
  -9  14   6         16.96         18.50         3.11 o                         
  -8  14   6         11.96         16.47         3.04 o                         
  -7  14   6         72.57         74.72         3.49 o                         
  -6  14   6          0.03          0.23         0.94 o                         
  -5  14   6          1.44          0.53         0.74 o                         
  -4  14   6        107.38        101.85         3.13 o                         
  -3  14   6         33.72         39.83         1.95 o                         
  -2  14   6          0.96          2.55         1.36 o                         
  -1  14   6          0.55          2.83         0.82 o                         
   0  14   6         34.95         41.31         2.10 o                         
   1  14   6          5.36          6.27         1.03 o                         
   2  14   6         10.45          6.03         2.26 o                         
   3  14   6          1.90          4.33         1.77 o                         
   4  14   6         17.95         17.67         1.54 o                         
   5  14   6          3.14          4.27         4.51 o                         
   6  14   6         28.90         26.11         2.85 o                         
   7  14   6        352.38        364.65        11.98 o                         
   8  14   6          0.09          0.54         2.17 o                         
   9  14   6         16.93         19.22         3.58 o                         
  10  14   6         12.90         11.28         2.43 o                         
  11  14   6          2.87          1.83         1.72 o                         
  12  14   6         34.66         46.64         4.18 o                         
 -10  15   6          0.61          0.79         2.43 o                         
  -9  15   6          9.68         14.07         2.78 o                         
  -8  15   6          8.72         10.23         4.37 o                         
  -7  15   6          5.63          1.06         4.51 o                         
  -6  15   6         79.29         80.03         3.83 o                         
  -5  15   6          1.09          2.56         1.34 o                         
  -4  15   6          3.29          4.59         1.04 o                         
  -3  15   6        135.42        138.32         4.40 o                         
  -2  15   6        185.57        186.50         4.81 o                         
  -1  15   6         93.56         88.57         3.67 o                         
   0  15   6        104.07        106.23         4.18 o                         
   1  15   6        118.12        117.27         3.49 o                         
   2  15   6         60.83         65.62         2.86 o                         
   3  15   6        176.92        178.44         6.93 o                         
   4  15   6        104.51         99.20         5.34 o                         
   5  15   6         48.81         46.75         3.39 o                         
   6  15   6         35.44         33.93         5.53 o                         
   7  15   6         12.41         10.29         2.50 o                         
   8  15   6          4.17          7.89         2.10 o                         
   9  15   6         26.48         25.70         3.26 o                         
  10  15   6         47.96         49.26         4.43 o                         
  11  15   6         18.91         26.18         3.47 o                         
  12  15   6          1.21          1.14         1.75 o                         
 -10  16   6         46.65         60.99         5.74 o                         
  -9  16   6          4.03          2.08         2.55 o                         
  -8  16   6         74.02         80.60        11.12 o                         
  -7  16   6         94.49         90.50         4.17 o                         
  -6  16   6         66.05         64.11         3.22 o                         
  -5  16   6         22.05         24.14         3.52 o                         
  -4  16   6        127.25        129.82         4.55 o                         
  -3  16   6          0.97          0.99         1.24 o                         
  -2  16   6          1.85          1.81         1.55 o                         
  -1  16   6         73.33         70.58         3.39 o                         
   0  16   6        135.72        149.02         5.02 o                         
   1  16   6          0.00          1.60         1.92 o                         
   2  16   6          0.06         -1.62         1.93 o                         
   3  16   6        368.33        368.15        11.64 o                         
   4  16   6         38.66         41.46         3.57 o                         
   5  16   6          6.30          4.64         3.82 o                         
   6  16   6          0.72          0.82         1.73 o                         
   7  16   6         14.18         13.98         3.95 o                         
   8  16   6         14.06         11.19         2.44 o                         
   9  16   6          0.01          0.20         1.61 o                         
  10  16   6          1.38         -0.34         1.58 o                         
  11  16   6          0.00          2.22         1.86 o                         
 -10  17   6          1.73          3.42         2.54 o                         
  -9  17   6          2.55          3.82         2.68 o                         
  -8  17   6          0.27          4.69         2.37 o                         
  -7  17   6          9.83          9.73         1.28 o                         
  -6  17   6         31.57         33.98         6.27 o                         
  -5  17   6         38.68         43.89         2.75 o                         
  -4  17   6         83.20         88.52         4.13 o                         
  -3  17   6        287.56        277.95         9.04 o                         
  -2  17   6         20.93         28.42         3.62 o                         
  -1  17   6          1.33          2.60         1.15 o                         
   0  17   6         21.06         20.12         2.03 o                         
   1  17   6        335.06        322.79        10.27 o                         
   2  17   6         44.83         42.57         6.49 o                         
   3  17   6        126.96        124.58         5.97 o                         
   4  17   6          3.21          3.49         1.73 o                         
   5  17   6         26.10         25.67         3.30 o                         
   6  17   6          1.25         -0.99         2.47 o                         
   7  17   6          8.15          7.91         2.19 o                         
   8  17   6         18.81         20.73         3.10 o                         
   9  17   6          0.16         -1.46         1.46 o                         
  10  17   6          5.86          2.18         1.93 o                         
  -9  18   6          8.00         10.31         3.01 o                         
  -8  18   6          9.67         12.78         3.37 o                         
  -6  18   6          2.63          2.02         1.05 o                         
  -5  18   6         11.45         13.09         1.69 o                         
  -4  18   6          1.24          0.47         1.09 o                         
  -3  18   6        165.58        169.20         7.10 o                         
  -2  18   6         43.83         39.70         2.89 o                         
  -1  18   6        256.94        250.56         7.28 o                         
   0  18   6          4.49          3.43         1.36 o                         
   1  18   6         29.71         23.84         2.50 o                         
   2  18   6          0.00         -0.25         1.23 o                         
   3  18   6         17.39         18.86         3.85 o                         
   4  18   6          0.84          1.22         2.70 o                         
   5  18   6          2.04          2.64         1.33 o                         
   6  18   6         63.98         72.40         5.35 o                         
   7  18   6          5.76          6.19         2.22 o                         
   8  18   6          5.59         10.47         2.49 o                         
   9  18   6         25.82         37.13         4.16 o                         
  10  18   6          1.15          1.63         1.91 o                         
  -9  19   6          2.73          3.68         2.56 o                         
  -8  19   6          4.42          6.90         2.82 o                         
  -7  19   6          5.93          7.23         2.82 o                         
  -6  19   6         38.52         38.82         2.78 o                         
  -5  19   6          4.78          7.04         1.60 o                         
  -4  19   6          1.41          0.50         1.13 o                         
  -3  19   6          0.36          1.12         1.24 o                         
  -2  19   6         20.01         22.08         2.43 o                         
  -1  19   6         28.14         25.90         2.89 o                         
   0  19   6         91.62         77.80         4.89 o                         
   1  19   6        103.63        104.00         8.24 o                         
   2  19   6         16.73         19.99         2.52 o                         
   3  19   6         31.51         33.80         3.12 o                         
   4  19   6         31.56         34.14         3.86 o                         
   5  19   6         75.36         81.92         5.83 o                         
   6  19   6          6.52          5.43         2.13 o                         
   7  19   6          1.80          2.09         1.86 o                         
   8  19   6          9.15         11.30         2.56 o                         
   9  19   6          0.01         -0.65         1.72 o                         
  -8  20   6          9.21         12.18         2.99 o                         
  -7  20   6          0.61          1.67         2.42 o                         
  -6  20   6         41.01         37.85         2.79 o                         
  -5  20   6          1.98          1.59         1.13 o                         
  -4  20   6        154.91        163.97         7.93 o                         
  -3  20   6         46.73         43.34         3.56 o                         
  -2  20   6          3.63          2.01         1.49 o                         
  -1  20   6         49.21         53.06         4.20 o                         
   0  20   6          0.84          0.59         1.48 o                         
   1  20   6          2.49          0.27         1.56 o                         
   2  20   6         20.49         19.97         2.95 o                         
   3  20   6         27.05         19.58         2.94 o                         
   4  20   6          7.11          6.84         2.22 o                         
   5  20   6          2.83          1.73         1.82 o                         
   6  20   6         24.83         26.94         3.47 o                         
   7  20   6          9.65          9.61         2.39 o                         
   8  20   6         13.18         12.23         2.81 o                         
  -7  21   6          0.07          5.92         2.67 o                         
  -5  21   6          2.01          1.55         1.16 o                         
  -4  21   6         37.52         37.58         3.23 o                         
  -3  21   6         10.59         12.05         2.10 o                         
  -2  21   6          0.26          0.16         1.42 o                         
  -1  21   6         43.68         44.35         3.93 o                         
   0  21   6         23.06         21.74         3.09 o                         
   1  21   6         24.26         27.31         3.35 o                         
   2  21   6         11.98         14.72         2.59 o                         
   3  21   6          4.29          4.37         1.96 o                         
   4  21   6          4.47          0.82         1.85 o                         
   5  21   6          3.14          3.70         1.91 o                         
   6  21   6          0.01          4.40         2.16 o                         
  -5  22   6          0.52          0.79         1.15 o                         
  -4  22   6          6.98          7.00         1.74 o                         
  -3  22   6         15.24         16.04         2.40 o                         
  -2  22   6         45.61         54.32         4.27 o                         
  -1  22   6         32.87         30.32         3.41 o                         
   0  22   6         36.86         40.09         3.93 o                         
   1  22   6         71.53         66.13         5.09 o                         
   2  22   6          0.04         -0.09         1.47 o                         
   3  22   6          0.04         -1.29         1.43 o                         
   4  22   6          1.94         -0.86         1.66 o                         
   5  22   6          9.86          6.63         2.36 o                         
  -3  23   6          5.48          2.37         1.38 o                         
  -2  23   6          3.31          3.82         1.76 o                         
  -1  23   6         19.76         14.48         2.60 o                         
   0  23   6         23.22         34.62         3.74 o                         
   1  23   6         13.69         13.31         2.64 o                         
   2  23   6         39.23         38.72         4.20 o                         
 -13   0   7         32.94         44.85         7.55 o                         
 -11   0   7         57.42         59.05         3.80 o                         
  -9   0   7        369.95        346.81        11.36 o                         
  -7   0   7       1012.36        944.79        18.58 o                         
  -5   0   7        314.46        244.96         5.75 o                         
  -3   0   7       1826.36       2059.24        31.67 o                         
  -1   0   7          2.30          0.54         0.56 o                         
   1   0   7        160.80        198.50         3.65 o                         
   3   0   7        669.88        663.73         9.98 o                         
   5   0   7        892.62        783.94        12.11 o                         
   7   0   7          1.69          1.20         1.30 o                         
   9   0   7         41.34         42.08         2.82 o                         
  11   0   7         34.81         27.72         1.70 o                         
  13   0   7         63.15         52.30         8.47 o                         
 -13   1   7          0.31         -2.02         2.40 o                         
 -12   1   7         46.20         59.31         6.78 o                         
 -11   1   7          9.70          8.03         1.62 o                         
 -10   1   7        110.73        109.67         3.63 o                         
  -9   1   7        313.33        309.93         5.49 o                         
  -8   1   7        331.16        327.44         5.55 o                         
  -7   1   7        638.91        629.53         8.14 o                         
  -6   1   7         59.39         59.58         1.93 o                         
  -5   1   7         68.80         81.76         1.61 o                         
  -4   1   7         61.62         50.92         1.36 o                         
  -3   1   7        441.77        486.31         5.70 o                         
  -2   1   7       2247.50       2352.15        22.74 o                         
  -1   1   7        101.76         84.64         1.66 o                         
   0   1   7        109.99        137.46         2.34 o                         
   1   1   7        443.81        459.05         4.95 o                         
   2   1   7       2192.98       2506.26        23.49 o                         
   3   1   7          4.98         12.17         0.62 o                         
   4   1   7        608.29        562.52         6.18 o                         
   5   1   7         54.99         58.08         1.48 o                         
   6   1   7          8.51          8.56         0.74 o                         
   7   1   7        106.00        102.64         2.60 o                         
   8   1   7        135.93        134.50         2.87 o                         
   9   1   7         40.72         49.75         1.55 o                         
  10   1   7        125.38        127.72         6.49 o                         
  11   1   7         33.76         33.04         3.17 o                         
  12   1   7          0.53          2.19         3.86 o                         
  13   1   7          0.61          1.94         4.25 o                         
 -13   2   7          1.02          5.28         2.67 o                         
 -12   2   7         10.06         11.45         3.18 o                         
 -11   2   7         26.97         26.58         4.51 o                         
 -10   2   7        164.83        166.31         4.42 o                         
  -9   2   7          8.95          7.42         1.11 o                         
  -8   2   7         28.61         26.57         1.60 o                         
  -7   2   7       1174.79       1094.72        12.65 o                         
  -6   2   7          6.24          8.21         1.11 o                         
  -5   2   7        486.52        426.58         5.29 o                         
  -4   2   7         15.98         23.29         1.00 o                         
  -3   2   7        245.85        242.12         3.38 o                         
  -2   2   7        112.61        131.36         2.39 o                         
  -1   2   7        398.36        349.44         4.29 o                         
   0   2   7        471.91        505.60         5.71 o                         
   1   2   7         14.72         25.95         0.82 o                         
   2   2   7       1151.95       1348.44        12.65 o                         
   3   2   7         13.97         19.67         0.79 o                         
   4   2   7        260.38        298.31         3.90 o                         
   5   2   7         64.03         70.82         1.76 o                         
   6   2   7         28.67         33.33         1.44 o                         
   7   2   7        276.31        277.76         4.52 o                         
   8   2   7        134.83        128.02         3.44 o                         
   9   2   7         24.45         20.23         1.80 o                         
  10   2   7         14.17          9.75         2.24 o                         
  11   2   7          0.56         -0.09         1.26 o                         
  12   2   7          9.43          9.62         1.88 o                         
  13   2   7         24.48         21.79         3.91 o                         
 -13   3   7         19.78         20.32         5.52 o                         
 -12   3   7        113.02        115.39         7.67 o                         
 -11   3   7          0.18         -1.88         1.88 o                         
 -10   3   7          8.20          7.44         1.34 o                         
  -9   3   7         95.40        100.87         3.23 o                         
  -8   3   7        178.11        160.16         3.48 o                         
  -7   3   7         95.61         96.95         2.39 o                         
  -6   3   7         36.97         37.13         1.22 o                         
  -5   3   7         60.32         75.76         1.78 o                         
  -4   3   7       1200.11       1143.32        13.19 o                         
  -3   3   7        697.75        744.23         8.85 o                         
  -2   3   7          2.85          3.27         0.70 o                         
  -1   3   7         46.90         38.47         1.15 o                         
   0   3   7        131.39        142.12         2.26 o                         
   1   3   7        823.85        922.15         9.78 o                         
   2   3   7        356.46        448.90         5.26 o                         
   3   3   7        382.90        380.65         4.62 o                         
   4   3   7        176.17        218.38         3.23 o                         
   5   3   7        484.80        451.31         5.75 o                         
   6   3   7         45.75         47.10         1.43 o                         
   7   3   7        661.83        626.96         8.56 o                         
   8   3   7         49.70         44.49         2.13 o                         
   9   3   7         59.15         51.64         2.25 o                         
  10   3   7         23.01         27.13         2.16 o                         
  11   3   7         47.82         47.24         3.03 o                         
  12   3   7         17.42         17.48         3.73 o                         
  13   3   7          0.76          3.37         4.68 o                         
 -13   4   7          6.09          7.81         4.20 o                         
 -12   4   7          0.38         -2.01         2.01 o                         
 -11   4   7         47.06         48.03         5.37 o                         
 -10   4   7          2.03          1.75         1.35 o                         
  -9   4   7        138.75        124.63         3.66 o                         
  -8   4   7          0.28          0.61         0.77 o                         
  -7   4   7        562.73        567.86         7.04 o                         
  -6   4   7        966.58        935.14        12.62 o                         
  -5   4   7         82.44         63.27         1.71 o                         
  -4   4   7        494.82        639.95         8.51 o                         
  -3   4   7        339.67        378.08         5.91 o                         
  -2   4   7       1780.72       1897.57        19.98 o                         
  -1   4   7        445.13        498.54         5.97 o                         
   0   4   7       2032.40       2172.35        21.88 o                         
   1   4   7       1049.23       1063.63        10.47 o                         
   2   4   7        103.38        101.40         2.07 o                         
   3   4   7          0.08          0.12         0.31 o                         
   4   4   7        221.73        199.15         3.06 o                         
   5   4   7       1459.47       1449.17        14.79 o                         
   6   4   7         12.90          9.98         0.72 o                         
   7   4   7        833.93        753.18        10.61 o                         
   8   4   7          1.69         -0.04         0.71 o                         
   9   4   7         38.34         35.23         2.35 o                         
  10   4   7          0.12         -0.56         1.07 o                         
  11   4   7         35.24         36.07         2.45 o                         
  12   4   7         30.04         30.26         2.20 o                         
  13   4   7          4.72          2.30         1.16 o                         
 -13   5   7         21.85         16.88         4.79 o                         
 -12   5   7          0.67          3.56         2.57 o                         
 -11   5   7        181.38        180.79         9.38 o                         
 -10   5   7         19.98         19.01         2.46 o                         
  -9   5   7         84.59         82.07         3.37 o                         
  -8   5   7          4.94          3.24         0.89 o                         
  -7   5   7          2.80          3.56         0.94 o                         
  -6   5   7        648.03        592.15         8.60 o                         
  -5   5   7        157.13        141.27         2.74 o                         
  -4   5   7        144.63        161.44         3.05 o                         
  -3   5   7          0.00          1.21         0.66 o                         
  -2   5   7       1779.48       1847.50        20.31 o                         
  -1   5   7        675.52        658.12         8.22 o                         
   0   5   7        836.96        938.43        10.00 o                         
   1   5   7        116.74        131.58         2.30 o                         
   2   5   7       1076.68       1184.33        12.58 o                         
   3   5   7         15.25         19.34         1.12 o                         
   4   5   7        231.53        229.73         3.49 o                         
   5   5   7        558.96        566.87         7.21 o                         
   6   5   7          0.18         -0.24         0.71 o                         
   7   5   7        134.59        132.30         4.52 o                         
   8   5   7         72.05         72.04         2.84 o                         
   9   5   7          0.27          1.79         1.51 o                         
  10   5   7         27.20         27.21         2.17 o                         
  11   5   7          2.75          8.75         5.17 o                         
  12   5   7          1.25          0.86         1.23 o                         
  13   5   7          0.40          1.86         1.05 o                         
 -13   6   7          1.18          1.39         2.50 o                         
 -12   6   7         49.92         52.18         5.63 o                         
 -11   6   7          1.11          2.33         2.54 o                         
 -10   6   7         33.03         28.81         3.69 o                         
  -9   6   7        122.32        110.94         4.20 o                         
  -8   6   7        787.67        757.30        17.08 o                         
  -7   6   7        172.21        147.79         4.47 o                         
  -6   6   7        168.01        160.71         3.58 o                         
  -5   6   7          0.22          3.97         0.92 o                         
  -4   6   7        156.26        132.99         3.78 o                         
  -3   6   7        582.65        591.14         8.02 o                         
  -2   6   7        210.67        224.38         3.62 o                         
  -1   6   7        335.40        370.90         5.33 o                         
   0   6   7       1016.02       1040.84        11.09 o                         
   1   6   7        147.24        165.28         2.76 o                         
   2   6   7        128.30        102.56         2.45 o                         
   3   6   7        469.26        470.85         5.82 o                         
   4   6   7        412.06        451.88         5.93 o                         
   5   6   7        212.86        193.87         3.80 o                         
   6   6   7         27.33         22.14         1.35 o                         
   7   6   7         67.89         73.65         2.82 o                         
   8   6   7          6.14          7.91         1.79 o                         
   9   6   7         32.20         27.03         2.66 o                         
  10   6   7         49.61         47.26         5.17 o                         
  11   6   7          0.99          1.18         1.11 o                         
  12   6   7          0.48         -1.16         3.03 o                         
  13   6   7          0.78          1.80         1.07 o                         
 -12   7   7        138.47        148.35         8.64 o                         
 -11   7   7         58.69         71.80         7.62 o                         
 -10   7   7          2.99          1.94         3.17 o                         
  -9   7   7          4.69          3.66         1.61 o                         
  -8   7   7        169.09        172.57         7.37 o                         
  -7   7   7         86.89         77.23         3.36 o                         
  -6   7   7          0.59          0.56         0.65 o                         
  -5   7   7        264.90        294.06         5.26 o                         
  -4   7   7        353.74        348.05         5.45 o                         
  -3   7   7        100.48         89.03         2.79 o                         
  -2   7   7        148.79        167.80         3.10 o                         
  -1   7   7        165.03        216.66         3.47 o                         
   0   7   7        188.81        200.05         3.44 o                         
   1   7   7        526.31        483.25         6.06 o                         
   2   7   7         10.17          6.70         0.77 o                         
   3   7   7          0.93          1.23         0.59 o                         
   4   7   7        483.51        521.72         7.10 o                         
   5   7   7         38.96         36.03         1.89 o                         
   6   7   7        143.37        142.81         3.24 o                         
   7   7   7         83.06         75.16         2.32 o                         
   8   7   7         82.66         88.16         3.12 o                         
   9   7   7          9.66          7.42         1.68 o                         
  10   7   7          0.90          2.63         1.48 o                         
  11   7   7          6.36          5.66         1.47 o                         
  12   7   7         51.23         51.90         7.72 o                         
  13   7   7          1.30          0.16         1.02 o                         
 -12   8   7          0.63          2.44         3.51 o                         
 -11   8   7         44.96         40.51         7.69 o                         
 -10   8   7         14.58         12.08         3.07 o                         
  -9   8   7         98.06         88.40         4.39 o                         
  -8   8   7          2.67          1.40         0.98 o                         
  -7   8   7         31.54         32.47         1.73 o                         
  -6   8   7        328.41        325.52         5.98 o                         
  -5   8   7        227.59        193.71         4.07 o                         
  -4   8   7        338.21        354.50         6.27 o                         
  -3   8   7        154.52        152.30         3.64 o                         
  -2   8   7         56.66         62.39         2.40 o                         
  -1   8   7        143.47        144.91         3.65 o                         
   0   8   7         20.31         22.29         1.15 o                         
   1   8   7        208.56        219.49         3.66 o                         
   2   8   7        278.16        265.26         4.22 o                         
   3   8   7         76.65         77.26         2.34 o                         
   4   8   7        316.03        301.40         5.30 o                         
   5   8   7         17.19         18.30         1.43 o                         
   6   8   7        546.62        538.18         8.53 o                         
   7   8   7         16.92         20.07         1.84 o                         
   8   8   7         26.38         28.73         1.96 o                         
   9   8   7         28.80         33.02         4.93 o                         
  10   8   7         20.29         18.25         2.32 o                         
  11   8   7         31.06         34.86         6.82 o                         
  12   8   7         34.98         39.33         3.18 o                         
  13   8   7         13.27         13.50         1.99 o                         
  14   8   7          2.67          0.61         1.38 o                         
 -12   9   7         10.03          7.62         2.92 o                         
 -11   9   7          0.00         -1.41         2.14 o                         
 -10   9   7         38.87         43.40         3.70 o                         
  -9   9   7        136.54        125.86         6.45 o                         
  -8   9   7        174.29        184.89         8.03 o                         
  -7   9   7         17.12         15.47         1.38 o                         
  -6   9   7        240.21        230.09         6.04 o                         
  -5   9   7          1.08          0.30         0.73 o                         
  -4   9   7        181.95        180.50         3.81 o                         
  -3   9   7         38.59         41.49         2.38 o                         
  -2   9   7        349.55        344.20         7.62 o                         
  -1   9   7        573.80        579.42         9.44 o                         
   0   9   7        607.95        591.56         7.91 o                         
   1   9   7        254.16        281.26         4.51 o                         
   2   9   7         74.49         62.73         2.15 o                         
   3   9   7         83.13         90.37         2.70 o                         
   4   9   7          8.33          7.45         1.19 o                         
   5   9   7         14.08         11.20         1.14 o                         
   6   9   7         32.03         38.19         2.27 o                         
   7   9   7         25.78         24.29         1.68 o                         
   8   9   7         64.97         64.84         2.80 o                         
   9   9   7         14.06         18.17         2.10 o                         
  10   9   7        163.12        168.69         6.52 o                         
  11   9   7         45.33         62.67         3.93 o                         
  12   9   7          0.09         -1.11         1.11 o                         
  13   9   7          4.29          3.51         1.50 o                         
  14   9   7          0.20         -0.46         1.37 o                         
 -11  10   7          0.88          4.15         2.38 o                         
 -10  10   7          9.96         14.88         2.10 o                         
  -9  10   7        240.59        239.86         9.81 o                         
  -8  10   7         30.79         36.34         1.75 o                         
  -7  10   7         28.05         31.26         2.06 o                         
  -6  10   7          0.16          0.67         0.68 o                         
  -5  10   7         35.83         36.51         1.56 o                         
  -4  10   7          4.15          5.04         0.76 o                         
  -3  10   7          0.05          1.78         1.24 o                         
  -2  10   7          2.81          2.29         1.05 o                         
  -1  10   7        122.95        122.62         4.27 o                         
   0  10   7        596.85        582.81         8.42 o                         
   1  10   7        425.81        440.07         6.29 o                         
   2  10   7        225.32        204.63         4.32 o                         
   3  10   7        451.58        447.86         7.60 o                         
   4  10   7        109.48         92.45         2.89 o                         
   5  10   7        135.38        133.89         4.85 o                         
   6  10   7         32.55         22.79         1.70 o                         
   7  10   7         12.97         12.34         1.55 o                         
   8  10   7          5.35          6.53         2.13 o                         
   9  10   7        182.75        190.80         7.40 o                         
  10  10   7          3.13          5.89         1.85 o                         
  11  10   7          7.59         10.11         2.37 o                         
  12  10   7          5.01          3.66         1.55 o                         
  13  10   7          4.95          7.03         1.84 o                         
  14  10   7          0.68          0.97         1.35 o                         
 -11  11   7          4.57          2.92         3.63 o                         
 -10  11   7          9.06          6.01         2.76 o                         
  -9  11   7         16.23         16.74         2.78 o                         
  -8  11   7         50.07         49.32         2.12 o                         
  -7  11   7        110.87        103.99         5.42 o                         
  -6  11   7         97.27         91.55         2.99 o                         
  -5  11   7        136.13        129.71         4.27 o                         
  -4  11   7        556.91        544.64         8.65 o                         
  -3  11   7         46.63         51.33         2.06 o                         
  -2  11   7         76.66         75.39         2.35 o                         
  -1  11   7         37.03         42.11         1.79 o                         
   0  11   7         25.21         22.44         1.78 o                         
   1  11   7         33.13         36.14         1.67 o                         
   2  11   7        388.43        371.96         6.51 o                         
   3  11   7          6.85          6.72         1.33 o                         
   4  11   7        255.98        269.50         6.78 o                         
   5  11   7          0.56          2.43         0.85 o                         
   6  11   7         79.03         70.85         2.98 o                         
   7  11   7         39.81         41.85         2.49 o                         
   8  11   7         10.85         16.72         2.52 o                         
   9  11   7         32.69         30.59         2.90 o                         
  10  11   7          6.67         11.34         2.39 o                         
  11  11   7         11.37         12.72         2.19 o                         
  12  11   7          5.42          6.21         1.79 o                         
  13  11   7          4.22          2.64         1.61 o                         
 -10  12   7          7.11          9.02         1.79 o                         
  -9  12   7         19.54         19.99         2.73 o                         
  -8  12   7          0.71          3.07         0.98 o                         
  -7  12   7          6.76          6.31         0.99 o                         
  -6  12   7          0.16          1.53         0.71 o                         
  -5  12   7         24.31         26.27         2.42 o                         
  -4  12   7        133.59        132.40         4.65 o                         
  -3  12   7         88.65         87.20         2.82 o                         
  -2  12   7         20.00         17.31         1.40 o                         
  -1  12   7         79.41         76.40         4.12 o                         
   0  12   7        240.99        231.25         5.86 o                         
   1  12   7          1.97          2.64         0.80 o                         
   2  12   7         46.78         48.27         2.13 o                         
   3  12   7        815.79        796.05        12.73 o                         
   4  12   7        195.54        194.57         4.58 o                         
   5  12   7        178.86        180.51         5.09 o                         
   6  12   7         14.04         16.03         1.51 o                         
   7  12   7        151.58        148.64         6.53 o                         
   8  12   7         16.56         20.74         2.44 o                         
   9  12   7         21.73          8.02         5.15 o                         
  10  12   7          5.76          2.57         4.58 o                         
  11  12   7          4.64          3.77         1.67 o                         
  12  12   7         18.23         23.44         2.94 o                         
  13  12   7         21.85         21.17         2.87 o                         
 -10  13   7         16.77         22.83         5.77 o                         
  -9  13   7        139.11        139.79         8.28 o                         
  -8  13   7         46.92         50.38         2.26 o                         
  -7  13   7         61.67         63.88         3.00 o                         
  -6  13   7        139.17        142.14         7.48 o                         
  -5  13   7          0.17          6.49         2.79 o                         
  -4  13   7        247.31        241.85         5.04 o                         
  -3  13   7         36.65         35.26         2.38 o                         
  -2  13   7          4.05          4.05         1.64 o                         
  -1  13   7          9.62         12.53         1.77 o                         
   0  13   7         97.34         94.93         3.45 o                         
   1  13   7        186.58        179.47         4.20 o                         
   2  13   7          0.01         -0.43         1.41 o                         
   3  13   7         44.79         43.99         2.24 o                         
   4  13   7         57.39         52.81         2.61 o                         
   5  13   7         12.92         10.13         1.31 o                         
   6  13   7         30.03         24.80         2.62 o                         
   7  13   7          3.86          2.63         1.46 o                         
   8  13   7         27.96         29.19         5.42 o                         
   9  13   7         78.01         79.28         4.69 o                         
  10  13   7          9.38          4.35         1.91 o                         
  11  13   7          7.08          3.60         1.82 o                         
  12  13   7          0.04         -1.26         1.26 o                         
  13  13   7          0.32         -0.14         1.35 o                         
 -10  14   7         50.77         60.99         5.83 o                         
  -9  14   7         22.76         27.90         4.57 o                         
  -8  14   7         16.70         19.24         2.92 o                         
  -7  14   7          7.08         11.26         1.40 o                         
  -6  14   7          2.26          3.83         2.13 o                         
  -5  14   7         20.12         19.13         1.64 o                         
  -4  14   7         72.68         73.22         2.48 o                         
  -3  14   7          8.95          8.71         1.27 o                         
  -2  14   7         89.02         91.85         4.32 o                         
  -1  14   7         33.11         29.67         1.72 o                         
   0  14   7        131.04        130.53         4.86 o                         
   1  14   7          6.86         10.13         1.38 o                         
   2  14   7          1.93          1.90         0.89 o                         
   3  14   7         27.07         35.54         2.41 o                         
   4  14   7         91.52         97.67         4.86 o                         
   5  14   7        143.31        134.31         6.03 o                         
   6  14   7         96.98        111.04         8.71 o                         
   7  14   7          4.63          6.45         1.84 o                         
   8  14   7          1.12          3.52         1.90 o                         
   9  14   7          0.72         -0.21         1.53 o                         
  10  14   7          1.55          2.66         1.75 o                         
  11  14   7          4.46          3.70         1.88 o                         
  12  14   7          0.05         -1.49         1.49 o                         
 -10  15   7         38.65         50.17         5.53 o                         
  -9  15   7         27.45         34.23         4.56 o                         
  -8  15   7         22.94         27.58         3.55 o                         
  -7  15   7        126.56        131.75         5.47 o                         
  -6  15   7          0.99         -1.27         2.04 o                         
  -5  15   7        170.78        161.55         7.55 o                         
  -4  15   7          1.35          0.92         1.29 o                         
  -3  15   7         30.98         28.78         2.27 o                         
  -2  15   7         31.60         24.53         2.02 o                         
  -1  15   7         87.14         88.57         3.01 o                         
   0  15   7          0.18          0.42         1.33 o                         
   1  15   7         49.84         49.46         2.36 o                         
   2  15   7          2.14          0.04         1.42 o                         
   3  15   7          5.03          5.56         3.70 o                         
   4  15   7        235.10        234.42         8.61 o                         
   5  15   7         20.95         21.18         2.52 o                         
   6  15   7         35.15         36.93         3.27 o                         
   7  15   7        117.94        126.29         7.96 o                         
   8  15   7         66.58         75.45         4.68 o                         
   9  15   7         23.70         25.08         3.28 o                         
  10  15   7          6.16          8.08         2.28 o                         
  11  15   7          8.97         11.54         2.61 o                         
  12  15   7          0.02         -1.26         1.26 o                         
 -10  16   7          5.74          5.81         2.58 o                         
  -9  16   7          6.22          7.66         2.82 o                         
  -8  16   7          3.88          4.50         2.70 o                         
  -7  16   7         10.15         12.21         1.43 o                         
  -6  16   7         17.00         14.11         1.91 o                         
  -5  16   7        131.50        125.89        10.48 o                         
  -4  16   7         93.33         91.31         4.67 o                         
  -3  16   7        265.52        246.22         7.16 o                         
  -2  16   7         21.01         21.67         1.96 o                         
  -1  16   7         70.85         68.37         4.12 o                         
   0  16   7          2.81          6.97         2.34 o                         
   1  16   7        117.02        125.20         5.91 o                         
   2  16   7         36.75         37.64         3.16 o                         
   3  16   7        202.03        217.56        13.04 o                         
   4  16   7        329.71        327.76        11.02 o                         
   5  16   7         63.33         63.32         4.12 o                         
   6  16   7         20.51         25.25         6.64 o                         
   7  16   7          5.10          7.12         8.68 o                         
   8  16   7          1.06          3.72         1.87 o                         
   9  16   7          0.02         -1.10         1.49 o                         
  10  16   7          0.00         -1.26         1.26 o                         
  11  16   7          0.03         -1.27         1.47 o                         
 -10  17   7          6.43          8.49         2.93 o                         
  -9  17   7         26.67         32.01         4.52 o                         
  -8  17   7         16.77         18.77         3.83 o                         
  -7  17   7          6.83          7.84         1.23 o                         
  -6  17   7          5.72          5.34         1.64 o                         
  -5  17   7          2.15          2.33         1.38 o                         
  -4  17   7          1.24         -0.78         1.29 o                         
  -3  17   7          0.90          1.19         1.07 o                         
  -2  17   7         72.81         73.10         3.55 o                         
  -1  17   7        243.14        246.13         7.26 o                         
   0  17   7          6.45          7.30         1.62 o                         
   1  17   7         45.94         43.05         3.14 o                         
   2  17   7          4.49          3.52         2.80 o                         
   3  17   7          4.05          5.06         1.68 o                         
   4  17   7         68.07         59.55         4.41 o                         
   5  17   7         55.12         51.93         4.96 o                         
   6  17   7          8.61          9.63         3.20 o                         
   7  17   7          4.29          3.96         1.95 o                         
   8  17   7          0.41          0.82         1.70 o                         
   9  17   7          0.06          0.13         1.66 o                         
  10  17   7          0.24         -0.25         1.69 o                         
 -10  18   7          1.49         -1.06         2.19 o                         
  -9  18   7          0.70          0.78         2.33 o                         
  -8  18   7         18.52         18.11         3.41 o                         
  -6  18   7         47.72         51.04         3.28 o                         
  -5  18   7          2.31          0.87         1.63 o                         
  -4  18   7         32.27         33.34         2.55 o                         
  -3  18   7         94.72        102.90         4.73 o                         
  -2  18   7        204.40        206.59        11.15 o                         
  -1  18   7         39.43         39.70         2.67 o                         
   0  18   7        101.44         96.80         4.16 o                         
   1  18   7         40.86         39.35         3.17 o                         
   2  18   7        146.05        155.39         6.47 o                         
   3  18   7          2.43          0.00         3.65 o                         
   4  18   7          0.11         13.67         5.54 o                         
   5  18   7          8.37          7.99         2.27 o                         
   6  18   7          8.07          7.13         2.28 o                         
   7  18   7         41.08         39.13         4.20 o                         
   8  18   7          0.01         -1.47         1.47 o                         
   9  18   7         11.26         16.69         2.96 o                         
  -9  19   7          5.35          3.61         2.50 o                         
  -8  19   7         34.83         42.55         4.94 o                         
  -6  19   7         16.79         17.11         1.97 o                         
  -5  19   7         25.31         27.26         2.55 o                         
  -4  19   7         76.47         77.76         4.64 o                         
  -3  19   7         15.68         16.30         2.18 o                         
  -2  19   7          0.26          0.04         1.11 o                         
  -1  19   7         51.28         54.27         6.48 o                         
   0  19   7         26.31         26.16         2.43 o                         
   1  19   7          7.79         10.35         1.92 o                         
   2  19   7        145.44        147.73        11.45 o                         
   3  19   7          1.31          1.50         1.72 o                         
   4  19   7         25.29         26.39         3.43 o                         
   5  19   7         33.87         33.47         3.83 o                         
   6  19   7          2.04          0.54         1.76 o                         
   7  19   7         58.60         57.24         4.96 o                         
   8  19   7          0.07          1.33         1.79 o                         
  -8  20   7          3.30          0.56         2.37 o                         
  -7  20   7         46.03         55.12         5.93 o                         
  -6  20   7          0.58          1.09         1.03 o                         
  -5  20   7          0.62          1.58         1.10 o                         
  -4  20   7          0.47          0.10         1.19 o                         
  -3  20   7         16.08         19.61         2.58 o                         
  -2  20   7         68.35         73.42         4.85 o                         
  -1  20   7         21.31         22.37         2.82 o                         
   0  20   7          0.09          1.72         1.53 o                         
   1  20   7         15.65         19.82         2.80 o                         
   2  20   7         44.24         37.40         3.94 o                         
   3  20   7          0.27         -1.31         1.39 o                         
   4  20   7          0.13          1.54         1.75 o                         
   5  20   7          0.89         -0.85         1.66 o                         
   6  20   7          2.31          2.31         1.94 o                         
   7  20   7          4.20          6.24         2.26 o                         
  -7  21   7          0.77         -0.40         2.33 o                         
  -5  21   7          6.72          5.86         1.55 o                         
  -4  21   7          0.31          1.14         1.18 o                         
  -3  21   7         30.69         31.43         3.17 o                         
  -2  21   7          1.46          2.84         1.59 o                         
  -1  21   7          0.38         -1.18         1.18 o                         
   0  21   7         28.00         31.61         3.47 o                         
   1  21   7         28.17         26.48         3.31 o                         
   2  21   7         34.96         40.01         4.18 o                         
   3  21   7         35.07         40.41         4.24 o                         
   4  21   7          2.51          5.84         2.20 o                         
   5  21   7          6.07          9.68         2.57 o                         
   6  21   7          0.01          0.83         1.87 o                         
  -5  22   7          9.79         13.03         2.01 o                         
  -4  22   7          3.48          1.78         1.31 o                         
  -3  22   7         21.37         23.34         2.89 o                         
  -2  22   7         24.50         20.85         2.71 o                         
  -1  22   7          4.05          7.37         2.08 o                         
   0  22   7          3.04          5.13         1.97 o                         
   1  22   7          2.89          2.60         1.83 o                         
   2  22   7          8.92          2.20         1.83 o                         
   3  22   7          0.45          3.19         1.86 o                         
   4  22   7          0.52         -1.46         1.46 o                         
  -2  23   7          5.52          4.03         1.75 o                         
  -1  23   7          5.07          8.67         2.23 o                         
   0  23   7          0.05          0.73         1.52 o                         
   1  23   7         15.05         15.96         2.81 o                         
 -12   0   8        111.88        133.57        11.81 o                         
 -10   0   8         31.65         29.70         2.79 o                         
  -8   0   8         32.18         27.29         2.36 o                         
  -6   0   8        600.78        565.41         9.01 o                         
  -4   0   8       2928.36       2994.60        40.82 o                         
  -2   0   8        453.89        408.37         6.97 o                         
   0   0   8       1241.58       1529.35        20.64 o                         
   2   0   8         24.55         20.41         1.12 o                         
   4   0   8        134.06        207.76         4.68 o                         
   6   0   8        258.34        257.47         5.74 o                         
   8   0   8         19.47         13.58         1.18 o                         
  10   0   8        196.07        180.83         6.10 o                         
  12   0   8          8.21          5.38         4.14 o                         
 -13   1   8         68.35         81.99         6.95 o                         
 -12   1   8         14.02         19.94         7.19 o                         
 -11   1   8        118.65        120.82        11.75 o                         
 -10   1   8         33.80         29.22         1.98 o                         
  -9   1   8         32.71         26.45         1.70 o                         
  -8   1   8          2.09          1.31         0.78 o                         
  -7   1   8         71.12         63.93         2.26 o                         
  -6   1   8        141.20        147.21         3.24 o                         
  -5   1   8         41.42         54.64         1.89 o                         
  -4   1   8         57.07         59.80         1.40 o                         
  -3   1   8        191.03        233.25         3.44 o                         
  -2   1   8       2661.23       2758.85        28.44 o                         
  -1   1   8         15.52         22.41         1.05 o                         
   0   1   8        343.53        419.92         5.27 o                         
   1   1   8         11.33         17.39         0.99 o                         
   2   1   8        398.81        512.04         5.86 o                         
   3   1   8         13.38         13.11         0.75 o                         
   4   1   8        336.75        367.65         5.28 o                         
   5   1   8        506.07        495.53         6.03 o                         
   6   1   8         81.12         57.44         1.56 o                         
   7   1   8        418.05        412.83         6.28 o                         
   8   1   8        134.77        121.63         3.51 o                         
   9   1   8          0.40         -0.14         0.42 o                         
  10   1   8          3.48          6.64         1.67 o                         
  11   1   8          2.53          1.45         1.37 o                         
  12   1   8         11.73          8.65         4.20 o                         
 -13   2   8          2.43          3.06         2.61 o                         
 -12   2   8        119.87        120.70         8.18 o                         
 -11   2   8         19.58         18.41         3.72 o                         
 -10   2   8         10.62          7.58         1.39 o                         
  -9   2   8         70.65         75.00         2.74 o                         
  -8   2   8         50.50         36.67         1.73 o                         
  -7   2   8        400.17        366.99         5.14 o                         
  -6   2   8        217.02        219.89         3.41 o                         
  -5   2   8        106.70        100.31         1.94 o                         
  -4   2   8        611.99        572.36         6.86 o                         
  -3   2   8          5.15          9.58         0.65 o                         
  -2   2   8        241.18        292.92         4.06 o                         
  -1   2   8         90.39        105.62         2.14 o                         
   0   2   8        973.33       1032.75        10.93 o                         
   1   2   8        473.91        494.72         5.83 o                         
   2   2   8         60.91         75.99         1.57 o                         
   3   2   8        139.47        139.82         2.39 o                         
   4   2   8        516.06        492.78         5.84 o                         
   5   2   8        128.11        125.18         2.32 o                         
   6   2   8        232.72        217.70         3.65 o                         
   7   2   8         24.34         22.42         1.22 o                         
   8   2   8         43.60         35.15         2.13 o                         
   9   2   8         29.96         33.60         2.79 o                         
  10   2   8         27.58         24.30         1.77 o                         
  11   2   8         46.39         52.41         2.85 o                         
  12   2   8          0.41          0.98         1.95 o                         
 -13   3   8          2.39          2.53         2.53 o                         
 -12   3   8          1.45          3.29         2.51 o                         
 -11   3   8          0.25          2.59         2.53 o                         
 -10   3   8          0.11          0.61         1.24 o                         
  -9   3   8        260.19        237.16         4.93 o                         
  -8   3   8         58.68         57.52         2.21 o                         
  -7   3   8        698.79        674.52         8.05 o                         
  -6   3   8         24.94         26.28         1.67 o                         
  -5   3   8        121.77        106.65         2.24 o                         
  -4   3   8         38.47         42.15         1.47 o                         
  -3   3   8        487.43        481.05         6.08 o                         
  -2   3   8       1021.63       1046.07        11.70 o                         
  -1   3   8        193.59        226.05         3.15 o                         
   0   3   8         16.52         25.07         1.17 o                         
   1   3   8        443.18        470.60         5.75 o                         
   2   3   8        470.16        493.07         5.71 o                         
   3   3   8       1471.32       1567.00        15.22 o                         
   4   3   8        312.28        307.52         4.14 o                         
   5   3   8        104.83         98.69         2.39 o                         
   6   3   8        427.25        362.22         4.97 o                         
   7   3   8         22.60         25.99         1.25 o                         
   8   3   8          3.43          4.60         1.28 o                         
   9   3   8          7.74          1.84         2.41 o                         
  10   3   8         32.50         27.76         2.05 o                         
  11   3   8         35.14         31.44         6.21 o                         
  12   3   8          2.81          3.18         1.63 o                         
 -13   4   8         33.49         28.53         5.58 o                         
 -12   4   8          0.04         -0.28         2.41 o                         
 -11   4   8          6.34          3.54         2.62 o                         
 -10   4   8         47.30         43.04         3.12 o                         
  -9   4   8        286.86        272.39         5.09 o                         
  -8   4   8         69.30         73.88         2.97 o                         
  -7   4   8        428.55        388.73         5.40 o                         
  -6   4   8        116.41        109.20         3.35 o                         
  -5   4   8         43.52         39.00         1.56 o                         
  -4   4   8        140.05        133.31         2.87 o                         
  -3   4   8        377.17        417.96         6.17 o                         
  -2   4   8         65.35         70.60         1.77 o                         
  -1   4   8         86.23        101.50         2.15 o                         
   0   4   8         10.59          7.91         0.58 o                         
   1   4   8          0.20         -0.29         0.45 o                         
   2   4   8         33.57         41.39         1.56 o                         
   3   4   8         97.35        121.01         2.19 o                         
   4   4   8         46.77         31.69         1.13 o                         
   5   4   8        575.64        548.81         7.66 o                         
   6   4   8          0.57          1.77         0.77 o                         
   7   4   8         29.58         28.01         1.66 o                         
   8   4   8         25.49         16.08         2.32 o                         
   9   4   8         21.25         22.28         1.87 o                         
  10   4   8         52.13         54.29         6.25 o                         
  11   4   8          2.85          3.67         1.12 o                         
  12   4   8         26.80         26.14         2.03 o                         
 -13   5   8         17.57         25.83         4.47 o                         
 -12   5   8         30.42         31.47         4.50 o                         
 -11   5   8         10.06         10.65         3.21 o                         
 -10   5   8         34.18         31.73         3.03 o                         
  -9   5   8        111.56        108.55         4.25 o                         
  -8   5   8         21.36         17.15         1.63 o                         
  -7   5   8        250.24        236.87         4.28 o                         
  -6   5   8          4.59          5.61         0.70 o                         
  -5   5   8          7.24          7.86         0.84 o                         
  -4   5   8         84.98         82.87         2.59 o                         
  -3   5   8        241.89        238.53         4.06 o                         
  -2   5   8        136.10        145.09         2.97 o                         
  -1   5   8        650.68        682.37         7.88 o                         
   0   5   8        183.45        181.62         3.05 o                         
   1   5   8       1714.53       1866.40        18.14 o                         
   2   5   8         11.73          9.12         1.24 o                         
   3   5   8         27.45         24.11         1.36 o                         
   4   5   8          2.36          2.03         1.04 o                         
   5   5   8        257.66        223.88         3.79 o                         
   6   5   8        286.50        287.79         4.64 o                         
   7   5   8        217.26        182.51         3.94 o                         
   8   5   8         15.54         11.11         1.23 o                         
   9   5   8         65.16         61.62         3.33 o                         
  10   5   8         26.11         26.36         3.30 o                         
  11   5   8        199.96        209.12         7.40 o                         
  12   5   8          5.74          5.51         2.08 o                         
  13   5   8          0.13         -0.76         0.90 o                         
 -13   6   8          5.85          5.61         2.81 o                         
 -12   6   8          2.65         -0.97         2.25 o                         
 -11   6   8        167.56        164.49        13.13 o                         
 -10   6   8        197.86        208.26        10.16 o                         
  -9   6   8        362.48        347.77         8.28 o                         
  -8   6   8        123.28        118.52         3.73 o                         
  -7   6   8          1.37          1.89         0.92 o                         
  -6   6   8        123.10        128.14         4.42 o                         
  -5   6   8        220.68        203.63         4.12 o                         
  -4   6   8         51.88         38.74         1.95 o                         
  -3   6   8         41.75         38.10         1.77 o                         
  -2   6   8         59.01         61.10         1.82 o                         
  -1   6   8         18.93         29.70         1.41 o                         
   0   6   8         45.34         45.47         1.42 o                         
   1   6   8         63.87         72.03         1.79 o                         
   2   6   8        177.87        202.00         3.46 o                         
   3   6   8         28.77         24.75         1.15 o                         
   4   6   8         31.69         25.59         1.29 o                         
   5   6   8        230.23        220.60         4.22 o                         
   6   6   8          7.66          8.16         0.94 o                         
   7   6   8         78.32         78.31         2.81 o                         
   8   6   8        121.51        116.54         3.68 o                         
   9   6   8        134.87        131.98         4.57 o                         
  10   6   8        141.52        144.84         5.85 o                         
  11   6   8         23.37         21.45         2.16 o                         
  12   6   8          3.48          3.60         1.18 o                         
  13   6   8          9.27         10.68         1.76 o                         
 -12   7   8         11.21         13.11         3.40 o                         
 -11   7   8         10.02          9.23         2.93 o                         
 -10   7   8         42.54         44.45         3.47 o                         
  -9   7   8          0.07          1.05         1.21 o                         
  -8   7   8        312.12        315.98         5.69 o                         
  -7   7   8        178.91        178.29         4.97 o                         
  -6   7   8          8.41         11.23         1.19 o                         
  -5   7   8        368.90        371.01         7.28 o                         
  -4   7   8         12.17         16.42         1.09 o                         
  -3   7   8         59.45         48.21         1.94 o                         
  -2   7   8         65.13         56.36         2.32 o                         
  -1   7   8        116.24        102.28         2.14 o                         
   0   7   8         84.33         79.33         2.06 o                         
   1   7   8         46.96         61.27         1.97 o                         
   2   7   8         22.85         15.59         1.23 o                         
   3   7   8        116.48        126.62         2.86 o                         
   4   7   8        343.24        354.02         5.61 o                         
   5   7   8         87.44         89.56         2.54 o                         
   6   7   8         73.72         74.05         2.66 o                         
   7   7   8         32.36         28.66         1.84 o                         
   8   7   8        164.61        168.13         4.51 o                         
   9   7   8         66.11         71.35         3.51 o                         
  10   7   8         38.21         39.29         3.63 o                         
  11   7   8         56.93         55.75         4.60 o                         
  12   7   8         13.01         11.64         2.19 o                         
  13   7   8         11.45         15.79         2.06 o                         
 -12   8   8          0.09         -0.51         2.29 o                         
 -11   8   8         12.18          7.20         2.82 o                         
 -10   8   8        113.69        114.06         5.24 o                         
  -9   8   8          6.83          7.18         1.70 o                         
  -8   8   8        128.57        136.55         5.16 o                         
  -7   8   8         89.33         79.45         2.36 o                         
  -6   8   8        152.19        138.46         5.06 o                         
  -5   8   8          0.64          0.29         0.94 o                         
  -4   8   8         22.19         16.69         1.46 o                         
  -3   8   8         53.83         55.25         2.00 o                         
  -2   8   8         34.65         36.69         1.82 o                         
  -1   8   8         65.62         83.54         2.32 o                         
   0   8   8         33.52         26.86         1.42 o                         
   1   8   8         72.20         76.41         2.28 o                         
   2   8   8        100.26        105.42         2.75 o                         
   3   8   8          3.21          2.36         0.83 o                         
   4   8   8        535.92        531.40         9.25 o                         
   5   8   8          0.00          0.98         0.89 o                         
   6   8   8         66.77         66.01         2.90 o                         
   7   8   8         65.21         60.57         2.87 o                         
   8   8   8          1.40          3.65         1.01 o                         
   9   8   8          2.21          1.78         1.20 o                         
  10   8   8         34.51         33.04         3.58 o                         
  11   8   8        115.49        123.96         9.59 o                         
  12   8   8          4.07          4.46         1.50 o                         
  13   8   8          7.68          7.15         1.71 o                         
  14   8   8         16.24         21.80         3.93 o                         
 -12   9   8         10.16         10.82         3.13 o                         
 -11   9   8          6.36          8.89         2.93 o                         
 -10   9   8         13.95         14.04         2.42 o                         
  -9   9   8         40.83         45.77         8.18 o                         
  -8   9   8        126.87        120.09         3.40 o                         
  -7   9   8         29.77         28.67         1.50 o                         
  -6   9   8         13.70         11.15         0.97 o                         
  -5   9   8         86.63         88.03         2.57 o                         
  -4   9   8         15.78         15.43         1.11 o                         
  -3   9   8          3.83          2.77         0.81 o                         
  -2   9   8        105.00        106.46         2.80 o                         
  -1   9   8         84.87         78.97         2.31 o                         
   0   9   8         92.58        101.35         2.64 o                         
   1   9   8         26.93         17.79         1.32 o                         
   2   9   8        328.83        296.22         4.83 o                         
   3   9   8         14.70         11.55         1.44 o                         
   4   9   8          0.92          2.00         0.74 o                         
   5   9   8         66.44         56.04         2.24 o                         
   6   9   8          7.89          7.86         1.24 o                         
   7   9   8         37.61         37.55         2.44 o                         
   8   9   8          6.40          6.47         2.12 o                         
   9   9   8         35.25         40.09         2.75 o                         
  10   9   8          3.11          4.53         1.49 o                         
  11   9   8         37.47         43.24         3.18 o                         
  12   9   8         27.78         35.38         3.20 o                         
  13   9   8          0.82          0.28         1.29 o                         
 -11  10   8         16.32         21.09         5.08 o                         
 -10  10   8        268.81        285.66        17.72 o                         
  -9  10   8         37.71         34.95         7.02 o                         
  -8  10   8         30.79         32.98         2.99 o                         
  -7  10   8          3.49          6.92         1.45 o                         
  -6  10   8          2.36          3.42         1.00 o                         
  -5  10   8         24.39         25.14         1.38 o                         
  -4  10   8        221.28        222.04         4.38 o                         
  -3  10   8         11.25          9.07         1.44 o                         
  -2  10   8         23.44         28.33         1.47 o                         
  -1  10   8         79.72         75.12         2.46 o                         
   0  10   8         69.82         69.87         2.30 o                         
   1  10   8          4.73          3.98         0.78 o                         
   2  10   8         51.09         52.00         2.35 o                         
   3  10   8         97.55        108.46         3.21 o                         
   4  10   8          5.71          7.45         1.11 o                         
   5  10   8          6.34          8.74         1.15 o                         
   6  10   8         53.96         55.37         2.42 o                         
   7  10   8          4.77          4.84         2.12 o                         
   8  10   8         13.02         14.07         2.12 o                         
   9  10   8         33.79         32.36         2.82 o                         
  10  10   8         48.89         54.94         5.62 o                         
  11  10   8          0.97          0.38         1.31 o                         
  12  10   8          9.67         10.31         2.11 o                         
  13  10   8         36.59         44.26         3.66 o                         
  14  10   8          0.85         -1.22         1.22 o                         
 -11  11   8         47.92         46.66         5.44 o                         
 -10  11   8         59.77         63.20         5.36 o                         
  -9  11   8          1.67          3.70         1.97 o                         
  -8  11   8          3.87          3.13         0.79 o                         
  -7  11   8          0.34         -0.35         0.99 o                         
  -6  11   8          7.03          8.73         1.02 o                         
  -5  11   8       1182.27       1101.74        16.11 o                         
  -4  11   8          0.43          0.27         1.02 o                         
  -3  11   8         70.02         70.60         2.90 o                         
  -2  11   8        354.32        337.21         6.79 o                         
  -1  11   8         88.02         85.78         2.73 o                         
   0  11   8         35.60         36.45         1.77 o                         
   1  11   8          3.26          8.26         0.95 o                         
   2  11   8          0.61          1.65         0.74 o                         
   3  11   8         52.04         47.66         2.46 o                         
   4  11   8          8.64          7.16         1.05 o                         
   5  11   8        272.98        270.15         6.02 o                         
   6  11   8         35.13         34.87         2.24 o                         
   7  11   8          2.17          0.97         2.07 o                         
   8  11   8         20.06         25.02         3.32 o                         
   9  11   8         34.69         36.71         7.14 o                         
  10  11   8          3.16          2.91         1.72 o                         
  11  11   8         14.41         18.78         2.68 o                         
  12  11   8          1.17          3.51         1.66 o                         
  13  11   8         10.63         11.24         2.14 o                         
 -10  12   8        124.87        126.69         7.49 o                         
  -9  12   8          3.81          3.81         2.37 o                         
  -8  12   8        154.73        147.46         6.92 o                         
  -7  12   8         37.03         29.75         2.69 o                         
  -6  12   8          4.20          5.00         1.63 o                         
  -5  12   8          0.29          1.84         1.15 o                         
  -4  12   8          0.50          3.00         1.06 o                         
  -3  12   8         67.81         61.60         3.10 o                         
  -2  12   8         89.51         83.04         2.80 o                         
  -1  12   8         69.48         85.61         3.78 o                         
   0  12   8        101.31         97.04         3.03 o                         
   1  12   8         68.36         63.29         2.73 o                         
   2  12   8         22.81         19.63         1.92 o                         
   3  12   8          5.60          4.66         1.03 o                         
   4  12   8         64.12         59.05         2.51 o                         
   5  12   8         58.28         53.38         2.65 o                         
   6  12   8          5.68          5.74         1.75 o                         
   7  12   8          7.92          7.94         3.02 o                         
   8  12   8         39.21         46.18         3.46 o                         
   9  12   8          8.52          8.38         2.34 o                         
  10  12   8          1.33          1.61         1.61 o                         
  11  12   8          0.26          0.14         1.41 o                         
  12  12   8          0.00          1.02         1.45 o                         
  13  12   8         10.20         14.78         2.38 o                         
 -10  13   8         13.16          9.89         2.85 o                         
  -9  13   8          0.24          0.82         2.04 o                         
  -8  13   8         80.54         78.40         3.58 o                         
  -7  13   8         34.42         34.09         3.12 o                         
  -6  13   8         19.79         17.34         1.75 o                         
  -5  13   8         96.88         97.16         3.61 o                         
  -4  13   8         33.29         30.20         1.85 o                         
  -3  13   8        117.10        112.55         3.48 o                         
  -2  13   8         34.02         32.43         2.50 o                         
  -1  13   8          3.92          3.80         1.27 o                         
   0  13   8          7.24          6.80         1.36 o                         
   1  13   8         17.12         14.88         1.32 o                         
   2  13   8        245.20        234.92         5.97 o                         
   3  13   8        295.11        292.08         6.07 o                         
   4  13   8         78.79         71.49         2.87 o                         
   5  13   8        150.32        136.90         6.00 o                         
   6  13   8        176.38        170.45         7.04 o                         
   7  13   8         27.15         27.35         2.92 o                         
   8  13   8         10.26         15.74         2.38 o                         
   9  13   8          4.97          6.26         1.73 o                         
  10  13   8          4.19          1.51         1.60 o                         
  11  13   8          1.10          1.59         1.67 o                         
  12  13   8         11.09         12.06         2.39 o                         
 -10  14   8         51.43         49.67         5.33 o                         
  -9  14   8          0.04          1.46         2.79 o                         
  -8  14   8          3.23         -2.61         4.42 o                         
  -7  14   8         24.50         25.17         2.33 o                         
  -6  14   8          0.63          0.35         1.86 o                         
  -5  14   8         24.02         21.81         2.55 o                         
  -4  14   8         58.62         58.87         2.98 o                         
  -3  14   8          2.71          3.45         0.94 o                         
  -2  14   8          6.81          6.84         1.08 o                         
  -1  14   8         73.97         72.00         2.95 o                         
   0  14   8        102.02        102.41         5.37 o                         
   1  14   8        188.21        175.01         5.63 o                         
   2  14   8         15.34         14.12         1.60 o                         
   3  14   8         62.98         56.97         2.81 o                         
   4  14   8          8.39          5.65         1.58 o                         
   5  14   8         14.77         13.93         3.26 o                         
   6  14   8          5.40          6.62         3.74 o                         
   7  14   8         33.48         35.10         3.23 o                         
   8  14   8         15.76         11.03         5.80 o                         
   9  14   8          2.41          7.00         2.09 o                         
  10  14   8          2.03          1.06         1.62 o                         
  11  14   8          3.34          1.92         1.85 o                         
  12  14   8          0.03          0.77         1.54 o                         
 -10  15   8         42.87         41.15         5.06 o                         
  -9  15   8          6.49          8.97         3.03 o                         
  -8  15   8        104.66        106.74         8.81 o                         
  -7  15   8          7.29         10.64         3.30 o                         
  -6  15   8          7.45          6.96         2.33 o                         
  -5  15   8         29.26         26.14         3.75 o                         
  -4  15   8        165.95        164.19         5.54 o                         
  -3  15   8         43.12         45.40         3.96 o                         
  -2  15   8          2.26          2.06         2.27 o                         
  -1  15   8          4.08          5.54         1.29 o                         
   0  15   8         21.89         17.18         1.87 o                         
   1  15   8         23.54         21.48         5.26 o                         
   2  15   8        102.12        103.48        14.46 o                         
   3  15   8         23.89         20.70         3.94 o                         
   4  15   8          0.29          2.09         2.19 o                         
   5  15   8          3.65          4.96         2.37 o                         
   6  15   8          6.67         11.33         2.09 o                         
   7  15   8         29.26         16.42         6.41 o                         
   8  15   8         50.30         50.65         4.46 o                         
   9  15   8         45.37         48.78         4.31 o                         
  10  15   8          6.46          4.51         1.99 o                         
  11  15   8          5.48          3.65         1.94 o                         
 -10  16   8         69.11         80.51         6.88 o                         
  -9  16   8         34.06         50.50         5.50 o                         
  -8  16   8         41.43         46.95         5.42 o                         
  -7  16   8          6.83          6.62         1.97 o                         
  -6  16   8         51.64         48.67         2.84 o                         
  -5  16   8          7.47          0.42         2.47 o                         
  -4  16   8         15.86         11.55         1.52 o                         
  -3  16   8          3.10          3.40         1.15 o                         
  -2  16   8         30.18         31.23         2.32 o                         
  -1  16   8         36.91         40.45         3.25 o                         
   0  16   8         38.09         37.46         2.65 o                         
   1  16   8          3.57          1.78         3.36 o                         
   2  16   8        165.90        166.64         7.51 o                         
   3  16   8          4.17          4.73         1.71 o                         
   4  16   8          0.00          1.44         3.71 o                         
   5  16   8          4.98          3.09         2.94 o                         
   6  16   8          7.54          9.14         2.18 o                         
   7  16   8          3.23          2.08         1.80 o                         
   8  16   8        104.92        107.39         6.71 o                         
   9  16   8         13.16         16.41         2.96 o                         
  10  16   8          6.93          5.78         2.08 o                         
  11  16   8          0.04         -0.54         1.51 o                         
 -10  17   8          2.33          3.64         2.95 o                         
  -9  17   8         13.03         19.35         4.01 o                         
  -8  17   8         30.27         45.24         5.39 o                         
  -7  17   8         95.73         87.01         4.47 o                         
  -6  17   8         27.71         25.74         3.44 o                         
  -5  17   8          0.15         -0.67         1.32 o                         
  -4  17   8         27.78         24.83         2.08 o                         
  -3  17   8          4.25          2.48         1.17 o                         
  -2  17   8         38.65         38.20         2.62 o                         
  -1  17   8         17.80         16.69         1.95 o                         
   0  17   8         46.49         50.74         4.70 o                         
   1  17   8          5.99          2.04         5.81 o                         
   2  17   8          6.86          7.13         1.91 o                         
   3  17   8          3.79          0.82         1.48 o                         
   4  17   8         17.45         17.70         2.62 o                         
   5  17   8          1.15          1.54         1.72 o                         
   6  17   8         77.68         83.06         5.74 o                         
   7  17   8          2.55          1.65         1.72 o                         
   8  17   8          0.00          0.45         1.72 o                         
   9  17   8         31.29         36.46         4.14 o                         
  10  17   8         10.19          9.00         2.36 o                         
 -10  18   8          0.74         -0.75         2.28 o                         
  -9  18   8         99.68        110.63         7.99 o                         
  -8  18   8         10.68         15.38         3.50 o                         
  -7  18   8          1.24          0.29         0.94 o                         
  -6  18   8         30.98         29.27         2.54 o                         
  -5  18   8         55.94         55.09         3.64 o                         
  -4  18   8          3.04          3.59         2.34 o                         
  -3  18   8          3.44          1.88         1.76 o                         
  -2  18   8          8.55         10.76         2.32 o                         
  -1  18   8         22.27         20.12         2.22 o                         
   0  18   8          2.57          1.57         1.63 o                         
   1  18   8         41.70         40.12         5.00 o                         
   2  18   8          0.15         -0.93         2.43 o                         
   3  18   8        105.91        118.94        17.07 o                         
   4  18   8         13.44         11.51         2.45 o                         
   5  18   8        100.67        102.58         6.46 o                         
   6  18   8          3.30          3.12         1.92 o                         
   7  18   8          0.66          1.99         1.80 o                         
   8  18   8          8.40          6.42         2.31 o                         
   9  18   8          8.74          5.98         2.20 o                         
  -9  19   8          0.00         -0.35         2.28 o                         
  -8  19   8          2.42          0.63         2.45 o                         
  -6  19   8          0.21          1.29         1.13 o                         
  -5  19   8          0.30          0.76         1.15 o                         
  -4  19   8          0.07         -0.59         1.07 o                         
  -3  19   8         85.52         86.49         5.13 o                         
  -2  19   8          7.81          4.29         1.67 o                         
  -1  19   8          0.14          9.07         4.21 o                         
   0  19   8          9.03          5.86         3.08 o                         
   1  19   8          7.45          8.49         2.11 o                         
   2  19   8         15.45         14.96         2.68 o                         
   3  19   8        218.38        217.09        10.78 o                         
   4  19   8          0.37         -0.32         1.61 o                         
   5  19   8         64.46         64.32         5.17 o                         
   6  19   8          0.52         -0.46         1.65 o                         
   7  19   8          5.19          5.51         2.26 o                         
   8  19   8         16.39         19.71         3.22 o                         
  -8  20   8          0.22          0.31         2.29 o                         
  -7  20   8          4.98          1.48         2.63 o                         
  -6  20   8         38.79         32.45         2.64 o                         
  -5  20   8          0.07          2.36         1.21 o                         
  -4  20   8          0.10          1.20         1.23 o                         
  -3  20   8          1.08          0.05         1.33 o                         
  -2  20   8          2.51          1.55         1.51 o                         
  -1  20   8         16.70         20.80         2.72 o                         
   0  20   8          1.59          1.45         1.52 o                         
   1  20   8          1.46         -1.46         1.46 o                         
   2  20   8          3.34          2.34         1.77 o                         
   3  20   8          0.08          1.00         1.66 o                         
   4  20   8          0.37          3.28         1.92 o                         
   5  20   8         11.97         11.39         2.52 o                         
   6  20   8         13.65         15.78         2.79 o                         
   7  20   8          0.33         -0.97         1.69 o                         
  -5  21   8         23.39         29.44         2.83 o                         
  -4  21   8          6.84          5.27         1.63 o                         
  -3  21   8          0.17          0.18         1.32 o                         
  -2  21   8          3.73          1.02         1.46 o                         
  -1  21   8          1.62          1.52         1.49 o                         
   0  21   8         41.61         43.58         4.00 o                         
   1  21   8         54.22         62.28         4.91 o                         
   2  21   8         22.79         20.05         3.05 o                         
   3  21   8         30.45         42.23         4.30 o                         
   4  21   8          9.85          5.44         2.24 o                         
   5  21   8          3.46          4.34         2.17 o                         
  -4  22   8          0.27          1.60         1.26 o                         
  -3  22   8          3.65          4.96         1.78 o                         
  -2  22   8          3.80          0.01         1.36 o                         
  -1  22   8         19.55         19.49         2.77 o                         
   0  22   8          6.32          7.55         2.02 o                         
   1  22   8         39.35         39.43         3.93 o                         
   2  22   8          7.20          9.30         2.44 o                         
   3  22   8         15.63         17.76         3.06 o                         
   4  22   8          3.09          3.66         2.03 o                         
 -13   0   9         35.93         31.08         6.55 o                         
 -11   0   9         31.68         45.78         7.80 o                         
  -9   0   9          0.46          1.39         1.20 o                         
  -7   0   9         53.39         51.94         2.43 o                         
  -5   0   9        102.57         89.27         2.49 o                         
  -3   0   9        309.08        471.27        12.21 o                         
  -1   0   9        801.99        866.67        13.61 o                         
   1   0   9        202.40        178.96         4.41 o                         
   3   0   9        154.25        233.91         8.00 o                         
   5   0   9        678.79        601.54        10.84 o                         
   7   0   9          9.93         12.38         1.16 o                         
   9   0   9         16.59         16.19         2.21 o                         
  11   0   9         30.20         36.32         2.22 o                         
 -13   1   9          5.28          1.54         6.69 o                         
 -12   1   9         17.74         18.79         4.95 o                         
 -11   1   9          0.62          1.18         2.52 o                         
 -10   1   9          0.06          1.80         1.16 o                         
  -9   1   9          5.64          4.68         0.92 o                         
  -8   1   9       1070.30       1015.64        14.20 o                         
  -7   1   9        253.26        250.96         4.26 o                         
  -6   1   9        105.73         96.66         2.06 o                         
  -5   1   9         53.06         48.64         1.61 o                         
  -4   1   9        158.71        164.83         2.93 o                         
  -3   1   9        160.49        202.76         3.18 o                         
  -2   1   9         28.33         20.22         0.87 o                         
  -1   1   9         57.61         65.78         1.60 o                         
   0   1   9        406.43        523.19         6.40 o                         
   1   1   9         68.21         37.70         1.42 o                         
   2   1   9         94.17         94.37         2.43 o                         
   3   1   9        593.52        629.77         7.74 o                         
   4   1   9         46.39         52.08         1.45 o                         
   5   1   9         16.17         15.32         0.86 o                         
   6   1   9         12.92          9.79         0.91 o                         
   7   1   9          1.41          2.74         0.69 o                         
   8   1   9          7.65          9.37         0.90 o                         
   9   1   9         54.38         63.31         2.28 o                         
  10   1   9         52.90         52.60         2.58 o                         
  11   1   9         26.74         27.80         1.57 o                         
  12   1   9          0.54         -1.48         2.83 o                         
 -13   2   9          9.11          6.37         3.40 o                         
 -12   2   9          9.23          8.96         3.16 o                         
 -11   2   9        149.43        150.26         9.77 o                         
 -10   2   9         34.46         37.38         2.21 o                         
  -9   2   9         10.71         11.14         1.23 o                         
  -8   2   9          2.89          3.11         0.95 o                         
  -7   2   9        209.44        177.92         3.47 o                         
  -6   2   9        112.09        117.15         2.73 o                         
  -5   2   9        149.29        138.58         3.08 o                         
  -4   2   9        142.43        165.17         3.33 o                         
  -3   2   9        167.79        183.03         3.03 o                         
  -2   2   9        786.38        844.84         9.49 o                         
  -1   2   9         39.80         21.64         1.26 o                         
   0   2   9        679.23        713.06         9.17 o                         
   1   2   9         82.76         76.26         1.73 o                         
   2   2   9        966.46       1054.90        10.52 o                         
   3   2   9        112.65        105.00         2.36 o                         
   4   2   9        103.42        100.03         2.21 o                         
   5   2   9         25.37         31.32         1.18 o                         
   6   2   9        319.13        301.16         4.81 o                         
   7   2   9          7.92         12.01         1.42 o                         
   8   2   9        176.78        154.22         3.17 o                         
   9   2   9         73.83         72.48         2.24 o                         
  10   2   9         49.68         50.55         2.62 o                         
  11   2   9         88.05         93.55         3.93 o                         
  12   2   9          0.01          6.00         3.39 o                         
 -13   3   9         21.01         19.09         4.01 o                         
 -12   3   9         41.28         41.85         5.23 o                         
 -11   3   9         93.60         88.00         9.40 o                         
 -10   3   9         26.00         22.51         1.97 o                         
  -9   3   9        128.73        116.97         3.37 o                         
  -8   3   9        220.39        201.68         4.33 o                         
  -7   3   9          0.54          1.58         0.84 o                         
  -6   3   9         44.31         64.57         1.89 o                         
  -5   3   9          2.92          1.21         0.85 o                         
  -4   3   9        214.63        240.20         3.77 o                         
  -3   3   9        941.49        985.21        11.13 o                         
  -2   3   9         12.25         10.71         0.67 o                         
  -1   3   9        397.34        385.51         5.11 o                         
   0   3   9        269.35        294.42         4.14 o                         
   1   3   9        269.58        225.10         3.36 o                         
   2   3   9         24.18         20.86         1.23 o                         
   3   3   9         22.16         41.27         2.03 o                         
   4   3   9         96.24         79.03         2.27 o                         
   5   3   9         90.40         80.35         2.10 o                         
   6   3   9        212.96        216.89         4.74 o                         
   7   3   9         38.41         31.91         2.08 o                         
   8   3   9         12.16         16.98         1.38 o                         
   9   3   9          4.65          4.29         2.05 o                         
  10   3   9         30.40         33.40         4.69 o                         
  11   3   9        159.79        160.80         5.73 o                         
  12   3   9          2.67          1.03         2.66 o                         
 -13   4   9        158.69        164.54         9.73 o                         
 -12   4   9         16.38         16.65         3.87 o                         
 -11   4   9        176.65        191.84         9.99 o                         
 -10   4   9          0.03          1.29         1.20 o                         
  -9   4   9         79.06         73.69         2.95 o                         
  -8   4   9        209.79        202.11         4.08 o                         
  -7   4   9        193.97        180.92         4.05 o                         
  -6   4   9          2.88          2.69         0.79 o                         
  -5   4   9        338.43        330.87         5.54 o                         
  -4   4   9          0.07          0.60         0.64 o                         
  -3   4   9        116.37        114.60         2.81 o                         
  -2   4   9        288.08        266.56         4.16 o                         
  -1   4   9         70.01         94.22         2.22 o                         
   0   4   9         17.99          9.17         0.67 o                         
   1   4   9         37.38         36.76         1.31 o                         
   2   4   9        626.09        605.72         7.48 o                         
   3   4   9        238.63        241.60         3.68 o                         
   4   4   9        144.86        157.29         2.73 o                         
   5   4   9          2.19         -0.19         0.73 o                         
   6   4   9         49.59         41.02         1.34 o                         
   7   4   9         25.95         22.76         1.45 o                         
   8   4   9          1.87          1.67         0.79 o                         
   9   4   9         64.82         63.72         2.74 o                         
  10   4   9          5.32          0.75         3.26 o                         
  11   4   9          0.53         -1.00         3.43 o                         
  12   4   9          7.90          6.42         2.81 o                         
 -13   5   9          0.07          2.32         2.98 o                         
 -12   5   9          0.51          0.49         2.55 o                         
 -11   5   9         41.61         42.48         5.17 o                         
 -10   5   9          0.83          2.60         2.31 o                         
  -9   5   9          1.87          2.46         1.09 o                         
  -8   5   9         21.25         18.93         1.89 o                         
  -7   5   9        145.05        141.19         3.31 o                         
  -6   5   9        289.13        265.34         4.56 o                         
  -5   5   9          2.64          2.06         0.70 o                         
  -4   5   9         15.91         18.33         1.21 o                         
  -3   5   9          0.01          0.06         0.76 o                         
  -2   5   9         15.86         13.10         0.94 o                         
  -1   5   9        294.76        300.85         4.38 o                         
   0   5   9        985.33        991.56        11.00 o                         
   1   5   9       1143.18       1152.85        12.36 o                         
   2   5   9         63.38         56.05         1.95 o                         
   3   5   9        166.64        188.44         3.35 o                         
   4   5   9        140.84        124.08         2.69 o                         
   5   5   9          7.13         10.37         0.91 o                         
   6   5   9        111.20        116.91         2.88 o                         
   7   5   9         32.97         28.78         1.42 o                         
   8   5   9        110.92         97.21         3.31 o                         
   9   5   9          0.08          1.23         1.17 o                         
  10   5   9          0.64          0.79         2.11 o                         
  11   5   9          1.98          3.25         2.00 o                         
  12   5   9          0.14          0.36         2.31 o                         
  13   5   9         24.18         22.54         2.30 o                         
 -12   6   9         15.45         15.84         3.60 o                         
 -11   6   9          2.27         -1.15         2.19 o                         
 -10   6   9         54.53         56.07         5.86 o                         
  -9   6   9         24.58         25.23         1.99 o                         
  -8   6   9          0.03          0.06         0.80 o                         
  -7   6   9          3.72          1.87         2.07 o                         
  -6   6   9         25.85         26.19         1.28 o                         
  -5   6   9        586.15        559.11         8.43 o                         
  -4   6   9         33.82         27.63         1.37 o                         
  -3   6   9          3.74          2.88         0.68 o                         
  -2   6   9        329.37        351.57         5.58 o                         
  -1   6   9        395.26        371.56         6.55 o                         
   0   6   9        576.69        606.60         7.27 o                         
   1   6   9        215.42        208.95         3.38 o                         
   2   6   9        444.08        453.56         6.38 o                         
   3   6   9         64.92         62.78         2.25 o                         
   4   6   9        359.30        344.60         5.11 o                         
   5   6   9          8.34          6.69         1.15 o                         
   6   6   9          4.34          8.14         0.92 o                         
   7   6   9         23.19         19.35         2.56 o                         
   8   6   9          4.48          2.39         0.89 o                         
   9   6   9         26.36         28.13         5.21 o                         
  10   6   9         88.24         91.59         4.15 o                         
  11   6   9          7.76          9.92         1.64 o                         
  12   6   9          0.61          0.19         1.02 o                         
  13   6   9         11.73         15.55         2.00 o                         
 -12   7   9          0.05          0.54         2.58 o                         
 -11   7   9          5.01          4.18         2.68 o                         
 -10   7   9        111.65        107.77         5.09 o                         
  -9   7   9          9.67         11.42         1.50 o                         
  -8   7   9          1.08          0.51         1.08 o                         
  -7   7   9        281.78        273.21         5.74 o                         
  -6   7   9        211.92        210.80         4.19 o                         
  -5   7   9          2.34          1.26         0.96 o                         
  -4   7   9        273.66        277.28         5.33 o                         
  -3   7   9        860.91        824.80        10.88 o                         
  -2   7   9        219.08        227.56         3.88 o                         
  -1   7   9          1.07          4.52         1.11 o                         
   0   7   9         71.54         76.18         2.07 o                         
   1   7   9        134.61        128.80         2.71 o                         
   2   7   9          5.55          5.85         1.20 o                         
   3   7   9        393.20        364.24         5.55 o                         
   4   7   9        103.95         97.89         3.30 o                         
   5   7   9          1.46          2.57         0.83 o                         
   6   7   9          8.06          7.09         1.22 o                         
   7   7   9        233.57        222.56         5.99 o                         
   8   7   9          0.11          0.54         1.71 o                         
   9   7   9         19.39         26.83         2.97 o                         
  10   7   9          4.59          6.27         1.45 o                         
  11   7   9         10.74         11.01         1.77 o                         
  12   7   9          1.07          0.77         1.13 o                         
  13   7   9          1.28          2.65         1.31 o                         
 -12   8   9         18.27         15.70         6.69 o                         
 -11   8   9          6.96          1.56         2.53 o                         
 -10   8   9        117.60        120.20        10.91 o                         
  -9   8   9          3.49          0.69         1.64 o                         
  -8   8   9         34.68         33.18         2.42 o                         
  -7   8   9          1.69          0.87         0.69 o                         
  -6   8   9          2.85          0.44         0.74 o                         
  -5   8   9          9.01          7.17         1.24 o                         
  -4   8   9        410.97        412.71         6.90 o                         
  -3   8   9        175.20        174.38         3.99 o                         
  -2   8   9        410.52        407.34         6.60 o                         
  -1   8   9         84.73         84.03         2.25 o                         
   0   8   9         93.34        104.79         2.35 o                         
   1   8   9         10.67         14.68         0.98 o                         
   2   8   9        178.01        182.46         4.51 o                         
   3   8   9         38.84         38.38         2.39 o                         
   4   8   9        374.62        365.67         6.48 o                         
   5   8   9        277.41        246.43         5.22 o                         
   6   8   9          3.78         -0.68         1.39 o                         
   7   8   9         80.07         82.48         3.64 o                         
   8   8   9         28.77         31.48         2.10 o                         
   9   8   9         32.65         32.82         2.73 o                         
  10   8   9         30.09         34.30         2.68 o                         
  11   8   9          2.58          3.02         1.36 o                         
  12   8   9         10.00         10.36         1.94 o                         
  13   8   9          6.89          8.20         1.74 o                         
 -11   9   9          2.79          2.11         2.53 o                         
 -10   9   9        107.52        115.50         5.35 o                         
  -9   9   9         19.76         19.71         3.01 o                         
  -8   9   9         84.27         84.46         4.54 o                         
  -7   9   9          0.09          0.38         0.64 o                         
  -6   9   9         17.36         15.21         1.15 o                         
  -5   9   9        346.98        320.46         5.94 o                         
  -4   9   9        583.31        568.75         9.06 o                         
  -3   9   9         17.89          8.17         1.46 o                         
  -2   9   9          3.13          3.05         0.72 o                         
  -1   9   9          8.18          9.55         1.13 o                         
   0   9   9         33.89         34.12         1.59 o                         
   1   9   9          4.40          3.55         0.98 o                         
   2   9   9        510.38        490.46         8.00 o                         
   3   9   9          0.20         -0.72         1.13 o                         
   4   9   9          1.72          1.96         0.92 o                         
   5   9   9         51.38         45.32         2.10 o                         
   6   9   9        177.90        171.90         4.71 o                         
   7   9   9         18.19         21.70         1.70 o                         
   8   9   9         61.48         67.60         3.59 o                         
   9   9   9         67.51         63.23         4.24 o                         
  10   9   9         16.26         14.18         2.02 o                         
  11   9   9          0.57          6.26         4.08 o                         
  12   9   9          0.15          0.03         1.21 o                         
  13   9   9          0.99          0.69         1.26 o                         
  14   9   9          2.00         -2.03         2.03 o                         
 -11  10   9          6.00          4.95         1.90 o                         
 -10  10   9          3.57          2.14         1.96 o                         
  -9  10   9        192.44        194.85         8.75 o                         
  -8  10   9         10.36         12.87         1.31 o                         
  -7  10   9         83.37         84.51         4.32 o                         
  -6  10   9        113.95        123.41         3.25 o                         
  -5  10   9         13.00         13.47         1.47 o                         
  -4  10   9          7.95          6.01         1.38 o                         
  -3  10   9         61.49         54.41         2.08 o                         
  -2  10   9        272.46        257.41         5.53 o                         
  -1  10   9         11.23         12.65         1.34 o                         
   0  10   9        113.41        120.33         3.34 o                         
   1  10   9        112.51        107.83         2.99 o                         
   2  10   9        351.57        335.44         5.53 o                         
   3  10   9         33.36         23.78         1.54 o                         
   4  10   9         90.76         92.43         3.75 o                         
   5  10   9         29.99         25.59         2.31 o                         
   6  10   9          5.49          3.61         1.38 o                         
   7  10   9         65.64         62.22         3.91 o                         
   8  10   9         97.65         93.49         4.79 o                         
   9  10   9          0.36          3.86         1.92 o                         
  10  10   9         35.73         35.28         3.65 o                         
  11  10   9         14.30         12.41         2.30 o                         
  12  10   9          0.08          0.72         1.19 o                         
  13  10   9          4.53          2.02         1.53 o                         
 -11  11   9          6.94          5.46         2.01 o                         
 -10  11   9          4.32          2.04         1.81 o                         
  -9  11   9         18.75         17.05         1.60 o                         
  -8  11   9          1.41          2.00         0.79 o                         
  -7  11   9         56.91         53.33         2.70 o                         
  -6  11   9         13.69         12.21         1.15 o                         
  -5  11   9          7.09          3.16         1.31 o                         
  -4  11   9         16.69         18.29         1.37 o                         
  -3  11   9          3.50          2.50         1.15 o                         
  -2  11   9        163.18        166.46         4.45 o                         
  -1  11   9         24.50         25.42         1.59 o                         
   0  11   9         76.37         77.14         2.89 o                         
   1  11   9         11.43          8.55         1.15 o                         
   2  11   9         92.38         82.33         2.80 o                         
   3  11   9         76.67         63.16         2.49 o                         
   4  11   9         80.96         71.38         2.81 o                         
   5  11   9          0.63          1.08         0.90 o                         
   6  11   9          0.99         -0.31         1.38 o                         
   7  11   9          6.81          6.11         1.65 o                         
   8  11   9          5.53          4.35         3.34 o                         
   9  11   9          2.76          2.98         4.33 o                         
  10  11   9          1.71          1.13         1.46 o                         
  12  11   9         31.20         31.00         3.25 o                         
  13  11   9          0.03         -0.06         1.39 o                         
 -11  12   9         36.53         39.71         4.72 o                         
 -10  12   9         20.51         20.59         2.66 o                         
  -9  12   9         88.08         98.60        10.73 o                         
  -8  12   9         19.85         22.76         2.64 o                         
  -7  12   9          7.28          9.30         1.30 o                         
  -6  12   9          8.77         10.00         1.29 o                         
  -5  12   9        103.83        105.14         3.29 o                         
  -4  12   9          2.29          1.03         1.19 o                         
  -3  12   9          9.11         11.57         1.25 o                         
  -2  12   9         33.50         27.79         1.67 o                         
  -1  12   9          8.70          8.85         1.44 o                         
   0  12   9         83.34         89.95         3.21 o                         
   1  12   9         75.97         78.71         2.86 o                         
   2  12   9        117.59        107.62         3.24 o                         
   3  12   9         11.63         13.24         1.33 o                         
   4  12   9         69.61         73.00         3.67 o                         
   5  12   9         42.12         33.45         2.05 o                         
   6  12   9         18.07         24.21         2.54 o                         
   7  12   9          2.88          2.81         1.88 o                         
   8  12   9         14.05         16.68         2.42 o                         
   9  12   9          5.12          1.69         1.66 o                         
  10  12   9          0.15          2.00         1.66 o                         
  11  12   9         19.12         20.16         2.81 o                         
  12  12   9          0.03         -1.21         1.34 o                         
 -11  13   9          0.53         -1.34         2.36 o                         
 -10  13   9         34.94         43.23         5.00 o                         
  -9  13   9         27.51         34.20         4.19 o                         
  -8  13   9          0.34         -1.52         2.19 o                         
  -7  13   9         93.81         96.54         3.82 o                         
  -6  13   9         59.96         59.06         3.13 o                         
  -5  13   9          7.28          7.82         1.25 o                         
  -4  13   9         32.50         33.04         1.80 o                         
  -3  13   9         54.51         55.04         4.16 o                         
  -2  13   9          0.63         -0.02         1.27 o                         
  -1  13   9        238.36        210.48         8.72 o                         
   0  13   9         27.77         23.10         1.67 o                         
   1  13   9          4.21          0.76         1.29 o                         
   2  13   9        144.08        136.74         4.57 o                         
   3  13   9         32.64         32.53         2.04 o                         
   4  13   9         42.93         40.77         3.85 o                         
   5  13   9         28.04         26.53         2.72 o                         
   6  13   9          9.83          8.32         1.81 o                         
   7  13   9          7.76          8.52         2.88 o                         
   8  13   9        198.67        210.59        16.98 o                         
   9  13   9         20.36         22.65         3.01 o                         
  10  13   9          0.61          0.55         1.48 o                         
  11  13   9          8.20         11.10         2.34 o                         
  12  13   9          4.95          4.15         1.88 o                         
 -11  14   9         19.99         20.34         3.73 o                         
 -10  14   9         18.11         21.64         3.90 o                         
  -9  14   9         20.16         23.12         3.32 o                         
  -8  14   9         75.37         82.10         4.94 o                         
  -7  14   9          0.00          0.26         1.26 o                         
  -6  14   9          1.94          1.28         0.86 o                         
  -5  14   9         79.65         72.86         3.56 o                         
  -4  14   9         31.93         34.31         2.61 o                         
  -3  14   9          7.43          6.73         1.34 o                         
  -2  14   9        182.06        191.27         5.43 o                         
  -1  14   9          0.29          0.68         1.53 o                         
   0  14   9          5.19          3.95         1.90 o
[truncated: 439,021 more chars]
